# Supplementary material for: MIDO COVID: A digital public health strategy designed to tackle chronic disease and the COVID-19 pandemic in Mexico
Source: PLoS One. 2022 Nov 17;17(11):e0277014. doi: 10.1371/journal.pone.0277014 (PMC9671410; doi:10.1371/journal.pone.0277014)
Supplement: S3 File — (XLSX) [file pone.0277014.s003.xlsx]

## Sheet: DB paper MIDOCovid
CURP	edad	edad_cat	sexo	cRCdiabetico	cRglucosa_previa	cRChipertenso	cECpadresDM	cEChermanosDM	cRCfuma	cRCejercicio	cRCduerme_bien	peso	imc	ica	cc	pasprom	padprom	glucemia	tipoGlucemia	rOBE	rHTA	rDM2	Comor_cat	IgG_positivas	IM_cat
1	55	50 a 59	H	No	No	No	Si	Si	Si	Si	Si			0.56	92	136	82	133	CASUAL	Preobeso (sobrepeso)	Prehipertensión	Glucosa normal	Sin ECNT	No	Bajo
2	53	50 a 59	H	No	No	Si	No	No	No	Si	Si	81.4	27.2			125	84	95	CASUAL	Preobeso (sobrepeso)	HTA controlada	Glucosa normal	Hipertensión	No	Bajo
3	43	40 a 49	H	No	No	No	Si	No	No	Si	Si	110.8	39.73	0.72	121	161	101	269	AYUNO	Obesidad	Requiere confirmación de HTA	Requiere confirmación de DM2	Obesidad, Diabetes e Hipertensión	No	Bajo
4	29	20 a 29	H	No	No	No	No	No	Si	Si	Si	82	23.7	0.51	95	134	78	79	AYUNO	Peso normal	Prehipertensión	Glucosa normal	Sin ECNT	No	Bajo
5	39	30 a 39	H	No	No	No	No	No	No	No	Si	75	25.65			117	78	143	CASUAL	Preobeso (sobrepeso)	Presión normal	Requiere confirmación de DM2	Diabetes	No	Bajo
6	40	40 a 49	H	No	No	No	No	No	No	Si	No			0.78	128	127	74	105	CASUAL	Obesidad	Presión normal	Glucosa normal	Obesidad	No	Bajo
7	20	20 a 29	H	No	No	No	No	No	Si	No	Si	56	22.72	0.54	85	114	67	85	CASUAL	Peso normal	Presión normal	Glucosa normal	Sin ECNT	No	Bajo
8	20	20 a 29	H	No	No	No	No	No	No	No	No	52	20.06	0.33	53	112	72	90	CASUAL	Peso normal	Presión normal	Glucosa normal	Sin ECNT	No	Medio
9	34	30 a 39	H	No	No	No	No	No	No	No	Si	88	30.81			133	98	104	CASUAL	Obesidad	Requiere confirmación de HTA	Glucosa normal	Obesidad e Hipertensión	No	Bajo
10	46	40 a 49	H	No	No	No	No	No	No	Si	Si			0.59	97	110	81	102	CASUAL	Obesidad	Presión normal	Glucosa normal	Obesidad	No	Bajo
11	44	40 a 49	H	No	No	No	No	No	Si	Si	Si	84	29.76	0.63	105	157	107	93	CASUAL	Preobeso (sobrepeso)	Requiere confirmación de HTA	Glucosa normal	Hipertensión	No	Bajo
12	35	30 a 39	H	No	No	No	Si	No	Si	Si	Si			0.59	99	160	84	143	CASUAL	Obesidad	Requiere confirmación de HTA	Prediabetes	Obesidad e Hipertensión	No	Bajo
13	33	30 a 39	H	No	No	No	Si	No	No	Si	Si	65	22.49	0.49	83	117	83	93	CASUAL	Peso normal	Presión normal	Glucosa normal	Sin ECNT	No	Bajo
14	37	30 a 39	H	No	No	Si	No	No	Si	Si	Si	110	33.95	0.58	104	138	90	103	CASUAL	Obesidad	HTA no controlada	Glucosa normal	Obesidad e Hipertensión	No	Alto
15	25	20 a 29	H	No	No	No	No	No	No	No	Si	90.3	30.52	0.6	103	103	68	88	CASUAL	Obesidad	Presión normal	Glucosa normal	Obesidad	No	Bajo
16	47	40 a 49	H	No	No	No	No	No	No	Si	Si			0.52	88	137	84	108	CASUAL	Peso normal	Prehipertensión	Glucosa normal	Sin ECNT	No	Bajo
17	25	20 a 29	H	No	No	No	No	No	No	No	Si	73	23.04	0.52	93	123	93	92	CASUAL	Peso normal	Requiere confirmación de HTA	Glucosa normal	Hipertensión	Sí	Bajo
18	52	50 a 59	H	No	No	No	No	No	Si	Si	No			0.63	106	126	79	132	CASUAL	Obesidad	Presión normal	Glucosa normal	Obesidad	No	Bajo
19	57	50 a 59	H	No	No	Si	No	Si	No	No	Si	112	38.75	0.79	135	151	96	202	CASUAL	Obesidad	HTA no controlada	Requiere confirmación de DM2	Obesidad, Diabetes e Hipertensión	Sí	Bajo
20	53	50 a 59	H	Si	No	Si	No	Si	Si	Si	Si	75	27.22	0.58	97	122	77	104	CASUAL	Preobeso (sobrepeso)	HTA controlada	DM2 controlada	Diabetes e Hipertensión	No	Alto
21	42	40 a 49	H	No	No	No	Si	No	No	No	Si	66	26.44	0.61	96	110	81	133	CASUAL	Preobeso (sobrepeso)	Presión normal	Glucosa normal	Sin ECNT	No	Bajo
22	47	40 a 49	H	No	No	No	No	No	Si	Si	Si	80	25.25	0.51	91	117	78	109	CASUAL	Preobeso (sobrepeso)	Presión normal	Glucosa normal	Sin ECNT	No	Bajo
23	29	20 a 29	H	No	No	No	No	No	No	Si	Si	112.4	37.13	0.74	128	136	83	105	CASUAL	Obesidad	Prehipertensión	Glucosa normal	Obesidad	No	Alto
24	41	40 a 49	H	No	No	No	No	No	No	No	Si	78.5	27.49	0.54	91	123	73	96	CASUAL	Preobeso (sobrepeso)	Presión normal	Glucosa normal	Sin ECNT	No	Bajo
25	24	20 a 29	H	No	No	No	No	No	Si	Si	Si	82	26.47	0.56	99	125	66	114	CASUAL	Preobeso (sobrepeso)	Presión normal	Glucosa normal	Sin ECNT	Sí	Bajo
26	38	30 a 39	H	No	No	No	No	No	No	No	Si	112	38.75	0.72	123	150	89	97	CASUAL	Obesidad	Requiere confirmación de HTA	Glucosa normal	Obesidad e Hipertensión	Sí	Bajo
27	57	50 a 59	H	No	No	No	No	No	No	No	No	88	30.81	0.63	107	121	87	94	CASUAL	Obesidad	Prehipertensión	Glucosa normal	Obesidad	No	Bajo
28	25	20 a 29	H	No	No	No	Si	No	No	Si	Si	70	25.71	0.49	81	129	73	119	CASUAL	Preobeso (sobrepeso)	Prehipertensión	Glucosa normal	Sin ECNT	Sí	Bajo
29	46	40 a 49	H	No	No	No	No	No	No	No	Si			0.58	101	115	79	112	CASUAL	Obesidad	Presión normal	Glucosa normal	Obesidad	No	Bajo
30	32	30 a 39	H	No	No	No	No	No	No	No	Si	75	24.21	0.45	79	116	75	94	CASUAL	Peso normal	Presión normal	Glucosa normal	Sin ECNT	No	Bajo
31	32	30 a 39	H	No	No	No	Si	Si	Si	Si	Si	81	27.06	0.46	80	120	80	90	AYUNO	Preobeso (sobrepeso)	Presión normal	Glucosa normal	Sin ECNT	No	Alto
32	48	40 a 49	H	No	No	Si	Si	No	No	Si	Si	82.3	27.82			156	98	98	CASUAL	Preobeso (sobrepeso)	HTA no controlada	Glucosa normal	Hipertensión	No	Bajo
33	38	30 a 39	H	No	No	No	No	No	No	Si	Si	73.9	28.16	0.57	92	120	90	96	CASUAL	Preobeso (sobrepeso)	Requiere confirmación de HTA	Glucosa normal	Hipertensión	No	Bajo
34	49	40 a 49	H	No	No	No	No	No	No	Si	Si	82	28.37	0.62	106	122	71	104	CASUAL	Preobeso (sobrepeso)	Presión normal	Glucosa normal	Sin ECNT	No	Bajo
35	46	40 a 49	H	No	No	No	Si	No	No	Si	Si	82	28.37	0.58	98	121	77	94	CASUAL	Preobeso (sobrepeso)	Presión normal	Glucosa normal	Sin ECNT	No	Bajo
36	28	20 a 29	H	No	No	No	No	No	No	No	No	70	22.86	0.49	86	120	83	89	AYUNO	Peso normal	Presión normal	Glucosa normal	Sin ECNT	No	Bajo
37	33	30 a 39	H	No	No	No	No	No	Si	Si	Si	110.7	36.15	0.67	117	120	80	99	CASUAL	Obesidad	Presión normal	Glucosa normal	Obesidad	No	Bajo
38	36	30 a 39	H	No	No	No	No	No	No	No	No	74	26.85	0.57	95	110	70	134	AYUNO	Preobeso (sobrepeso)	Presión normal	Requiere confirmación de DM2	Diabetes	No	Medio
39	51	50 a 59	H	No	No	No	Si	Si	Si	Si	Si			0.55	99	157	97	220	CASUAL	Preobeso (sobrepeso)	Requiere confirmación de HTA	Requiere confirmación de DM2	Diabetes e Hipertensión	No	Bajo
40	32	30 a 39	H	No	No	No	No	No	No	Si	Si	63.7	23.98	0.53	86	133	77	70	CASUAL	Peso normal	Prehipertensión	Glucosa normal	Sin ECNT	No	Bajo
41	20	20 a 29	H	No	No	No	No	No	No	Si	Si	60	25.97	0.45	68	107	69	122	AYUNO	Preobeso (sobrepeso)	Presión normal	Requiere confirmación de DM2	Diabetes	No	Medio
42	32	30 a 39	H	No	No	No	No	No	No	Si	Si	80.5	25.41			119	86	113	CASUAL	Preobeso (sobrepeso)	Prehipertensión	Glucosa normal	Sin ECNT	No	Alto
43	28	20 a 29	H	No	No	No	No	No	No	Si	Si	63	21.8	0.52	88	108	64	98	AYUNO	Peso normal	Presión normal	Glucosa normal	Sin ECNT	No	Medio
44	35	30 a 39	H	No	No	No	No	No	No	Si	Si	96	28.98	0.54	99	127	84	104	AYUNO	Preobeso (sobrepeso)	Presión normal	Requiere confirmación de DM2	Diabetes	No	Bajo
45	30	30 a 39	H	No	No	No	No	No	No	Si	Si	77.4	28.43			125	85	105	CASUAL	Preobeso (sobrepeso)	Prehipertensión	Glucosa normal	Sin ECNT	Sí	Bajo
46	30	30 a 39	H	No	No	No	No	No	No	Si	Si	64	25	0.51	82	109	75	92	CASUAL	Peso normal	Presión normal	Glucosa normal	Sin ECNT	Sí	Bajo
47	32	30 a 39	H	No	No	No	No	No	No	Si	Si	90	27.78	0.5	90	120	80	90	AYUNO	Preobeso (sobrepeso)	Presión normal	Glucosa normal	Sin ECNT	No	Alto
48	57	50 a 59	H	No	No	No	Si	No	No	Si	Si	77	30.84	0.64	101	139	85	110	CASUAL	Obesidad	Requiere confirmación de HTA	Glucosa normal	Obesidad e Hipertensión	No	Bajo
49	18	menores de 20	H	No	No	No	No	No	No	Si	Si	75	25.95	0.62	105	120	78	98	AYUNO	Preobeso (sobrepeso)	Presión normal	Glucosa normal	Sin ECNT	No	Medio
50	35	30 a 39	H	No	No	No	Si	No	No	Si	Si	73	24.11	0.51	88	130	92	100	AYUNO	Peso normal	Requiere confirmación de HTA	Prediabetes	Hipertensión	No	Alto
51	31	30 a 39	H	No	No	No	No	No	No	Si	Si	100	34.6	0.53	90	110	80	98	AYUNO	Obesidad	Presión normal	Glucosa normal	Obesidad	No	Alto
52	47	40 a 49	H	No	Si	No	Si	Si	Si	Si	Si	71	26.4	0.64	105	149	92	135	AYUNO	Preobeso (sobrepeso)	Requiere confirmación de HTA	Requiere confirmación de DM2	Diabetes e Hipertensión	No	Alto
53	37	30 a 39	H	No	No	No	Si	No	No	No	Si	87.2	28.15	0.56	99	145	86	116	CASUAL	Preobeso (sobrepeso)	Requiere confirmación de HTA	Glucosa normal	Hipertensión	No	Bajo
54	43	40 a 49	H	No	No	No	Si	No	No	Si	Si			0.62	101	120	80	360	CASUAL	Obesidad	Presión normal	Requiere confirmación de DM2	Obesidad y Diabetes	Sí	Bajo
55	48	40 a 49	H	No	No	No	No	No	No	Si	Si			0.54	88	118	81	116	CASUAL	Preobeso (sobrepeso)	Presión normal	Glucosa normal	Sin ECNT	No	Bajo
56	27	20 a 29	H	No	No	No	Si	No	Si	No	Si			0.63	96	126	66	112	CASUAL	Obesidad	Presión normal	Glucosa normal	Obesidad	No	Bajo
57	25	20 a 29	H	No	No	No	No	No	Si	Si	Si			0.49	88	128	65	80	CASUAL	Peso normal	Presión normal	Glucosa normal	Sin ECNT	No	Bajo
58	52	50 a 59	H	No	No	Si	No	No	No	No	Si			0.65	110	165	105	101	CASUAL	Obesidad	HTA no controlada	Glucosa normal	Obesidad e Hipertensión	No	Bajo
59	20	20 a 29	H	No	No	No	No	No	Si	No	Si			0.52	87	113	67	102	CASUAL	Peso normal	Presión normal	Glucosa normal	Sin ECNT	No	Bajo
60	25	20 a 29	H	No	No	No	No	No	No	Si	Si	103.7	31.31			115	75	103	CASUAL	Obesidad	Presión normal	Glucosa normal	Obesidad	No	Bajo
61	28	20 a 29	H	No	No	No	No	No	No	Si	Si	85	29.41	0.6	102	133	82	101	CASUAL	Preobeso (sobrepeso)	Prehipertensión	Glucosa normal	Sin ECNT	No	Bajo
62	46	40 a 49	H	Si	No	No	Si	No	No	Si	Si	85	29.76	0.63	107	139	79	334	CASUAL	Preobeso (sobrepeso)	Prehipertensión	DM2 no controlada	Diabetes	No	Bajo
63	24	20 a 29	H	No	No	No	No	No	No	Si	Si	73.8	26.15			143	98	112	CASUAL	Preobeso (sobrepeso)	Requiere confirmación de HTA	Glucosa normal	Hipertensión	No	Bajo
64	24	20 a 29	H	No	No	No	Si	No	Si	Si	Si	72	28.12	0.53	84	122	76	94	CASUAL	Preobeso (sobrepeso)	Presión normal	Glucosa normal	Sin ECNT	No	Bajo
65	25	20 a 29	H	No	No	No	No	No	Si	No	Si	102	35.29	0.67	114	133	81	96	AYUNO	Obesidad	Prehipertensión	Glucosa normal	Obesidad	No	Bajo
66	48	40 a 49	H	No	No	No	No	No	No	No	Si			0.66	113	140	83	109	CASUAL	Obesidad	Requiere confirmación de HTA	Glucosa normal	Obesidad e Hipertensión	No	Bajo
67	49	40 a 49	H	No	No	No	Si	Si	No	Si	Si	66	19.28	0.44	82	110	59	132	CASUAL	Peso normal	Presión normal	Glucosa normal	Sin ECNT	No	Bajo
68	32	30 a 39	H	No	No	No	No	No	Si	Si	Si	100	34.6	0.51	86	114	76	87	AYUNO	Obesidad	Presión normal	Glucosa normal	Obesidad	No	Alto
69	21	20 a 29	H	No	No	No	No	No	No	Si	Si	78	26.06	0.54	94	150	76	111	AYUNO	Preobeso (sobrepeso)	Requiere confirmación de HTA	Requiere confirmación de DM2	Diabetes e Hipertensión	No	Bajo
70	37	30 a 39	H	No	No	No	No	No	No	Si	No	100	27.13	0.56	107	114	61	99	CASUAL	Preobeso (sobrepeso)	Presión normal	Glucosa normal	Sin ECNT	No	Bajo
71	42	40 a 49	H	No	No	No	No	No	No	No	Si			0.67	106	127	80	95	CASUAL	Obesidad	Presión normal	Glucosa normal	Obesidad	No	Bajo
72	26	20 a 29	H	No	No	No	No	No	No	No	Si			0.59	97	122	84	113	CASUAL	Obesidad	Presión normal	Glucosa normal	Obesidad	No	Bajo
73	30	30 a 39	H	No	No	No	No	No	Si	No	Si	90	29.05	0.59	104	125	73	101	CASUAL	Preobeso (sobrepeso)	Presión normal	Glucosa normal	Sin ECNT	Sí	Bajo
74	53	50 a 59	H	No	No	No	No	No	No	No	No	78	25.47	0.57	99	145	85	98	CASUAL	Preobeso (sobrepeso)	HTA no controlada	Glucosa normal	Hipertensión	No	Bajo
75	39	30 a 39	H	No	No	No	Si	No	No	Si	Si	80.5	25.41	0.48	85	124	74	103	CASUAL	Preobeso (sobrepeso)	Presión normal	Glucosa normal	Sin ECNT	Sí	Bajo
76	20	20 a 29	H	No	No	Si	No	No	Si	Si	No	90	27.17	0.52	95	151	73	97	AYUNO	Preobeso (sobrepeso)	HTA no controlada	Glucosa normal	Hipertensión	No	Bajo
77	50	50 a 59	H	No	No	Si	Si	Si	Si	Si	Si	92	30.74	0.6	103	147	88	91	CASUAL	Obesidad	HTA no controlada	Glucosa normal	Obesidad e Hipertensión	No	Bajo
78	24	20 a 29	H	No	No	No	No	No	No	No	Si	64	23.23	0.49	81	147	84	109	CASUAL	Peso normal	Requiere confirmación de HTA	Glucosa normal	Hipertensión	No	Bajo
79	36	30 a 39	H	No	No	No	No	No	No	Si	Si	75.5	28.42	0.55	89	135	88	93	CASUAL	Preobeso (sobrepeso)	Prehipertensión	Glucosa normal	Sin ECNT	No	Bajo
80	42	40 a 49	H	No	No	No	No	No	Si	Si	Si			0.54	89	141	91	125	CASUAL	Preobeso (sobrepeso)	Requiere confirmación de HTA	Glucosa normal	Hipertensión	Sí	Bajo
81	51	50 a 59	H	No	No	No	No	No	No	Si	Si	72	27.78	0.61	99	120	70	100	CASUAL	Preobeso (sobrepeso)	Presión normal	Glucosa normal	Sin ECNT	No	Bajo
82	29	20 a 29	H	No	No	No	No	No	Si	Si	No	108	33.71	0.61	110	135	89	115	AYUNO	Obesidad	Prehipertensión	Prediabetes	Obesidad	Sí	Bajo
83	37	30 a 39	H	No	No	No	No	No	No	Si	Si			0.62	103	152	96	106	CASUAL	Obesidad	Requiere confirmación de HTA	Glucosa normal	Obesidad e Hipertensión	No	Bajo
84	40	40 a 49	H	No	No	No	No	No	Si	No	Si			0.53	96	131	75	97	CASUAL	Preobeso (sobrepeso)	Prehipertensión	Glucosa normal	Sin ECNT	No	Bajo
85	37	30 a 39	H	No	No	No	No	No	Si	Si	Si			0.56	100	123	72	93	CASUAL	Preobeso (sobrepeso)	Presión normal	Glucosa normal	Sin ECNT	No	Bajo
86	29	20 a 29	H	No	No	No	No	No	No	No	Si	87	29.07	0.56	97	130	85	108	CASUAL	Preobeso (sobrepeso)	Prehipertensión	Glucosa normal	Sin ECNT	No	Bajo
87	39	30 a 39	H	No	No	No	No	No	No	Si	Si			0.45	80	119	74	104	CASUAL	Peso normal	Presión normal	Glucosa normal	Sin ECNT	No	Bajo
88	45	40 a 49	H	No	No	Si	Si	No	No	Si	No	95	31.02	0.59	104	147	89	126	CASUAL	Obesidad	HTA no controlada	Glucosa normal	Obesidad e Hipertensión	No	Alto
89	47	40 a 49	H	No	No	No	No	No	Si	Si	Si	74	24.73	0.53	91	129	79	113	CASUAL	Peso normal	Prehipertensión	Glucosa normal	Sin ECNT	Sí	Bajo
90	33	30 a 39	H	No	No	No	No	No	No	Si	Si	84	29.07	0.57	97	145	89	119	CASUAL	Preobeso (sobrepeso)	Requiere confirmación de HTA	Glucosa normal	Hipertensión	No	Bajo
91	29	20 a 29	H	No	No	No	No	No	No	Si	No	63.7	20.33	0.45	80	105	65	93	CASUAL	Peso normal	Presión normal	Glucosa normal	Sin ECNT	No	Bajo
92	28	20 a 29	H	No	No	No	No	No	No	Si	No			0.62	109	124	76	101	CASUAL	Obesidad	Presión normal	Glucosa normal	Obesidad	No	Bajo
93	23	20 a 29	H	No	No	No	No	No	No	Si	No	62	24.52	0.54	86	133	71	105	CASUAL	Peso normal	Prehipertensión	Glucosa normal	Sin ECNT	Sí	Bajo
94	55	50 a 59	H	No	No	No	Si	No	No	No	Si	87.7	29.64	0.61	105	120	72	100	CASUAL	Preobeso (sobrepeso)	Presión normal	Glucosa normal	Sin ECNT	No	Bajo
95	55	50 a 59	H	No	No	No	Si	No	No	Si	Si	92	30.04	0.64	112	130	80	97	CASUAL	Obesidad	Prehipertensión	Glucosa normal	Obesidad	No	Bajo
96	33	30 a 39	H	No	No	Si	No	No	No	Si	Si	109	36.42			147	100	92	CASUAL	Obesidad	HTA no controlada	Glucosa normal	Obesidad e Hipertensión	No	Bajo
97	49	40 a 49	H	No	No	Si	Si	Si	No	No	Si	73	29.24	0.59	93	136	84	106	CASUAL	Preobeso (sobrepeso)	HTA controlada	Glucosa normal	Hipertensión	Sí	Bajo
98	24	20 a 29	H	No	No	No	No	No	Si	Si	Si	79.3	26.5	0.58	100	125	95	95	CASUAL	Preobeso (sobrepeso)	Requiere confirmación de HTA	Glucosa normal	Hipertensión	No	Bajo
99	47	40 a 49	H	No	No	No	No	No	Si	No	Si	104.5	36.16			105	75	118	CASUAL	Obesidad	Presión normal	Glucosa normal	Obesidad	No	Bajo
100	23	20 a 29	H	No	No	No	Si	No	Si	Si	Si	66	23.95	0.51	85	122	75	85	CASUAL	Peso normal	Presión normal	Glucosa normal	Sin ECNT	No	Medio
101	26	20 a 29	H	No	No	No	Si	No	No	Si	Si	86	29.07	0.57	98	139	83	109	CASUAL	Preobeso (sobrepeso)	Requiere confirmación de HTA	Glucosa normal	Hipertensión	No	Bajo
102	43	40 a 49	H	No	No	No	Si	No	No	Si	Si			0.67	117	144	96	245	CASUAL	Obesidad	Requiere confirmación de HTA	Requiere confirmación de DM2	Obesidad, Diabetes e Hipertensión	No	Bajo
103	58	50 a 59	H	No	No	No	Si	Si	No	Si	Si			0.57	92	121	75	90	CASUAL	Preobeso (sobrepeso)	Presión normal	Glucosa normal	Sin ECNT	Sí	Bajo
104	33	30 a 39	H	No	No	No	No	No	No	No	No	69	25.34	0.59	97	118	66	98	AYUNO	Preobeso (sobrepeso)	Presión normal	Glucosa normal	Sin ECNT	No	Bajo
105	42	40 a 49	H	No	No	No	No	No	No	Si	Si	71.5	25.03	0.45	76	131	78	83	CASUAL	Preobeso (sobrepeso)	Prehipertensión	Glucosa normal	Sin ECNT	No	Bajo
106	38	30 a 39	H	No	No	No	No	No	No	No	Si	92	31.1	0.58	100	125	80	122	CASUAL	Obesidad	Presión normal	Glucosa normal	Obesidad	Sí	Bajo
107	30	30 a 39	H	No	No	No	No	No	No	Si	Si	75.3	28	0.59	97	112	76	100	CASUAL	Preobeso (sobrepeso)	Presión normal	Glucosa normal	Sin ECNT	No	Bajo
108	43	40 a 49	H	No	No	No	No	No	No	No	No	96.4	33.75			140	94	154	CASUAL	Obesidad	Requiere confirmación de HTA	Prediabetes	Obesidad e Hipertensión	No	Bajo
109	27	20 a 29	H	No	No	No	Si	No	Si	No	Si	60	22.31			92	61	86	AYUNO	Peso normal	Presión normal	Glucosa normal	Sin ECNT	No	Medio
110	48	40 a 49	H	Si	No	No	Si	No	Si	Si	Si			0.66	113	123	72	130	CASUAL	Obesidad	Presión normal	DM2 controlada	Obesidad y Diabetes	No	Bajo
111	32	30 a 39	H	No	No	No	No	No	Si	Si	Si			0.65	107	148	84	102	AYUNO	Obesidad	Requiere confirmación de HTA	Prediabetes	Obesidad e Hipertensión	No	Bajo
112	40	40 a 49	H	No	No	No	No	Si	No	Si	Si	100	35.01	0.71	120	125	75	96	CASUAL	Obesidad	Presión normal	Glucosa normal	Obesidad	No	Bajo
113	33	30 a 39	H	No	No	No	Si	No	Si	Si	Si	84	28.39	0.54	93	130	90	92	CASUAL	Preobeso (sobrepeso)	Requiere confirmación de HTA	Glucosa normal	Hipertensión	No	Bajo
114	29	20 a 29	H	No	No	No	Si	No	Si	No	Si			0.7	120	140	79	114	CASUAL	Obesidad	Requiere confirmación de HTA	Glucosa normal	Obesidad e Hipertensión	No	Bajo
115	46	40 a 49	H	Si	No	No	Si	Si	No	Si	Si			0.55	93	134	73	118	CASUAL	Preobeso (sobrepeso)	Prehipertensión	DM2 controlada	Diabetes	Sí	Bajo
116	44	40 a 49	H	No	No	No	No	No	Si	Si	Si	78.6	24.81	0.57	101	142	85	107	AYUNO	Peso normal	Requiere confirmación de HTA	Prediabetes	Hipertensión	No	Bajo
117	31	30 a 39	H	No	No	No	Si	No	No	Si	Si	151	47.66	0.85	151	195	132	122	CASUAL	Obesidad	Requiere confirmación de HTA	Glucosa normal	Obesidad e Hipertensión	Sí	Bajo
118	48	40 a 49	H	No	No	No	No	No	No	Si	Si	75	24.21	0.53	93	146	86	116	CASUAL	Peso normal	Requiere confirmación de HTA	Glucosa normal	Hipertensión	Sí	Bajo
119	35	30 a 39	H	No	No	No	No	No	Si	No	Si			0.54	96	124	73	120	CASUAL	Preobeso (sobrepeso)	Presión normal	Glucosa normal	Sin ECNT	No	Bajo
120	41	40 a 49	H	No	No	No	No	No	Si	Si	Si			0.53	90	115	68	100	CASUAL	Preobeso (sobrepeso)	Presión normal	Glucosa normal	Sin ECNT	No	Bajo
121	41	40 a 49	H	No	No	No	Si	No	No	Si	No	99	31.25	0.57	101	125	77	135	CASUAL	Obesidad	Presión normal	Glucosa normal	Obesidad	No	Bajo
122	35	30 a 39	H	No	No	No	No	No	No	Si	Si	80.2	27.75	0.58	99	120	68	104	CASUAL	Preobeso (sobrepeso)	Presión normal	Glucosa normal	Sin ECNT	Sí	Bajo
123	52	50 a 59	H	No	No	No	Si	No	No	No	Si	68.9	24.71	0.58	97	126	73	109	CASUAL	Peso normal	Presión normal	Glucosa normal	Sin ECNT	No	Bajo
124	24	20 a 29	H	No	No	No	No	No	No	No	Si			0.6	96	140	91	101	CASUAL	Obesidad	Requiere confirmación de HTA	Glucosa normal	Obesidad e Hipertensión	Sí	Bajo
125	46	40 a 49	H	No	No	No	No	No	Si	Si	Si			0.51	77	117	77	100	CASUAL	Peso normal	Presión normal	Glucosa normal	Sin ECNT	No	Bajo
126	50	50 a 59	H	No	No	No	No	No	No	Si	Si	83	27.1	0.57	99	135	89	96	CASUAL	Preobeso (sobrepeso)	Prehipertensión	Glucosa normal	Sin ECNT	No	Bajo
127	31	30 a 39	H	No	No	No	Si	No	No	Si	Si	86.2	30.18	0.64	108	120	75	105	CASUAL	Obesidad	Presión normal	Glucosa normal	Obesidad	No	Bajo
128	52	50 a 59	H	Si	No	Si	No	Si	Si	Si	Si	84.8	28.66	0.58	100	150	80	160	CASUAL	Preobeso (sobrepeso)	HTA no controlada	DM2 no controlada	Diabetes e Hipertensión	No	Bajo
129	21	20 a 29	H	No	No	No	No	No	No	Si	Si	66	23.67	0.46	77	149	85	146	CASUAL	Peso normal	Requiere confirmación de HTA	Prediabetes	Hipertensión	No	Bajo
130	32	30 a 39	H	No	No	No	Si	No	No	Si	Si			0.55	95	140	83	121	CASUAL	Preobeso (sobrepeso)	Requiere confirmación de HTA	Glucosa normal	Hipertensión	No	Bajo
131	31	30 a 39	H	No	No	No	No	No	Si	Si	Si	70	24.22	0.53	90	120	80	90	AYUNO	Peso normal	Presión normal	Glucosa normal	Sin ECNT	No	Alto
132	47	40 a 49	H	No	No	No	Si	Si	No	No	Si			0.54	93	151	98	83	CASUAL	Preobeso (sobrepeso)	HTA no controlada	Glucosa normal	Hipertensión	No	Bajo
133	31	30 a 39	H	No	No	No	No	No	Si	No	Si	92	28.4	0.58	104	134	69	150	CASUAL	Preobeso (sobrepeso)	Prehipertensión	Requiere confirmación de DM2	Diabetes	No	Bajo
134	27	20 a 29	H	No	No	No	Si	No	No	Si	Si	80	26.73	0.53	91	115	75	109	CASUAL	Preobeso (sobrepeso)	Presión normal	Glucosa normal	Sin ECNT	No	Bajo
135	34	30 a 39	H	No	No	No	Si	No	No	Si	Si	83.3	30.6	0.64	106	125	81	74	CASUAL	Obesidad	Presión normal	Glucosa normal	Obesidad	No	Alto
136	40	40 a 49	H	No	No	No	No	No	No	Si	Si	86.1	26.87			133	75	134	CASUAL	Preobeso (sobrepeso)	Prehipertensión	Glucosa normal	Sin ECNT	No	Bajo
137	27	20 a 29	H	No	No	No	Si	No	Si	Si	Si			0.63	106	136	78	83	CASUAL	Obesidad	Prehipertensión	Glucosa normal	Obesidad	No	Bajo
138	42	40 a 49	H	No	No	No	Si	No	No	Si	Si	110	38.06	0.68	116	115	70	120	CASUAL	Obesidad	Presión normal	Glucosa normal	Obesidad	No	Bajo
139	26	20 a 29	H	No	No	No	No	No	No	Si	Si	73	23.84	0.23	40	162	90	144	AYUNO	Peso normal	Requiere confirmación de HTA	Requiere confirmación de DM2	Diabetes e Hipertensión	Sí	Medio
140	24	20 a 29	H	No	No	No	No	No	No	No	No	65	23.88	0.52	85	118	80	121	CASUAL	Peso normal	Presión normal	Glucosa normal	Sin ECNT	No	Bajo
141	22	20 a 29	H	No	No	No	No	No	Si	Si	Si	65.4	22.9	0.49	82	91	68	110	CASUAL	Peso normal	Presión normal	Glucosa normal	Sin ECNT	No	Bajo
142	33	30 a 39	H	No	No	No	No	No	Si	Si	Si	88.6	25.89	0.5	92	109	57	111	CASUAL	Preobeso (sobrepeso)	Presión normal	Glucosa normal	Sin ECNT	No	Bajo
143	40	40 a 49	H	No	No	Si	No	No	No	Si	Si	64	21.14			135	95	105	CASUAL	Peso normal	HTA no controlada	Glucosa normal	Hipertensión	No	Bajo
144	31	30 a 39	H	No	No	No	No	No	No	Si	Si	67.8	21.64	0.42	75	110	70	100	CASUAL	Peso normal	Presión normal	Glucosa normal	Sin ECNT	No	Bajo
145	45	40 a 49	H	No	No	No	Si	No	No	Si	Si	93	40.79	0.82	124	133	73	111	AYUNO	Obesidad	Prehipertensión	Prediabetes	Obesidad	No	Bajo
146	37	30 a 39	H	Si	No	Si	No	No	No	No	No	76	27.92	0.58	95	149	90	100	CASUAL	Preobeso (sobrepeso)	HTA no controlada	DM2 controlada	Diabetes e Hipertensión	No	Medio
147	51	50 a 59	H	No	No	No	No	No	No	Si	Si	72	25.51	0.54	90	162	90	123	CASUAL	Preobeso (sobrepeso)	Requiere confirmación de HTA	Glucosa normal	Hipertensión	Sí	Bajo
148	36	30 a 39	H	No	No	No	No	No	No	Si	No	59.2	22.56	0.54	87	118	65	122	CASUAL	Peso normal	Presión normal	Glucosa normal	Sin ECNT	Sí	Bajo
149	28	20 a 29	H	No	No	No	No	No	Si	No	Si			0.51	90	121	69	93	CASUAL	Peso normal	Presión normal	Glucosa normal	Sin ECNT	No	Bajo
150	41	40 a 49	H	No	No	No	No	No	No	Si	Si	98	33.91	0.59	100	120	80	100	AYUNO	Obesidad	Presión normal	Prediabetes	Obesidad	No	Alto
151	22	20 a 29	H	No	No	No	No	No	Si	Si	Si			0.43	72	135	81	122	CASUAL	Peso normal	Prehipertensión	Glucosa normal	Sin ECNT	Sí	Bajo
152	32	30 a 39	H	No	No	No	No	No	Si	Si	Si	73.5	25.73	0.54	91	107	59	113	CASUAL	Preobeso (sobrepeso)	Presión normal	Glucosa normal	Sin ECNT	Sí	Bajo
153	40	40 a 49	H	No	No	No	No	No	No	No	No	36.5	14.08	0.53	86	110	70	92	AYUNO	Peso normal	Presión normal	Glucosa normal	Sin ECNT	No	Medio
154	48	40 a 49	H	No	No	No	No	No	No	No	Si	79.2	30.18	0.62	101	133	85	83	CASUAL	Obesidad	Prehipertensión	Glucosa normal	Obesidad	No	Bajo
155	42	40 a 49	H	No	No	Si	No	No	No	Si	Si			0.59	107	145	95	112	CASUAL	Obesidad	HTA no controlada	Glucosa normal	Obesidad e Hipertensión	No	Bajo
156	41	40 a 49	H	No	No	No	No	No	No	No	Si	83	29.06	0.6	101	113	71	113	CASUAL	Preobeso (sobrepeso)	Presión normal	Glucosa normal	Sin ECNT	No	Bajo
157	39	30 a 39	H	No	No	No	No	No	Si	No	No	98	33.91	0.71	120	120	80	120	AYUNO	Obesidad	Presión normal	Prediabetes	Obesidad	No	Bajo
158	41	40 a 49	H	No	No	No	No	No	Si	Si	No	95	31.02	0.66	116	135	77	136	CASUAL	Obesidad	Prehipertensión	Glucosa normal	Obesidad	No	Bajo
159	18	menores de 20	H	No	No	No	No	No	No	No	Si	55	19.49	0.51	85	113	70	108	CASUAL	Peso normal	Presión normal	Glucosa normal	Sin ECNT	No	Medio
160	38	30 a 39	H	Si	No	No	Si	No	No	Si	Si	65	23.31	0.51	86	122	80	189	CASUAL	Peso normal	Presión normal	DM2 no controlada	Diabetes	No	Bajo
161	30	30 a 39	H	No	No	No	Si	No	No	No	Si			0.54	90	119	69	99	CASUAL	Preobeso (sobrepeso)	Presión normal	Glucosa normal	Sin ECNT	No	Bajo
162	39	30 a 39	H	No	No	No	No	No	No	No	Si			0.63	106	136	85	143	CASUAL	Obesidad	Prehipertensión	Prediabetes	Obesidad	No	Bajo
163	35	30 a 39	H	No	No	No	Si	No	No	Si	Si	114	39.45	0.73	124	153	78	116	CASUAL	Obesidad	Requiere confirmación de HTA	Glucosa normal	Obesidad e Hipertensión	No	Bajo
164	36	30 a 39	H	No	No	Si	Si	No	Si	Si	Si	86	30.11	0.59	100	134	79	97	CASUAL	Obesidad	HTA controlada	Glucosa normal	Obesidad e Hipertensión	No	Bajo
165	30	30 a 39	H	No	No	No	No	No	No	No	Si	65	24.46	0.53	86	118	72	95	CASUAL	Peso normal	Presión normal	Glucosa normal	Sin ECNT	No	Bajo
166	24	20 a 29	H	No	No	No	No	No	Si	No	No	52	20.31	0.47	75	103	73	95	AYUNO	Peso normal	Presión normal	Glucosa normal	Sin ECNT	No	Bajo
167	26	20 a 29	H	No	No	No	No	No	No	No	Si	73	23.57	0.45	80	120	80	80	CASUAL	Peso normal	Presión normal	Glucosa normal	Sin ECNT	No	Bajo
168	48	40 a 49	H	No	No	No	No	No	Si	No	Si	80	29.74	0.55	90	149	96	101	CASUAL	Preobeso (sobrepeso)	Requiere confirmación de HTA	Glucosa normal	Hipertensión	Sí	Bajo
169	43	40 a 49	H	No	No	No	Si	Si	No	Si	No	80	26.12	0.51	90	152	90	124	CASUAL	Preobeso (sobrepeso)	Requiere confirmación de HTA	Glucosa normal	Hipertensión	Sí	Bajo
170	26	20 a 29	H	No	No	No	No	No	No	Si	Si	78	25.76	0.57	99	131	65	103	CASUAL	Preobeso (sobrepeso)	Prehipertensión	Glucosa normal	Sin ECNT	No	Bajo
171	39	30 a 39	H	No	No	No	No	Si	Si	Si	Si	70	25.1	0.57	95	117	66	95	CASUAL	Preobeso (sobrepeso)	Presión normal	Glucosa normal	Sin ECNT	Sí	Bajo
172	29	20 a 29	H	No	No	No	No	No	No	Si	Si	95	32.11	0.66	114	122	80	97	CASUAL	Obesidad	Presión normal	Glucosa normal	Obesidad	No	Bajo
173	23	20 a 29	H	No	No	No	No	No	No	No	Si	51.5	20.63	0.54	85	103	64	120	AYUNO	Peso normal	Presión normal	Prediabetes	Sin ECNT	No	Medio
174	59	50 a 59	H	No	No	No	No	No	No	No	Si	78	24.62	0.58	103	141	77	113	CASUAL	Peso normal	HTA no controlada	Glucosa normal	Hipertensión	No	Bajo
175	45	40 a 49	H	No	No	No	Si	Si	Si	Si	Si			0.62	102	110	80	119	CASUAL	Obesidad	Presión normal	Glucosa normal	Obesidad	No	Bajo
176	34	30 a 39	H	No	No	No	Si	No	No	Si	Si	90	30.07	0.61	106	133	76	98	AYUNO	Obesidad	Prehipertensión	Glucosa normal	Obesidad	No	Bajo
177	23	20 a 29	H	No	No	No	No	No	Si	No	Si			0.61	106	147	90	95	CASUAL	Obesidad	Requiere confirmación de HTA	Glucosa normal	Obesidad e Hipertensión	No	Bajo
178	24	20 a 29	H	No	No	No	No	No	Si	Si	Si	78	26.99	0.53	90	110	70	100	AYUNO	Preobeso (sobrepeso)	Presión normal	Requiere confirmación de DM2	Diabetes	No	Alto
179	24	20 a 29	H	No	No	No	No	No	Si	Si	Si	77.6	29.94	0.63	102	118	64	99	CASUAL	Preobeso (sobrepeso)	Presión normal	Glucosa normal	Sin ECNT	No	Bajo
180	30	30 a 39	H	No	No	No	No	No	No	Si	Si			0.5	86	131	94	114	CASUAL	Peso normal	Requiere confirmación de HTA	Glucosa normal	Hipertensión	Sí	Bajo
181	56	50 a 59	H	Si	No	Si	Si	Si	No	No	Si	88.5	27.93	0.6	106	168	107	127	CASUAL	Preobeso (sobrepeso)	HTA no controlada	DM2 controlada	Diabetes e Hipertensión	No	Bajo
182	50	50 a 59	H	Si	No	No	No	No	Si	No	Si	68	22.72	0.49	85	128	72	104	CASUAL	Peso normal	Presión normal	DM2 controlada	Diabetes	No	Bajo
183	28	20 a 29	H	No	No	No	No	No	Si	No	No	72	23.51			116	75	101	CASUAL	Peso normal	Presión normal	Glucosa normal	Sin ECNT	No	Bajo
184	57	50 a 59	H	No	No	No	Si	Si	Si	No	Si	75	28.23	0.64	105	129	83	105	CASUAL	Preobeso (sobrepeso)	Presión normal	Glucosa normal	Sin ECNT	No	Alto
185	52	50 a 59	H	Si	No	Si	No	Si	No	No	Si	92	27.77	0.54	98	122	72	170	CASUAL	Preobeso (sobrepeso)	HTA controlada	DM2 no controlada	Diabetes e Hipertensión	No	Bajo
186	28	20 a 29	H	No	No	No	No	No	Si	Si	Si	75	24.21	0.53	94	145	93	108	CASUAL	Peso normal	Requiere confirmación de HTA	Glucosa normal	Hipertensión	No	Bajo
187	34	30 a 39	H	No	No	No	No	No	No	No	Si	92	28.71	0.58	104	143	90	122	AYUNO	Preobeso (sobrepeso)	Requiere confirmación de HTA	Requiere confirmación de DM2	Diabetes e Hipertensión	No	Bajo
188	45	40 a 49	H	No	No	No	No	No	No	No	Si	105	31.7	0.64	116	148	93	124	CASUAL	Obesidad	Requiere confirmación de HTA	Glucosa normal	Obesidad e Hipertensión	No	Bajo
189	0	menores de 20	H	No	No	Si	No	No	No	Si	Si	81.4	29.9			177	105	101	AYUNO	Preobeso (sobrepeso)	HTA no controlada	Requiere confirmación de DM2	Diabetes e Hipertensión	Sí	Bajo
190	49	40 a 49	H	Si	No	No	No	No	No	Si	Si			0.59	94	113	76	121	CASUAL	Obesidad	Presión normal	DM2 controlada	Obesidad y Diabetes	No	Bajo
191	24	20 a 29	H	No	No	No	Si	No	No	No	Si	106	33.46	0.59	105	115	75	108	AYUNO	Obesidad	Presión normal	Prediabetes	Obesidad	Sí	Bajo
192	42	40 a 49	H	No	No	No	No	No	No	No	Si	60	23.73	0.53	85	143	83	101	CASUAL	Peso normal	Requiere confirmación de HTA	Glucosa normal	Hipertensión	Sí	Bajo
193	32	30 a 39	H	No	No	No	No	No	No	No	Si	96	28.67			127	82	100	CASUAL	Preobeso (sobrepeso)	Presión normal	Glucosa normal	Sin ECNT	No	Medio
194	56	50 a 59	H	No	No	No	Si	No	Si	No	Si	82	28.37	0.58	99	140	85	94	AYUNO	Preobeso (sobrepeso)	Requiere confirmación de HTA	Glucosa normal	Hipertensión	No	Bajo
195	23	20 a 29	H	No	No	No	No	No	Si	Si	No	68	20.99	0.48	87	150	94	105	CASUAL	Peso normal	Requiere confirmación de HTA	Glucosa normal	Hipertensión	Sí	Bajo
196	50	50 a 59	H	No	No	No	No	No	No	Si	Si	82	29.76	0.59	98	140	95	102	AYUNO	Preobeso (sobrepeso)	Requiere confirmación de HTA	Requiere confirmación de DM2	Diabetes e Hipertensión	No	Bajo
197	36	30 a 39	H	No	No	No	No	No	No	Si	Si	105	35.49	0.71	122	136	86	99	CASUAL	Obesidad	Prehipertensión	Glucosa normal	Obesidad	Sí	Bajo
198	41	40 a 49	H	No	No	No	Si	No	No	No	Si	88.2	27.22	0.53	95	127	80	114	CASUAL	Preobeso (sobrepeso)	Presión normal	Glucosa normal	Sin ECNT	No	Bajo
199	50	50 a 59	H	No	No	Si	No	No	No	Si	Si	72.5	24.22			117	80	101	CASUAL	Peso normal	HTA controlada	Glucosa normal	Hipertensión	No	Bajo
200	42	40 a 49	H	No	No	No	No	No	No	Si	Si	80	25.54	0.79	140	120	75	95	AYUNO	Preobeso (sobrepeso)	Presión normal	Glucosa normal	Sin ECNT	No	Medio
201	27	20 a 29	H	No	No	No	No	No	Si	Si	Si	83	27.1	0.59	104	140	80	136	CASUAL	Preobeso (sobrepeso)	Requiere confirmación de HTA	Glucosa normal	Hipertensión	No	Bajo
202	34	30 a 39	H	No	No	No	No	No	No	Si	Si	80	26.73	0.46	80	114	64	105	CASUAL	Preobeso (sobrepeso)	Presión normal	Glucosa normal	Sin ECNT	No	Alto
203	35	30 a 39	H	No	No	No	No	No	No	Si	Si	59	22.21			132	56	102	CASUAL	Peso normal	Prehipertensión	Glucosa normal	Sin ECNT	No	Bajo
204	51	50 a 59	H	No	No	No	No	No	No	No	Si			0.68	113	148	92	113	CASUAL	Obesidad	Requiere confirmación de HTA	Glucosa normal	Obesidad e Hipertensión	No	Bajo
205	36	30 a 39	H	No	No	No	No	No	No	No	Si	67	22.91	0.5	85	120	80	91	CASUAL	Peso normal	Presión normal	Glucosa normal	Sin ECNT	No	Bajo
206	25	20 a 29	H	No	No	No	No	No	No	Si	Si	63	19.88	0.48	85	140	89	100	CASUAL	Peso normal	Requiere confirmación de HTA	Glucosa normal	Hipertensión	No	Bajo
207	37	30 a 39	H	No	No	No	No	No	No	Si	Si	105	31.01	0.59	108	138	81	103	CASUAL	Obesidad	Prehipertensión	Glucosa normal	Obesidad	Sí	Bajo
208	32	30 a 39	H	No	No	No	No	No	No	No	Si			0.56	95	133	84	115	CASUAL	Preobeso (sobrepeso)	Prehipertensión	Glucosa normal	Sin ECNT	No	Bajo
209	43	40 a 49	H	No	No	No	No	No	Si	Si	Si			0.51	92	123	76	109	CASUAL	Peso normal	Presión normal	Glucosa normal	Sin ECNT	No	Bajo
210	50	50 a 59	H	No	No	No	Si	No	No	Si	Si	119.5	39.02	0.69	121	135	92	93	CASUAL	Obesidad	Requiere confirmación de HTA	Glucosa normal	Obesidad e Hipertensión	No	Bajo
211	30	30 a 39	H	No	No	No	No	No	Si	No	Si	90	31.14	0.72	122	126	62	98	CASUAL	Obesidad	Presión normal	Glucosa normal	Obesidad	No	Bajo
212	46	40 a 49	H	No	No	No	Si	No	Si	Si	Si			0.51	90	123	74	107	CASUAL	Peso normal	Presión normal	Glucosa normal	Sin ECNT	No	Bajo
213	22	20 a 29	H	No	No	No	Si	No	No	Si	Si			0.54	93	147	85	90	CASUAL	Preobeso (sobrepeso)	Requiere confirmación de HTA	Glucosa normal	Hipertensión	No	Bajo
214	24	20 a 29	H	No	No	No	No	No	Si	Si	Si	65	24.46	0.51	83	120	76	99	CASUAL	Peso normal	Presión normal	Glucosa normal	Sin ECNT	Sí	Bajo
215	39	30 a 39	H	No	No	No	No	No	No	No	No			0.6	98	138	92	100	CASUAL	Obesidad	Requiere confirmación de HTA	Glucosa normal	Obesidad e Hipertensión	Sí	Bajo
216	41	40 a 49	H	Si	No	Si	Si	No	No	Si	Si	84.2	33.31	0.65	104	167	112	420	CASUAL	Obesidad	HTA no controlada	DM2 no controlada	Obesidad, Diabetes e Hipertensión	No	Bajo
217	38	30 a 39	H	No	No	No	No	No	No	Si	Si	97.1	33.6	0.64	108	115	75	112	CASUAL	Obesidad	Presión normal	Glucosa normal	Obesidad	No	Bajo
218	50	50 a 59	H	No	No	No	No	No	No	Si	Si	92	32.99	0.66	110	143	92	112	CASUAL	Obesidad	Requiere confirmación de HTA	Glucosa normal	Obesidad e Hipertensión	No	Bajo
219	41	40 a 49	H	No	No	No	Si	No	Si	No	Si	69	20.83	0.38	70	106	58	112	CASUAL	Peso normal	Presión normal	Glucosa normal	Sin ECNT	No	Bajo
220	25	20 a 29	H	No	No	No	No	No	Si	Si	Si	81.9	25.56	0.52	93	125	87	97	CASUAL	Preobeso (sobrepeso)	Prehipertensión	Glucosa normal	Sin ECNT	No	Alto
221	27	20 a 29	H	No	No	No	No	No	Si	No	Si	88	31.93	0.58	96	114	75	92	CASUAL	Obesidad	Presión normal	Glucosa normal	Obesidad	No	Bajo
222	32	30 a 39	H	No	No	No	No	No	No	No	Si	75	24.77	0.49	85	130	75	107	AYUNO	Peso normal	Prehipertensión	Prediabetes	Sin ECNT	No	Bajo
223	21	20 a 29	H	No	No	No	No	No	No	No	Si	51.2	19.04	0.46	75	110	55	104	CASUAL	Peso normal	Presión normal	Glucosa normal	Sin ECNT	No	Medio
224	36	30 a 39	H	No	No	No	No	No	No	Si	Si	74	25.91	0.54	92	120	80	122	CASUAL	Preobeso (sobrepeso)	Presión normal	Glucosa normal	Sin ECNT	No	Bajo
225	41	40 a 49	H	No	No	No	Si	No	Si	Si	Si			0.6	104	142	93	121	CASUAL	Obesidad	Requiere confirmación de HTA	Glucosa normal	Obesidad e Hipertensión	No	Bajo
226	43	40 a 49	H	No	No	No	No	No	No	Si	Si			0.54	97	155	91	90	CASUAL	Preobeso (sobrepeso)	Requiere confirmación de HTA	Glucosa normal	Hipertensión	Sí	Bajo
227	60	60 o más	H	Si	No	Si	Si	Si	No	Si	Si	93.3	29.45			150	78	226	CASUAL	Preobeso (sobrepeso)	HTA no controlada	DM2 no controlada	Diabetes e Hipertensión	No	Bajo
228	33	30 a 39	H	No	No	No	No	No	Si	Si	Si	90	29.05	0.53	94	139	81	129	CASUAL	Preobeso (sobrepeso)	Prehipertensión	Glucosa normal	Sin ECNT	No	Bajo
229	33	30 a 39	H	No	No	No	No	No	Si	Si	Si	80	26.73	0.54	93	121	75	52	CASUAL	Preobeso (sobrepeso)	Presión normal	Glucosa normal	Sin ECNT	No	Bajo
230	34	30 a 39	H	No	No	No	No	No	No	No	Si	50	17.3	0.48	82	119	76	102	CASUAL	Peso normal	Presión normal	Glucosa normal	Sin ECNT	No	Bajo
231	55	50 a 59	H	No	No	No	No	No	Si	No	No	97	33.17			136	84	127	CASUAL	Obesidad	Prehipertensión	Glucosa normal	Obesidad	No	Bajo
232	27	20 a 29	H	No	No	No	No	No	No	Si	Si	88.3	26.08			140	86	104	CASUAL	Preobeso (sobrepeso)	Requiere confirmación de HTA	Glucosa normal	Hipertensión	No	Bajo
233	37	30 a 39	H	No	No	No	Si	No	No	No	Si	84	27.74	0.57	99	128	75	96	CASUAL	Preobeso (sobrepeso)	Presión normal	Glucosa normal	Sin ECNT	No	Bajo
234	26	20 a 29	H	No	No	No	Si	No	No	No	Si	120	35.83			127	81	101	AYUNO	Obesidad	Presión normal	Prediabetes	Obesidad	No	Bajo
235	41	40 a 49	H	No	No	No	No	No	Si	Si	Si	88	29.07	0.53	92	137	86	118	CASUAL	Preobeso (sobrepeso)	Prehipertensión	Glucosa normal	Sin ECNT	No	Bajo
236	18	menores de 20	H	No	No	No	No	No	Si	Si	Si	80.4	23.75	0.5	92	120	80	107	CASUAL	Peso normal	Presión normal	Glucosa normal	Sin ECNT	No	Bajo
237	33	30 a 39	H	No	No	No	No	No	No	Si	No	74	25.31	0.56	95	113	75	105	CASUAL	Preobeso (sobrepeso)	Presión normal	Glucosa normal	Sin ECNT	No	Bajo
238	32	30 a 39	H	No	No	No	No	No	Si	No	Si	76	27.25	0.54	90	124	71	103	CASUAL	Preobeso (sobrepeso)	Presión normal	Glucosa normal	Sin ECNT	No	Bajo
239	35	30 a 39	H	No	No	No	No	No	No	Si	Si	104	35.99	0.78	133	134	79	94	AYUNO	Obesidad	Prehipertensión	Glucosa normal	Obesidad	No	Bajo
240	33	30 a 39	H	No	No	No	Si	No	Si	No	Si	86	32.77	0.68	110	137	90	83	AYUNO	Obesidad	Requiere confirmación de HTA	Glucosa normal	Obesidad e Hipertensión	No	Alto
241	58	50 a 59	H	Si	No	No	No	Si	Si	No	Si	97	30.61	0.61	109	175	103	159	CASUAL	Obesidad	Requiere confirmación de HTA	DM2 no controlada	Obesidad, Diabetes e Hipertensión	Sí	Bajo
242	31	30 a 39	H	No	No	No	No	No	Si	Si	No			0.56	98	125	68	98	CASUAL	Preobeso (sobrepeso)	Presión normal	Glucosa normal	Sin ECNT	No	Bajo
243	29	20 a 29	H	No	No	No	No	No	Si	Si	Si	75	24.49	0.54	95	156	96	109	CASUAL	Peso normal	Requiere confirmación de HTA	Glucosa normal	Hipertensión	No	Bajo
244	54	50 a 59	H	No	No	Si	No	No	Si	Si	Si	87	31.57	0.65	108	167	101	114	CASUAL	Obesidad	HTA no controlada	Glucosa normal	Obesidad e Hipertensión	No	Bajo
245	29	20 a 29	H	No	No	No	Si	No	No	No	Si	119	35.15	0.64	117	110	70	107	CASUAL	Obesidad	Presión normal	Glucosa normal	Obesidad	No	Bajo
246	49	40 a 49	H	Si	No	Si	Si	Si	Si	Si	Si			0.63	107	151	90	178	CASUAL	Obesidad	HTA no controlada	DM2 no controlada	Obesidad, Diabetes e Hipertensión	No	Bajo
247	43	40 a 49	H	No	No	No	Si	No	No	No	Si	105	33.9	0.72	127	154	84	150	AYUNO	Obesidad	Requiere confirmación de HTA	Requiere confirmación de DM2	Obesidad, Diabetes e Hipertensión	No	Bajo
248	41	40 a 49	H	No	No	No	No	No	No	Si	Si	73	26.49	0.56	93	128	75	113	CASUAL	Preobeso (sobrepeso)	Presión normal	Glucosa normal	Sin ECNT	Sí	Bajo
249	45	40 a 49	H	No	No	No	No	No	No	No	Si	91.5	36.65	0.73	115	97	70	89	AYUNO	Obesidad	Presión normal	Glucosa normal	Obesidad	No	Medio
250	23	20 a 29	H	No	No	No	No	No	Si	Si	No			0.59	93	125	68	83	CASUAL	Obesidad	Presión normal	Glucosa normal	Obesidad	No	Bajo
251	45	40 a 49	H	No	No	No	No	No	No	Si	Si	63	22.86			119	78	105	AYUNO	Peso normal	Presión normal	Prediabetes	Sin ECNT	No	Medio
252	26	20 a 29	H	No	No	No	No	No	Si	Si	Si	74.6	24.08	0.5	88	121	66	114	CASUAL	Peso normal	Presión normal	Glucosa normal	Sin ECNT	No	Bajo
253	51	50 a 59	H	No	Si	No	No	Si	Si	Si	Si	61	24.75			151	101	112	CASUAL	Peso normal	Requiere confirmación de HTA	Glucosa normal	Hipertensión	Sí	Medio
254	18	menores de 20	H	No	No	No	No	No	Si	Si	Si	56.5	18.66	0.39	68	116	62	75	AYUNO	Peso normal	Presión normal	Glucosa normal	Sin ECNT	No	Bajo
255	31	30 a 39	H	No	No	No	No	No	No	No	Si	91.5	28.24	0.58	104	117	82	95	AYUNO	Preobeso (sobrepeso)	Presión normal	Glucosa normal	Sin ECNT	No	Bajo
256	34	30 a 39	H	No	No	No	No	No	No	No	Si	81	28.7	0.61	102	125	65	94	CASUAL	Preobeso (sobrepeso)	Presión normal	Glucosa normal	Sin ECNT	No	Bajo
257	49	40 a 49	H	No	No	Si	No	No	No	No	Si	82.8	27.99	0.57	98	123	79	101	CASUAL	Preobeso (sobrepeso)	HTA controlada	Glucosa normal	Hipertensión	No	Alto
258	43	40 a 49	H	No	No	No	No	No	Si	Si	Si	98	33.51	0.7	119	128	79	97	CASUAL	Obesidad	Presión normal	Glucosa normal	Obesidad	No	Bajo
259	32	30 a 39	H	No	No	No	No	No	No	No	Si	70	21.85	0.5	89	140	95	134	CASUAL	Peso normal	Requiere confirmación de HTA	Glucosa normal	Hipertensión	No	Bajo
260	49	40 a 49	H	No	No	No	No	No	No	No	Si			0.45	76	101	64	101	CASUAL	Peso normal	Presión normal	Glucosa normal	Sin ECNT	No	Bajo
261	42	40 a 49	H	No	No	No	Si	No	No	No	Si	92	28.4	0.63	113	125	79	117	CASUAL	Preobeso (sobrepeso)	Presión normal	Glucosa normal	Sin ECNT	Sí	Bajo
262	21	20 a 29	H	No	No	No	No	No	No	Si	No			0.64	112	128	63	95	AYUNO	Obesidad	Presión normal	Glucosa normal	Obesidad	No	Bajo
263	41	40 a 49	H	No	No	No	No	No	Si	Si	Si	85	27.44	0.58	102	128	81	84	CASUAL	Preobeso (sobrepeso)	Presión normal	Glucosa normal	Sin ECNT	No	Bajo
264	50	50 a 59	H	No	No	No	Si	Si	Si	No	No	73.7	27.4	0.61	100	130	83	105	AYUNO	Preobeso (sobrepeso)	Prehipertensión	Requiere confirmación de DM2	Diabetes	No	Bajo
265	48	40 a 49	H	No	No	Si	Si	No	No	Si	Si	137.7	46.01	0.8	138	150	100	115	CASUAL	Obesidad	HTA no controlada	Glucosa normal	Obesidad e Hipertensión	No	Bajo
266	33	30 a 39	H	No	No	No	No	No	No	Si	Si	115.8	35.74	0.67	121	134	81	88	AYUNO	Obesidad	Prehipertensión	Glucosa normal	Obesidad	No	Bajo
267	32	30 a 39	H	No	No	No	Si	No	Si	No	Si	78	24.07	0.52	94	118	70	105	CASUAL	Peso normal	Presión normal	Glucosa normal	Sin ECNT	No	Bajo
268	24	20 a 29	H	No	No	No	Si	No	Si	Si	Si	84	30.12	0.56	94	133	78	139	CASUAL	Obesidad	Prehipertensión	Glucosa normal	Obesidad	No	Bajo
269	35	30 a 39	H	No	No	No	No	No	No	Si	Si	73	24.96	0.53	91	127	83	110	CASUAL	Peso normal	Presión normal	Glucosa normal	Sin ECNT	No	Bajo
270	38	30 a 39	H	No	No	No	No	No	Si	Si	No	85	24.31	0.26	48	123	80	91	CASUAL	Peso normal	Presión normal	Glucosa normal	Sin ECNT	No	Bajo
271	38	30 a 39	H	No	No	No	No	No	No	No	Si			0.61	104	127	81	91	CASUAL	Obesidad	Presión normal	Glucosa normal	Obesidad	No	Bajo
272	32	30 a 39	H	No	No	No	Si	No	Si	No	Si	128	39.51	0.68	122	151	108	110	CASUAL	Obesidad	Requiere confirmación de HTA	Glucosa normal	Obesidad e Hipertensión	No	Bajo
273	35	30 a 39	H	No	Si	No	Si	No	No	No	Si	74	24.44	0.47	82	116	78	95	CASUAL	Peso normal	Presión normal	Glucosa normal	Sin ECNT	No	Bajo
274	38	30 a 39	H	No	No	No	No	No	No	Si	Si	123.7	36.14	0.64	119	147	94	95	AYUNO	Obesidad	Requiere confirmación de HTA	Glucosa normal	Obesidad e Hipertensión	No	Bajo
275	41	40 a 49	H	No	No	No	No	No	No	Si	Si	98	32.74	0.65	112	116	67	95	CASUAL	Obesidad	Presión normal	Glucosa normal	Obesidad	No	Bajo
276	32	30 a 39	H	No	No	No	Si	No	No	No	No	105	32.77	0.59	105	127	77	102	CASUAL	Obesidad	Presión normal	Glucosa normal	Obesidad	No	Bajo
277	45	40 a 49	H	No	No	No	No	No	Si	Si	No			0.6	106	130	93	120	CASUAL	Obesidad	Requiere confirmación de HTA	Glucosa normal	Obesidad e Hipertensión	No	Bajo
278	24	20 a 29	H	No	No	No	No	No	No	Si	Si	84	28.39	0.58	99	132	73	96	CASUAL	Preobeso (sobrepeso)	Prehipertensión	Glucosa normal	Sin ECNT	No	Bajo
279	30	30 a 39	H	No	No	No	No	No	No	No	Si	105	32.77	0.64	115	161	99	95	CASUAL	Obesidad	Requiere confirmación de HTA	Glucosa normal	Obesidad e Hipertensión	Sí	Bajo
280	23	20 a 29	H	No	No	No	No	No	No	No	No	67	24.91	0.57	94	125	82	97	CASUAL	Peso normal	Presión normal	Glucosa normal	Sin ECNT	No	Bajo
281	27	20 a 29	H	No	No	No	No	No	Si	Si	No	84	28.07	0.61	106	155	83	135	CASUAL	Preobeso (sobrepeso)	Requiere confirmación de HTA	Glucosa normal	Hipertensión	No	Bajo
282	60	60 o más	H	No	No	Si	No	No	No	No	No	82	29.76	0.63	104	121	77	109	AYUNO	Preobeso (sobrepeso)	HTA controlada	Requiere confirmación de DM2	Diabetes e Hipertensión	No	Bajo
283	19	menores de 20	H	No	No	No	Si	No	No	No	Si	64.5	21.3	0.47	81	117	64	88	CASUAL	Peso normal	Presión normal	Glucosa normal	Sin ECNT	Sí	Medio
284	26	20 a 29	H	No	No	No	Si	No	No	Si	Si	75.2	26.02	0.54	92	132	86	130	AYUNO	Preobeso (sobrepeso)	Prehipertensión	Requiere confirmación de DM2	Diabetes	No	Bajo
285	47	40 a 49	H	No	No	No	Si	No	Si	Si	Si	89	26	0.56	103	139	85	109	AYUNO	Preobeso (sobrepeso)	Prehipertensión	Requiere confirmación de DM2	Diabetes	No	Bajo
286	42	40 a 49	H	No	No	No	Si	No	No	No	Si			0.5	87	111	72	97	CASUAL	Peso normal	Presión normal	Glucosa normal	Sin ECNT	No	Bajo
287	29	20 a 29	H	No	No	No	No	No	No	No	Si	112.3	36.25	0.66	116	121	70	104	AYUNO	Obesidad	Presión normal	Prediabetes	Obesidad	Sí	Bajo
288	27	20 a 29	H	No	No	No	No	No	Si	No	Si	84.2	26.88	0.54	95	130	80	96	CASUAL	Preobeso (sobrepeso)	Prehipertensión	Glucosa normal	Sin ECNT	No	Bajo
289	19	menores de 20	H	No	No	No	No	No	No	Si	Si	110.2	33.27	0.59	107	140	80	103	CASUAL	Obesidad	Requiere confirmación de HTA	Glucosa normal	Obesidad e Hipertensión	Sí	Bajo
290	29	20 a 29	H	No	No	No	No	No	Si	No	Si	96	32.08	0.62	107	146	84	142	CASUAL	Obesidad	Requiere confirmación de HTA	Prediabetes	Obesidad e Hipertensión	Sí	Bajo
291	35	30 a 39	H	No	No	No	No	No	No	No	Si	103	32.88	0.56	100	157	88	93	CASUAL	Obesidad	Requiere confirmación de HTA	Glucosa normal	Obesidad e Hipertensión	No	Bajo
292	24	20 a 29	H	No	No	No	No	No	No	Si	No	60	23.44	0.46	74	119	73	100	CASUAL	Peso normal	Presión normal	Glucosa normal	Sin ECNT	No	Bajo
293	26	20 a 29	H	No	No	No	No	No	Si	No	No	100	34.6	0.69	117	145	94	115	CASUAL	Obesidad	Requiere confirmación de HTA	Glucosa normal	Obesidad e Hipertensión	No	Bajo
294	44	40 a 49	H	No	No	Si	Si	Si	No	Si	Si	100.5	33.97	0.66	114	147	75	135	AYUNO	Obesidad	HTA no controlada	Requiere confirmación de DM2	Obesidad, Diabetes e Hipertensión	Sí	Bajo
295	29	20 a 29	H	No	No	No	Si	No	Si	Si	Si	80.5	28.52	0.53	89	124	77	101	CASUAL	Preobeso (sobrepeso)	Presión normal	Glucosa normal	Sin ECNT	No	Bajo
296	62	60 o más	H	No	No	No	No	No	Si	No	Si	68	23.26	0.53	90	118	78	87	AYUNO	Peso normal	Presión normal	Glucosa normal	Sin ECNT	No	Bajo
297	23	20 a 29	H	No	No	No	No	No	Si	No	Si			0.5	92	129	82	100	CASUAL	Peso normal	Prehipertensión	Glucosa normal	Sin ECNT	No	Bajo
298	42	40 a 49	H	No	No	No	No	No	No	Si	Si	78	28.65	0.56	93	121	77	154	CASUAL	Preobeso (sobrepeso)	Presión normal	Requiere confirmación de DM2	Diabetes	No	Bajo
299	47	40 a 49	H	No	No	No	No	No	No	Si	No	96	29.96	0.59	105	155	97	165	CASUAL	Preobeso (sobrepeso)	Requiere confirmación de HTA	Requiere confirmación de DM2	Diabetes e Hipertensión	No	Bajo
300	27	20 a 29	H	No	No	No	No	No	Si	Si	Si	110	34.72	0.65	116	121	79	98	AYUNO	Obesidad	Presión normal	Glucosa normal	Obesidad	No	Bajo
301	46	40 a 49	H	No	No	No	Si	No	No	Si	Si	95	31.02	0.62	108	118	75	93	AYUNO	Obesidad	Presión normal	Glucosa normal	Obesidad	No	Bajo
302	34	30 a 39	H	No	No	No	No	No	No	No	Si	68	24.98	0.54	89	124	80	105	CASUAL	Peso normal	Presión normal	Glucosa normal	Sin ECNT	No	Bajo
303	35	30 a 39	H	No	No	No	No	No	Si	Si	Si	74	26.53	0.59	98	110	80	103	CASUAL	Preobeso (sobrepeso)	Presión normal	Glucosa normal	Sin ECNT	No	Bajo
304	56	50 a 59	H	No	Si	No	No	No	No	Si	Si	84.3	31.34	0.64	105	110	70	132	CASUAL	Obesidad	Presión normal	Glucosa normal	Obesidad	No	Bajo
305	35	30 a 39	H	No	No	No	Si	No	Si	Si	Si	79.5	27.51	0.58	98	107	74	122	CASUAL	Preobeso (sobrepeso)	Presión normal	Glucosa normal	Sin ECNT	No	Alto
306	32	30 a 39	H	No	No	No	Si	No	No	Si	Si	97.5	34.14	0.63	106	125	75	125	CASUAL	Obesidad	Presión normal	Glucosa normal	Obesidad	No	Bajo
307	35	30 a 39	H	No	No	No	No	No	No	No	Si	91	28.09	0.56	101	134	78	124	CASUAL	Preobeso (sobrepeso)	Prehipertensión	Glucosa normal	Sin ECNT	Sí	Bajo
308	27	20 a 29	H	No	No	No	No	No	Si	Si	Si	85.4	27.89	0.54	94	122	71	108	CASUAL	Preobeso (sobrepeso)	Presión normal	Glucosa normal	Sin ECNT	No	Bajo
309	25	20 a 29	H	No	No	No	No	No	No	No	Si	104.6	31.58	0.6	109	131	97	103	CASUAL	Obesidad	Requiere confirmación de HTA	Glucosa normal	Obesidad e Hipertensión	No	Bajo
310	18	menores de 20	H	No	No	No	No	No	No	No	No	80	26.12	0.46	81	120	79	97	CASUAL	Preobeso (sobrepeso)	Presión normal	Glucosa normal	Sin ECNT	No	Bajo
311	51	50 a 59	H	Si	No	Si	No	No	Si	Si	Si			0.62	103	138	87	200	CASUAL	Obesidad	HTA controlada	DM2 no controlada	Obesidad, Diabetes e Hipertensión	Sí	Bajo
312	52	50 a 59	H	Si	No	Si	Si	Si	No	Si	Si	93	32.95	0.64	107	140	82	223	AYUNO	Obesidad	HTA no controlada	DM2 no controlada	Obesidad, Diabetes e Hipertensión	No	Bajo
313	26	20 a 29	H	No	No	No	Si	No	No	No	Si	120	40.56	0.79	136	147	91	105	CASUAL	Obesidad	Requiere confirmación de HTA	Glucosa normal	Obesidad e Hipertensión	Sí	Bajo
314	23	20 a 29	H	No	No	No	No	No	No	Si	Si	57	20.94	0.55	90	120	75	90	AYUNO	Peso normal	Presión normal	Glucosa normal	Sin ECNT	No	Alto
315	39	30 a 39	H	No	No	No	No	No	Si	No	Si	72	26.45	0.57	94	122	75	99	CASUAL	Preobeso (sobrepeso)	Presión normal	Glucosa normal	Sin ECNT	No	Bajo
316	24	20 a 29	H	No	No	No	Si	No	No	No	Si			0.57	98	121	68	87	CASUAL	Preobeso (sobrepeso)	Presión normal	Glucosa normal	Sin ECNT	No	Bajo
317	27	20 a 29	H	No	No	No	No	No	Si	Si	Si	78	25.47	0.53	92	152	80	115	CASUAL	Preobeso (sobrepeso)	Requiere confirmación de HTA	Glucosa normal	Hipertensión	Sí	Bajo
318	32	30 a 39	H	No	No	No	Si	No	No	Si	Si	67.4	22.78	0.52	89	107	67	97	CASUAL	Peso normal	Presión normal	Glucosa normal	Sin ECNT	No	Bajo
319	44	40 a 49	H	No	No	No	Si	Si	Si	No	Si			0.56	103	122	77	311	CASUAL	Preobeso (sobrepeso)	Presión normal	Requiere confirmación de DM2	Diabetes	No	Bajo
320	49	40 a 49	H	No	No	No	Si	No	No	Si	No			0.6	96	159	96	113	CASUAL	Obesidad	Requiere confirmación de HTA	Glucosa normal	Obesidad e Hipertensión	No	Bajo
321	43	40 a 49	H	No	No	No	No	No	No	Si	Si	50	18.37	0.36	60	122	75	111	CASUAL	Peso normal	Presión normal	Glucosa normal	Sin ECNT	No	Bajo
322	25	20 a 29	H	No	No	No	Si	No	No	Si	No	58	21.56	0.45	74	139	90	131	CASUAL	Peso normal	Requiere confirmación de HTA	Glucosa normal	Hipertensión	No	Bajo
323	20	20 a 29	H	No	No	No	No	No	No	Si	Si	65	23.88	0.58	96	123	66	121	CASUAL	Peso normal	Presión normal	Glucosa normal	Sin ECNT	No	Alto
324	34	30 a 39	H	No	No	No	No	No	No	No	Si	95	27.76	0.5	93	122	70	102	CASUAL	Preobeso (sobrepeso)	Presión normal	Glucosa normal	Sin ECNT	No	Bajo
325	36	30 a 39	H	No	No	No	No	No	No	No	Si	73.3	20.3	0.47	90	115	62	99	CASUAL	Peso normal	Presión normal	Glucosa normal	Sin ECNT	No	Bajo
326	42	40 a 49	H	No	No	No	Si	No	No	Si	Si			0.55	98	138	82	102	CASUAL	Preobeso (sobrepeso)	Prehipertensión	Glucosa normal	Sin ECNT	No	Bajo
327	30	30 a 39	H	No	No	No	No	No	Si	Si	No	76.7	25.93	0.56	97	114	71	119	CASUAL	Preobeso (sobrepeso)	Presión normal	Glucosa normal	Sin ECNT	No	Medio
328	34	30 a 39	H	No	No	No	No	No	No	Si	Si			0.52	89	128	91	101	CASUAL	Peso normal	Requiere confirmación de HTA	Glucosa normal	Hipertensión	Sí	Bajo
329	28	20 a 29	H	No	No	No	No	No	No	Si	Si			0.4	68	113	74	118	CASUAL	Peso normal	Presión normal	Glucosa normal	Sin ECNT	Sí	Bajo
330	40	40 a 49	H	No	No	No	No	No	No	No	Si	55	21.48	0.51	81	125	75	171	CASUAL	Peso normal	Presión normal	Prediabetes	Sin ECNT	No	Bajo
331	54	50 a 59	H	No	No	No	No	No	No	Si	Si	94	29.01	0.62	112	156	95	134	AYUNO	Preobeso (sobrepeso)	Requiere confirmación de HTA	Requiere confirmación de DM2	Diabetes e Hipertensión	No	Bajo
332	41	40 a 49	H	No	No	No	Si	Si	Si	Si	Si	67.8	23.74	0.54	92	122	74	149	CASUAL	Peso normal	Presión normal	Prediabetes	Sin ECNT	No	Bajo
333	33	30 a 39	H	No	No	No	Si	No	Si	Si	No	93	32.56	0.63	106	131	80	106	CASUAL	Obesidad	Prehipertensión	Glucosa normal	Obesidad	No	Bajo
334	46	40 a 49	H	No	No	No	No	No	Si	Si	Si	73	24.68	0.6	103	132	79	117	CASUAL	Peso normal	Prehipertensión	Glucosa normal	Sin ECNT	Sí	Bajo
335	50	50 a 59	H	No	No	Si	No	No	No	No	No	93	30.72	0.63	110	120	80	100	CASUAL	Obesidad	HTA controlada	Glucosa normal	Obesidad e Hipertensión	No	Bajo
336	28	20 a 29	H	No	No	No	No	No	Si	Si	Si	86.6	30.32	0.62	104	136	79	105	AYUNO	Obesidad	Prehipertensión	Prediabetes	Obesidad	Sí	Bajo
337	26	20 a 29	H	No	No	No	No	No	No	Si	Si	60.4	24.19			124	71	91	CASUAL	Peso normal	Presión normal	Glucosa normal	Sin ECNT	Sí	Bajo
338	40	40 a 49	H	No	No	No	Si	No	No	Si	Si	82.5	28.55	0.59	101	117	74	70	AYUNO	Preobeso (sobrepeso)	Presión normal	Glucosa normal	Sin ECNT	No	Bajo
339	27	20 a 29	H	No	No	No	No	No	Si	Si	Si	83	28.72	0.58	99	125	83	94	CASUAL	Preobeso (sobrepeso)	Presión normal	Glucosa normal	Sin ECNT	No	Bajo
340	30	30 a 39	H	No	No	No	Si	Si	Si	Si	Si			0.59	102	160	92	99	CASUAL	Obesidad	Requiere confirmación de HTA	Glucosa normal	Obesidad e Hipertensión	No	Bajo
341	21	20 a 29	H	No	No	No	No	No	No	Si	No	51.4	20.08	0.46	74	110	68	93	AYUNO	Peso normal	Presión normal	Glucosa normal	Sin ECNT	No	Bajo
342	30	30 a 39	H	No	No	No	No	No	No	No	Si	59	21.16	0.47	79	102	62	121	AYUNO	Peso normal	Presión normal	Prediabetes	Sin ECNT	No	Bajo
343	40	40 a 49	H	No	No	Si	No	No	No	Si	Si			0.51	92	129	88	121	CASUAL	Peso normal	HTA controlada	Glucosa normal	Hipertensión	Sí	Bajo
344	55	50 a 59	H	No	No	No	No	No	No	No	Si	72	25.82	0.59	99	141	80	102	CASUAL	Preobeso (sobrepeso)	Requiere confirmación de HTA	Glucosa normal	Hipertensión	No	Bajo
345	39	30 a 39	H	No	Si	No	Si	No	No	No	Si	110	36.75	0.73	127	163	99	106	CASUAL	Obesidad	Requiere confirmación de HTA	Glucosa normal	Obesidad e Hipertensión	Sí	Bajo
346	23	20 a 29	H	No	No	No	No	No	Si	Si	Si			0.39	73	117	71	110	CASUAL	Peso normal	Presión normal	Glucosa normal	Sin ECNT	Sí	Bajo
347	26	20 a 29	H	No	No	No	Si	No	Si	Si	No	82	26.17	0.51	91	132	89	104	CASUAL	Preobeso (sobrepeso)	Prehipertensión	Glucosa normal	Sin ECNT	No	Bajo
348	40	40 a 49	H	No	No	No	No	No	No	Si	Si	99	34.66	0.71	120	130	83	102	CASUAL	Obesidad	Prehipertensión	Glucosa normal	Obesidad	No	Bajo
349	28	20 a 29	H	No	No	No	Si	No	Si	Si	Si			0.51	90	132	85	102	CASUAL	Peso normal	Prehipertensión	Glucosa normal	Sin ECNT	No	Bajo
350	54	50 a 59	H	No	No	No	No	No	No	No	No	64	22.95	0.51	86	118	71	101	CASUAL	Peso normal	Presión normal	Glucosa normal	Sin ECNT	No	Bajo
351	29	20 a 29	H	No	No	No	No	No	No	Si	Si	75	24.21	0.55	96	89	58	118	CASUAL	Peso normal	Presión normal	Glucosa normal	Sin ECNT	Sí	Alto
352	28	20 a 29	H	No	No	No	Si	No	Si	No	No	72	21.74	0.49	89	127	59	127	CASUAL	Peso normal	Presión normal	Glucosa normal	Sin ECNT	No	Bajo
353	33	30 a 39	H	No	No	No	Si	No	No	No	Si	70	26.03	0.55	90	117	64	133	CASUAL	Preobeso (sobrepeso)	Presión normal	Glucosa normal	Sin ECNT	Sí	Bajo
354	19	menores de 20	H	No	No	No	No	No	No	No	Si	73	25.26	0.48	81	150	90	113	CASUAL	Preobeso (sobrepeso)	Requiere confirmación de HTA	Glucosa normal	Hipertensión	No	Bajo
355	52	50 a 59	H	No	No	No	No	No	No	Si	Si	72	23.51	0.53	93	115	73	99	CASUAL	Peso normal	Presión normal	Glucosa normal	Sin ECNT	No	Bajo
356	44	40 a 49	H	No	No	No	No	No	No	No	Si	85	23.06	0.52	100	107	68	167	CASUAL	Peso normal	Presión normal	Prediabetes	Sin ECNT	No	Bajo
357	24	20 a 29	H	No	No	No	No	No	Si	Si	Si			0.5	86	118	62	105	CASUAL	Peso normal	Presión normal	Glucosa normal	Sin ECNT	No	Bajo
358	53	50 a 59	H	No	No	No	No	No	No	No	Si	65	23.88	0.53	87	140	74	126	CASUAL	Peso normal	Requiere confirmación de HTA	Glucosa normal	Hipertensión	Sí	Bajo
359	0	menores de 20	H	No	No	No	No	No	Si	Si	Si	88	32.32	0.47	77	152	99	109	CASUAL	Obesidad	Requiere confirmación de HTA	Glucosa normal	Obesidad e Hipertensión	Sí	Bajo
360	30	30 a 39	H	No	No	No	No	No	Si	Si	No	66	22.05	0.52	90	136	75	145	CASUAL	Peso normal	Prehipertensión	Prediabetes	Sin ECNT	No	Bajo
361	51	50 a 59	H	No	No	No	No	No	Si	Si	Si	76	26.61	0.59	99	124	74	122	CASUAL	Preobeso (sobrepeso)	Presión normal	Glucosa normal	Sin ECNT	No	Bajo
362	42	40 a 49	H	No	No	No	Si	No	Si	Si	Si	119	38.42	0.74	131	143	84	93	CASUAL	Obesidad	Requiere confirmación de HTA	Glucosa normal	Obesidad e Hipertensión	No	Bajo
363	29	20 a 29	H	No	No	No	No	No	No	No	Si	103	31.79	0.63	113	139	84	145	CASUAL	Obesidad	Requiere confirmación de HTA	Prediabetes	Obesidad e Hipertensión	No	Bajo
364	28	20 a 29	H	No	No	No	Si	No	No	Si	Si	80	28.01	0.59	99	117	75	95	AYUNO	Preobeso (sobrepeso)	Presión normal	Glucosa normal	Sin ECNT	No	Alto
365	41	40 a 49	H	No	No	Si	Si	No	No	Si	Si	83.5	32.62	0.56	90	157	99	99	CASUAL	Obesidad	HTA no controlada	Glucosa normal	Obesidad e Hipertensión	No	Alto
366	31	30 a 39	H	No	No	No	No	No	Si	Si	Si			0.56	99	133	84	97	CASUAL	Preobeso (sobrepeso)	Prehipertensión	Glucosa normal	Sin ECNT	No	Bajo
367	25	20 a 29	H	No	No	No	No	No	No	Si	Si	62	21.45	0.51	87	120	81	106	CASUAL	Peso normal	Presión normal	Glucosa normal	Sin ECNT	No	Bajo
368	57	50 a 59	H	No	No	No	No	Si	No	Si	Si	69.3	24.26			126	75	100	CASUAL	Peso normal	Presión normal	Glucosa normal	Sin ECNT	Sí	Bajo
369	28	20 a 29	H	No	No	No	No	No	No	No	Si	64.2	23.87	0.52	85	109	68	119	CASUAL	Peso normal	Presión normal	Glucosa normal	Sin ECNT	Sí	Alto
370	49	40 a 49	H	No	No	Si	No	No	Si	Si	Si			0.62	106	127	85	119	AYUNO	Obesidad	HTA controlada	Prediabetes	Obesidad e Hipertensión	No	Bajo
371	19	menores de 20	H	No	No	No	No	No	Si	No	Si	65	21.47			135	75	99	CASUAL	Peso normal	Prehipertensión	Glucosa normal	Sin ECNT	No	Bajo
372	20	20 a 29	H	No	No	No	Si	No	No	No	Si	86	24.86	0.54	100	124	82	115	CASUAL	Peso normal	Presión normal	Glucosa normal	Sin ECNT	No	Bajo
373	36	30 a 39	H	No	No	No	No	No	No	Si	Si	74	26.53	0.52	87	133	66	218	CASUAL	Preobeso (sobrepeso)	Prehipertensión	Requiere confirmación de DM2	Diabetes	No	Bajo
374	34	30 a 39	H	No	No	No	Si	No	Si	Si	Si	105	31.7	0.59	108	148	92	92	CASUAL	Obesidad	Requiere confirmación de HTA	Glucosa normal	Obesidad e Hipertensión	No	Bajo
375	53	50 a 59	H	No	Si	No	Si	Si	No	Si	Si	75	25.35	0.52	90	110	63	110	CASUAL	Preobeso (sobrepeso)	Presión normal	Glucosa normal	Sin ECNT	No	Bajo
376	23	20 a 29	H	No	No	No	No	No	No	No	Si			0.48	82	117	73	124	CASUAL	Peso normal	Presión normal	Glucosa normal	Sin ECNT	No	Bajo
377	43	40 a 49	H	No	No	No	No	No	Si	No	Si			0.6	99	122	78	111	CASUAL	Obesidad	Presión normal	Glucosa normal	Obesidad	No	Bajo
378	34	30 a 39	H	No	No	No	No	No	No	Si	Si	98	30.93	0.65	115	126	78	102	CASUAL	Obesidad	Presión normal	Glucosa normal	Obesidad	No	Bajo
379	37	30 a 39	H	No	Si	No	No	No	No	Si	No	85	29.41	0.58	98	124	57	118	CASUAL	Preobeso (sobrepeso)	Presión normal	Glucosa normal	Sin ECNT	No	Medio
380	37	30 a 39	H	No	No	No	No	No	Si	No	Si	124.7	39.36	0.69	122	144	87	103	CASUAL	Obesidad	Requiere confirmación de HTA	Glucosa normal	Obesidad e Hipertensión	Sí	Bajo
381	49	40 a 49	H	No	No	Si	No	No	No	Si	No	110	32.14	0.59	110	196	120	165	CASUAL	Obesidad	HTA no controlada	Prediabetes	Obesidad e Hipertensión	No	Bajo
382	64	60 o más	H	No	No	Si	No	No	No	No	Si	70	24.22	0.35	60	137	68	90	AYUNO	Peso normal	HTA controlada	Glucosa normal	Hipertensión	No	Alto
383	48	40 a 49	H	No	No	No	No	No	No	Si	Si			0.62	106	142	83	119	CASUAL	Obesidad	Requiere confirmación de HTA	Glucosa normal	Obesidad e Hipertensión	No	Bajo
384	29	20 a 29	H	No	Si	No	No	No	No	Si	Si	87.4	27.58	0.54	96	135	78	95	CASUAL	Preobeso (sobrepeso)	Prehipertensión	Glucosa normal	Sin ECNT	No	Medio
385	46	40 a 49	H	No	No	No	Si	Si	Si	No	Si			0.61	102	151	98	108	CASUAL	Obesidad	Requiere confirmación de HTA	Glucosa normal	Obesidad e Hipertensión	Sí	Bajo
386	52	50 a 59	H	No	No	No	No	No	Si	No	Si			0.55	93	140	90	105	CASUAL	Preobeso (sobrepeso)	Requiere confirmación de HTA	Glucosa normal	Hipertensión	No	Bajo
387	25	20 a 29	H	No	No	No	No	No	Si	Si	No	76	26.3	0.54	92	120	76	88	AYUNO	Preobeso (sobrepeso)	Presión normal	Glucosa normal	Sin ECNT	No	Alto
388	24	20 a 29	H	No	No	No	No	No	No	Si	Si			0.53	92	122	70	92	CASUAL	Preobeso (sobrepeso)	Presión normal	Glucosa normal	Sin ECNT	No	Bajo
389	36	30 a 39	H	No	No	Si	No	No	No	Si	Si	98	36.89	0.71	116	147	93	106	CASUAL	Obesidad	HTA no controlada	Glucosa normal	Obesidad e Hipertensión	No	Bajo
390	41	40 a 49	H	No	Si	No	No	Si	No	Si	Si			0.66	117	121	72	114	CASUAL	Obesidad	Presión normal	Glucosa normal	Obesidad	No	Bajo
391	49	40 a 49	H	No	No	Si	No	No	No	No	Si	56	23.31	0.61	95	184	105	105	CASUAL	Peso normal	HTA no controlada	Glucosa normal	Hipertensión	Sí	Bajo
392	57	50 a 59	H	No	No	No	No	No	No	No	Si	92.9	33.31	0.62	104	134	78	115	CASUAL	Obesidad	Prehipertensión	Glucosa normal	Obesidad	No	Bajo
393	26	20 a 29	H	No	No	No	No	No	No	No	No	126	37.22			141	82	90	CASUAL	Obesidad	Requiere confirmación de HTA	Glucosa normal	Obesidad e Hipertensión	No	Medio
394	48	40 a 49	H	Si	No	No	Si	Si	Si	Si	Si	63	23.71	0.55	89	116	67	130	CASUAL	Peso normal	Presión normal	DM2 controlada	Diabetes	No	Bajo
395	32	30 a 39	H	No	No	No	Si	No	No	Si	Si	90	28.41	0.63	113	120	80	105	CASUAL	Preobeso (sobrepeso)	Presión normal	Glucosa normal	Sin ECNT	No	Bajo
396	41	40 a 49	H	No	No	No	No	No	Si	No	Si			0.59	106	140	92	110	CASUAL	Obesidad	Requiere confirmación de HTA	Glucosa normal	Obesidad e Hipertensión	No	Bajo
397	48	40 a 49	H	No	No	No	Si	No	No	No	Si	95	31.02	0.59	104	154	94	141	CASUAL	Obesidad	Requiere confirmación de HTA	Prediabetes	Obesidad e Hipertensión	Sí	Bajo
398	33	30 a 39	H	No	No	No	No	No	No	No	No	81	26.45	0.51	89	130	65	145	CASUAL	Preobeso (sobrepeso)	Prehipertensión	Requiere confirmación de DM2	Diabetes	Sí	Bajo
399	22	20 a 29	H	No	No	No	No	No	No	No	No	78	26.37	0.58	99	110	82	93	CASUAL	Preobeso (sobrepeso)	Presión normal	Glucosa normal	Sin ECNT	No	Bajo
400	48	40 a 49	H	No	Si	No	No	No	No	No	Si	60	23.73			120	80	115	AYUNO	Peso normal	Presión normal	Prediabetes	Sin ECNT	No	Medio
401	46	40 a 49	H	No	No	No	No	No	No	Si	Si	57.6	20.17	0.49	82	118	60	104	CASUAL	Peso normal	Presión normal	Glucosa normal	Sin ECNT	Sí	Bajo
402	22	20 a 29	H	No	No	No	Si	Si	Si	No	Si			0.53	89	132	70	108	CASUAL	Peso normal	Prehipertensión	Glucosa normal	Sin ECNT	No	Bajo
403	32	30 a 39	H	No	No	No	Si	No	Si	Si	Si	73	24.11	0.51	89	108	69	93	CASUAL	Peso normal	Presión normal	Glucosa normal	Sin ECNT	No	Bajo
404	52	50 a 59	H	No	No	No	No	No	No	Si	Si			0.49	85	168	73	106	CASUAL	Peso normal	Requiere confirmación de HTA	Glucosa normal	Hipertensión	Sí	Bajo
405	27	20 a 29	H	No	No	No	Si	Si	No	No	Si	98	33.91	0.67	114	170	98	103	CASUAL	Obesidad	Requiere confirmación de HTA	Glucosa normal	Obesidad e Hipertensión	No	Bajo
406	30	30 a 39	H	No	No	No	No	No	Si	Si	Si	72	26.13	0.55	91	133	73	109	CASUAL	Preobeso (sobrepeso)	Prehipertensión	Glucosa normal	Sin ECNT	No	Bajo
407	51	50 a 59	H	Si	No	No	Si	Si	No	Si	No	117	40.48	0.7	119	136	95	322	CASUAL	Obesidad	Requiere confirmación de HTA	DM2 no controlada	Obesidad, Diabetes e Hipertensión	No	Bajo
408	26	20 a 29	H	No	No	No	No	No	No	No	No	60	22.31	0.55	91	135	81	86	CASUAL	Peso normal	Prehipertensión	Glucosa normal	Sin ECNT	No	Medio
409	44	40 a 49	H	No	No	No	No	No	No	No	Si			0.56	103	140	101	110	CASUAL	Preobeso (sobrepeso)	Requiere confirmación de HTA	Glucosa normal	Hipertensión	No	Bajo
410	45	40 a 49	H	No	No	No	Si	Si	Si	Si	Si	80.2	26.49	0.53	92	110	67	97	AYUNO	Preobeso (sobrepeso)	Presión normal	Glucosa normal	Sin ECNT	No	Bajo
411	42	40 a 49	H	No	No	No	No	No	No	Si	Si	65	23.03	0.52	88	114	71	117	AYUNO	Peso normal	Presión normal	Prediabetes	Sin ECNT	No	Bajo
412	32	30 a 39	H	No	No	Si	No	No	No	Si	Si	91	34.67	0.63	102	147	85	92	CASUAL	Obesidad	HTA no controlada	Glucosa normal	Obesidad e Hipertensión	Sí	Bajo
413	46	40 a 49	H	No	No	No	Si	Si	No	No	Si	80	30.48	0.64	104	130	95	130	CASUAL	Obesidad	Requiere confirmación de HTA	Glucosa normal	Obesidad e Hipertensión	Sí	Bajo
414	36	30 a 39	H	No	No	No	No	No	No	No	Si	84	31.62	0.63	102	130	109	88	CASUAL	Obesidad	Requiere confirmación de HTA	Glucosa normal	Obesidad e Hipertensión	No	Bajo
415	60	60 o más	H	No	No	No	Si	Si	No	No	Si	75	24.77	0.53	93	130	75	110	CASUAL	Peso normal	Prehipertensión	Glucosa normal	Sin ECNT	No	Bajo
416	22	20 a 29	H	No	No	No	No	No	No	No	No	51.7	19.7	0.46	75	130	83	84	CASUAL	Peso normal	Prehipertensión	Glucosa normal	Sin ECNT	No	Medio
417	36	30 a 39	H	No	No	No	Si	No	No	No	No	85	29.76	0.58	98	121	83	84	AYUNO	Preobeso (sobrepeso)	Presión normal	Glucosa normal	Sin ECNT	No	Bajo
418	31	30 a 39	H	No	No	No	Si	No	Si	Si	Si	78.9	27.3	0.6	102	130	83	114	CASUAL	Preobeso (sobrepeso)	Prehipertensión	Glucosa normal	Sin ECNT	No	Bajo
419	36	30 a 39	H	No	No	No	No	No	No	Si	Si	87.5	27.62	0.6	107	124	83	99	AYUNO	Preobeso (sobrepeso)	Presión normal	Glucosa normal	Sin ECNT	No	Alto
420	50	50 a 59	H	No	No	No	No	No	No	Si	Si	81	27.7	0.64	110	124	87	103	CASUAL	Preobeso (sobrepeso)	Prehipertensión	Glucosa normal	Sin ECNT	No	Bajo
421	54	50 a 59	H	Si	No	Si	Si	No	No	No	Si			0.56	100	160	100	312	CASUAL	Preobeso (sobrepeso)	HTA no controlada	DM2 no controlada	Diabetes e Hipertensión	No	Bajo
422	27	20 a 29	H	No	No	No	No	No	No	No	Si	98.5	34.9	0.68	114	145	102	94	CASUAL	Obesidad	Requiere confirmación de HTA	Glucosa normal	Obesidad e Hipertensión	Sí	Bajo
423	47	40 a 49	H	No	No	No	Si	No	No	Si	No	85.4	32.95	0.62	100	144	88	144	CASUAL	Obesidad	Requiere confirmación de HTA	Prediabetes	Obesidad e Hipertensión	No	Bajo
424	31	30 a 39	H	No	No	No	No	No	No	Si	Si	80	30.48	0.61	99	140	70	104	CASUAL	Obesidad	Requiere confirmación de HTA	Glucosa normal	Obesidad e Hipertensión	No	Bajo
425	25	20 a 29	H	No	No	No	Si	No	No	Si	No	82.5	28.55	0.59	100	107	77	95	CASUAL	Preobeso (sobrepeso)	Presión normal	Glucosa normal	Sin ECNT	No	Alto
426	28	20 a 29	H	No	No	No	Si	No	Si	No	Si	102	32.19	0.69	122	124	84	104	CASUAL	Obesidad	Prehipertensión	Glucosa normal	Obesidad	No	Bajo
427	46	40 a 49	H	No	No	No	Si	No	No	Si	Si	66	23.38	0.53	89	121	82	128	CASUAL	Peso normal	Presión normal	Glucosa normal	Sin ECNT	No	Bajo
428	43	40 a 49	H	No	No	No	No	No	Si	No	Si	75	27.55	0.58	96	121	78	95	CASUAL	Preobeso (sobrepeso)	Presión normal	Glucosa normal	Sin ECNT	No	Bajo
429	56	50 a 59	H	Si	No	Si	No	Si	Si	No	Si	117	38.2			152	98	133	CASUAL	Obesidad	HTA no controlada	DM2 controlada	Obesidad, Diabetes e Hipertensión	No	Bajo
430	29	20 a 29	H	No	No	No	No	No	Si	Si	Si	72	25.51	0.52	88	132	86	149	CASUAL	Preobeso (sobrepeso)	Prehipertensión	Requiere confirmación de DM2	Diabetes	No	Bajo
431	34	30 a 39	H	No	No	No	Si	No	No	Si	Si			0.7	121	164	89	97	CASUAL	Obesidad	Requiere confirmación de HTA	Glucosa normal	Obesidad e Hipertensión	No	Bajo
432	22	20 a 29	H	No	No	No	No	No	No	No	Si	58	21.3	0.48	79	108	67	88	CASUAL	Peso normal	Presión normal	Glucosa normal	Sin ECNT	No	Bajo
433	34	30 a 39	H	No	No	No	Si	No	No	Si	Si	83	27.41	0.58	101	139	86	124	CASUAL	Preobeso (sobrepeso)	Prehipertensión	Glucosa normal	Sin ECNT	No	Bajo
434	56	50 a 59	H	No	No	No	Si	Si	No	No	Si			0.56	98	122	76	108	CASUAL	Preobeso (sobrepeso)	Presión normal	Glucosa normal	Sin ECNT	No	Bajo
435	25	20 a 29	H	No	No	No	No	No	Si	Si	Si	73.5	26.04	0.55	92	112	65	113	CASUAL	Preobeso (sobrepeso)	Presión normal	Glucosa normal	Sin ECNT	No	Bajo
436	36	30 a 39	H	No	No	No	No	No	Si	Si	Si	95.1	32.15	0.6	104	120	80	137	CASUAL	Obesidad	Presión normal	Glucosa normal	Obesidad	No	Bajo
437	38	30 a 39	H	No	No	No	No	No	No	Si	No	104	29.74	0.54	101	139	80	97	CASUAL	Preobeso (sobrepeso)	Requiere confirmación de HTA	Glucosa normal	Hipertensión	No	Bajo
438	29	20 a 29	H	No	No	No	Si	No	No	Si	No	67	23.74	0.51	85	119	67	115	CASUAL	Peso normal	Presión normal	Glucosa normal	Sin ECNT	No	Bajo
439	24	20 a 29	H	No	No	No	Si	No	No	Si	Si	108	38.72	0.74	124	154	104	119	CASUAL	Obesidad	Requiere confirmación de HTA	Glucosa normal	Obesidad e Hipertensión	No	Bajo
440	37	30 a 39	H	No	No	No	No	No	Si	No	Si	85	29.41	0.61	104	140	83	149	AYUNO	Preobeso (sobrepeso)	Requiere confirmación de HTA	Requiere confirmación de DM2	Diabetes e Hipertensión	No	Bajo
441	34	30 a 39	H	No	Si	No	No	No	No	Si	Si	100	31.56	0.56	100	158	95	110	CASUAL	Obesidad	Requiere confirmación de HTA	Glucosa normal	Obesidad e Hipertensión	No	Bajo
442	26	20 a 29	H	No	No	No	No	No	No	Si	Si	87	27.77	0.57	101	119	84	105	CASUAL	Preobeso (sobrepeso)	Prehipertensión	Glucosa normal	Sin ECNT	No	Bajo
443	30	30 a 39	H	No	No	No	No	No	No	Si	Si	60	20.05	0.43	74	105	75	86	AYUNO	Peso normal	Presión normal	Glucosa normal	Sin ECNT	No	Bajo
444	25	20 a 29	H	No	No	No	No	No	No	Si	Si	77	25.14	0.5	88	130	69	118	CASUAL	Preobeso (sobrepeso)	Prehipertensión	Glucosa normal	Sin ECNT	No	Bajo
445	53	50 a 59	H	No	No	No	Si	No	Si	No	Si			0.53	89	127	77	89	CASUAL	Preobeso (sobrepeso)	Presión normal	Glucosa normal	Sin ECNT	No	Bajo
446	38	30 a 39	H	No	No	No	No	No	No	Si	Si			0.54	98	129	70	100	CASUAL	Preobeso (sobrepeso)	Prehipertensión	Glucosa normal	Sin ECNT	No	Bajo
447	37	30 a 39	H	No	No	No	No	No	No	Si	Si	94	30.69	0.59	104	143	86	102	AYUNO	Obesidad	Requiere confirmación de HTA	Prediabetes	Obesidad e Hipertensión	No	Bajo
448	44	40 a 49	H	No	No	No	No	No	No	Si	Si			0.67	116	144	96	156	CASUAL	Obesidad	Requiere confirmación de HTA	Prediabetes	Obesidad e Hipertensión	No	Bajo
449	34	30 a 39	H	No	No	No	No	No	No	Si	Si	90	29.05	0.57	100	130	89	96	CASUAL	Preobeso (sobrepeso)	Requiere confirmación de HTA	Glucosa normal	Hipertensión	No	Bajo
450	57	50 a 59	H	No	No	No	Si	No	No	Si	No			0.68	115	154	99	165	CASUAL	Obesidad	Requiere confirmación de HTA	Prediabetes	Obesidad e Hipertensión	No	Bajo
451	53	50 a 59	H	Si	No	No	Si	Si	No	No	Si	84	30.12	0.65	109	121	78	191	CASUAL	Obesidad	Presión normal	DM2 no controlada	Obesidad y Diabetes	No	Bajo
452	21	20 a 29	H	No	No	No	No	No	No	Si	Si	59	21.67	0.45	74	128	78	100	CASUAL	Peso normal	Presión normal	Glucosa normal	Sin ECNT	No	Bajo
453	25	20 a 29	H	No	No	No	Si	No	Si	Si	Si			0.49	88	120	78	94	CASUAL	Peso normal	Presión normal	Glucosa normal	Sin ECNT	No	Bajo
454	31	30 a 39	H	No	Si	No	No	No	Si	Si	Si	90	33.06	0.68	113	130	70	171	CASUAL	Obesidad	Prehipertensión	Prediabetes	Obesidad	No	Bajo
455	24	20 a 29	H	No	No	No	No	No	No	Si	Si			0.47	85	118	76	91	CASUAL	Peso normal	Presión normal	Glucosa normal	Sin ECNT	No	Bajo
456	39	30 a 39	H	No	No	No	No	No	No	No	Si	89.4	36.27	0.68	107	133	82	95	CASUAL	Obesidad	Prehipertensión	Glucosa normal	Obesidad	No	Bajo
457	44	40 a 49	H	No	No	No	No	No	No	Si	Si	75	23.15			114	84	113	AYUNO	Peso normal	Presión normal	Prediabetes	Sin ECNT	No	Alto
458	23	20 a 29	H	No	No	No	No	No	No	Si	No	82	24.22	0.5	92	117	65	99	AYUNO	Peso normal	Presión normal	Glucosa normal	Sin ECNT	No	Bajo
459	23	20 a 29	H	No	No	No	No	No	Si	Si	Si			0.54	97	136	81	102	CASUAL	Preobeso (sobrepeso)	Prehipertensión	Glucosa normal	Sin ECNT	No	Bajo
460	37	30 a 39	H	No	No	No	No	No	No	Si	Si	90.3	33.17			142	92	114	CASUAL	Obesidad	Requiere confirmación de HTA	Glucosa normal	Obesidad e Hipertensión	No	Bajo
461	28	20 a 29	H	No	No	No	No	No	No	No	No	92.5	30.55	0.57	100	117	70	108	CASUAL	Obesidad	Presión normal	Glucosa normal	Obesidad	No	Bajo
462	31	30 a 39	H	No	Si	No	Si	No	Si	No	Si	95	34.89			110	70	106	CASUAL	Obesidad	Presión normal	Glucosa normal	Obesidad	No	Bajo
463	31	30 a 39	H	No	No	No	No	No	No	Si	Si	85.2	29.83	0.59	99	134	80	102	CASUAL	Preobeso (sobrepeso)	Prehipertensión	Glucosa normal	Sin ECNT	No	Bajo
464	35	30 a 39	H	No	No	No	Si	No	Si	No	Si	96	31.35	0.66	115	120	80	110	AYUNO	Obesidad	Presión normal	Prediabetes	Obesidad	No	Bajo
465	24	20 a 29	H	No	No	No	No	No	No	Si	Si			0.61	100	116	77	103	CASUAL	Obesidad	Presión normal	Glucosa normal	Obesidad	No	Bajo
466	48	40 a 49	H	No	No	No	No	No	No	Si	Si	84	28.39	0.58	100	144	92	111	AYUNO	Preobeso (sobrepeso)	Requiere confirmación de HTA	Requiere confirmación de DM2	Diabetes e Hipertensión	No	Bajo
467	44	40 a 49	H	No	No	No	No	No	No	No	Si			0.59	98	120	70	101	CASUAL	Obesidad	Presión normal	Glucosa normal	Obesidad	No	Bajo
468	37	30 a 39	H	No	No	No	No	No	No	Si	Si			0.63	105	133	75	110	CASUAL	Obesidad	Prehipertensión	Glucosa normal	Obesidad	No	Bajo
469	33	30 a 39	H	No	No	No	Si	No	No	Si	Si	79	27.34	0.56	96	129	72	106	CASUAL	Preobeso (sobrepeso)	Presión normal	Glucosa normal	Sin ECNT	No	Bajo
470	31	30 a 39	H	No	No	No	Si	No	No	Si	Si			0.53	92	141	74	146	CASUAL	Preobeso (sobrepeso)	Requiere confirmación de HTA	Prediabetes	Hipertensión	No	Bajo
471	37	30 a 39	H	No	No	No	No	No	No	No	No			0.55	95	125	75	100	CASUAL	Preobeso (sobrepeso)	Presión normal	Glucosa normal	Sin ECNT	No	Bajo
472	38	30 a 39	H	No	Si	No	Si	No	Si	No	Si	102	31.83	0.59	105	191	115	117	CASUAL	Obesidad	Requiere confirmación de HTA	Glucosa normal	Obesidad e Hipertensión	No	Bajo
473	40	40 a 49	H	No	No	No	No	No	No	Si	Si			0.51	97	109	66	104	CASUAL	Peso normal	Presión normal	Glucosa normal	Sin ECNT	No	Bajo
474	27	20 a 29	H	No	No	No	No	No	Si	Si	Si	88.5	29.57	0.59	102	129	79	105	AYUNO	Preobeso (sobrepeso)	Presión normal	Requiere confirmación de DM2	Diabetes	No	Bajo
475	26	20 a 29	H	No	No	No	No	No	No	Si	Si	98	31.64	0.63	110	120	80	81	CASUAL	Obesidad	Presión normal	Glucosa normal	Obesidad	No	Bajo
476	42	40 a 49	H	No	No	No	Si	Si	No	Si	No	88	30.45	0.6	102	123	83	96	CASUAL	Obesidad	Presión normal	Glucosa normal	Obesidad	No	Bajo
477	46	40 a 49	H	No	No	No	No	No	No	No	Si	66.5	27.68	0.61	95	112	78	111	AYUNO	Preobeso (sobrepeso)	Presión normal	Requiere confirmación de DM2	Diabetes	No	Bajo
478	47	40 a 49	H	No	No	Si	No	No	No	Si	Si	98.5	31.44	0.64	113	122	76	108	CASUAL	Obesidad	HTA controlada	Glucosa normal	Obesidad e Hipertensión	No	Alto
479	19	menores de 20	H	No	No	No	Si	No	Si	Si	Si	65	22.23	0.47	81	121	61	113	CASUAL	Peso normal	Presión normal	Glucosa normal	Sin ECNT	No	Bajo
480	30	30 a 39	H	No	No	No	No	No	No	Si	Si	80	24.97	0.54	96	133	77	113	CASUAL	Peso normal	Prehipertensión	Glucosa normal	Sin ECNT	No	Bajo
481	43	40 a 49	H	No	No	No	No	No	No	Si	Si	83	29.41	0.6	101	127	67	100	CASUAL	Preobeso (sobrepeso)	Presión normal	Glucosa normal	Sin ECNT	No	Bajo
482	35	30 a 39	H	No	No	No	Si	Si	No	No	No	86	23.82	0.49	93	132	70	92	CASUAL	Peso normal	Prehipertensión	Glucosa normal	Sin ECNT	No	Bajo
483	27	20 a 29	H	No	No	No	No	No	Si	Si	Si	85	30.48	0.59	98	137	83	106	AYUNO	Obesidad	Prehipertensión	Prediabetes	Obesidad	No	Bajo
484	25	20 a 29	H	No	No	No	No	No	No	Si	Si	79	24.66	0.55	99	116	72	106	CASUAL	Peso normal	Presión normal	Glucosa normal	Sin ECNT	No	Bajo
485	42	40 a 49	H	No	No	No	No	No	Si	No	Si			0.6	105	126	74	100	CASUAL	Obesidad	Presión normal	Glucosa normal	Obesidad	No	Bajo
486	30	30 a 39	H	No	No	No	No	No	No	No	Si	102.3	32.65	0.64	113	129	80	139	CASUAL	Obesidad	Presión normal	Glucosa normal	Obesidad	No	Bajo
487	48	40 a 49	H	No	No	No	No	No	No	Si	Si	128	43.27	0.68	117	149	98	109	CASUAL	Obesidad	Requiere confirmación de HTA	Glucosa normal	Obesidad e Hipertensión	No	Bajo
488	48	40 a 49	H	No	No	No	No	No	No	Si	Si	82.9	26.16	0.56	100	121	75	116	AYUNO	Preobeso (sobrepeso)	Presión normal	Requiere confirmación de DM2	Diabetes	Sí	Bajo
489	35	30 a 39	H	No	No	No	No	No	Si	Si	Si	75.9	23.96	0.51	90	113	72	98	CASUAL	Peso normal	Presión normal	Glucosa normal	Sin ECNT	No	Bajo
490	31	30 a 39	H	No	No	No	No	No	No	Si	Si	85	25.95	0.52	95	105	75	87	AYUNO	Preobeso (sobrepeso)	Presión normal	Glucosa normal	Sin ECNT	No	Bajo
491	45	40 a 49	H	No	No	No	No	No	No	Si	Si	70	27.34	0.69	111	125	84	115	CASUAL	Preobeso (sobrepeso)	Presión normal	Glucosa normal	Sin ECNT	No	Medio
492	51	50 a 59	H	No	No	No	No	No	No	Si	Si	72.6	24.83			128	74	119	CASUAL	Peso normal	Presión normal	Glucosa normal	Sin ECNT	No	Bajo
493	48	40 a 49	H	No	No	No	No	No	Si	No	No	76	25.69	0.57	98	116	81	104	CASUAL	Preobeso (sobrepeso)	Presión normal	Glucosa normal	Sin ECNT	No	Bajo
494	43	40 a 49	H	No	No	No	No	No	No	No	Si			0.58	99	129	78	119	CASUAL	Obesidad	Presión normal	Glucosa normal	Obesidad	No	Bajo
495	51	50 a 59	H	No	No	Si	Si	No	No	Si	Si	91.8	27.71	0.54	99	115	80	114	CASUAL	Preobeso (sobrepeso)	HTA controlada	Glucosa normal	Hipertensión	No	Bajo
496	29	20 a 29	H	No	No	No	No	No	Si	Si	Si	80	29.74	0.59	96	135	95	105	AYUNO	Preobeso (sobrepeso)	Requiere confirmación de HTA	Requiere confirmación de DM2	Diabetes e Hipertensión	No	Bajo
497	27	20 a 29	H	No	No	No	No	No	No	No	No	72	25.51	0.63	105	130	80	110	CASUAL	Preobeso (sobrepeso)	Prehipertensión	Glucosa normal	Sin ECNT	No	Bajo
498	32	30 a 39	H	No	No	No	No	No	Si	No	No	92	28.4	0.57	103	140	90	97	CASUAL	Preobeso (sobrepeso)	Requiere confirmación de HTA	Glucosa normal	Hipertensión	Sí	Bajo
499	30	30 a 39	H	No	No	No	No	No	Si	Si	Si			0.56	100	141	84	100	CASUAL	Preobeso (sobrepeso)	Requiere confirmación de HTA	Glucosa normal	Hipertensión	Sí	Bajo
500	23	20 a 29	H	No	No	No	Si	No	Si	Si	Si	72	26.13	0.55	92	131	52	101	CASUAL	Preobeso (sobrepeso)	Prehipertensión	Glucosa normal	Sin ECNT	No	Medio
501	33	30 a 39	H	No	No	No	No	No	No	Si	Si	82	25.88	0.54	97	114	70	104	AYUNO	Preobeso (sobrepeso)	Presión normal	Requiere confirmación de DM2	Diabetes	No	Bajo
502	21	20 a 29	H	No	No	No	No	No	Si	Si	Si	108	31.56	0.65	120	134	79	113	CASUAL	Obesidad	Prehipertensión	Glucosa normal	Obesidad	Sí	Bajo
503	45	40 a 49	H	Si	No	Si	No	No	No	Si	Si	95	36.65	0.64	103	141	83	114	AYUNO	Obesidad	HTA no controlada	DM2 controlada	Obesidad, Diabetes e Hipertensión	No	Medio
504	45	40 a 49	H	Si	No	Si	Si	No	No	Si	Si			0.57	96	146	102	173	CASUAL	Preobeso (sobrepeso)	HTA no controlada	DM2 no controlada	Diabetes e Hipertensión	No	Bajo
505	49	40 a 49	H	No	No	No	No	No	No	Si	Si	71	26.4	0.59	96	144	71	148	CASUAL	Preobeso (sobrepeso)	Requiere confirmación de HTA	Requiere confirmación de DM2	Diabetes e Hipertensión	Sí	Bajo
506	42	40 a 49	H	No	No	No	No	No	No	Si	Si	84	27.74	0.58	101	120	80	119	CASUAL	Preobeso (sobrepeso)	Presión normal	Glucosa normal	Sin ECNT	No	Bajo
507	56	50 a 59	H	No	No	No	Si	No	No	Si	No			0.66	114	198	128	184	CASUAL	Obesidad	Requiere confirmación de HTA	Prediabetes	Obesidad e Hipertensión	No	Bajo
508	48	40 a 49	H	No	No	No	No	No	Si	Si	Si			0.6	99	157	83	103	CASUAL	Obesidad	Requiere confirmación de HTA	Glucosa normal	Obesidad e Hipertensión	No	Bajo
509	28	20 a 29	H	No	No	No	Si	No	Si	No	Si	57	21.19	0.24	40	120	81	94	CASUAL	Peso normal	Presión normal	Glucosa normal	Sin ECNT	No	Bajo
510	49	40 a 49	H	Si	No	Si	Si	No	No	No	Si	100	34.6	0.68	116	154	94	242	AYUNO	Obesidad	HTA no controlada	DM2 no controlada	Obesidad, Diabetes e Hipertensión	Sí	Bajo
511	24	20 a 29	H	No	No	No	No	No	No	Si	Si			0.52	93	139	77	102	CASUAL	Peso normal	Prehipertensión	Glucosa normal	Sin ECNT	No	Bajo
512	36	30 a 39	H	No	No	No	No	No	No	Si	Si	98	34.31	0.72	121	123	83	93	CASUAL	Obesidad	Presión normal	Glucosa normal	Obesidad	Sí	Bajo
513	31	30 a 39	H	No	No	No	Si	No	Si	Si	Si	85	29.41	0.53	90	120	82	135	CASUAL	Preobeso (sobrepeso)	Presión normal	Glucosa normal	Sin ECNT	No	Bajo
514	33	30 a 39	H	No	No	No	Si	No	Si	No	No	93.9	30.66	0.6	105	143	87	91	AYUNO	Obesidad	Requiere confirmación de HTA	Glucosa normal	Obesidad e Hipertensión	No	Medio
515	42	40 a 49	H	No	No	No	No	No	No	Si	Si	78	26.37			105	75	114	CASUAL	Preobeso (sobrepeso)	Presión normal	Glucosa normal	Sin ECNT	No	Bajo
516	29	20 a 29	H	No	Si	No	No	No	No	Si	Si	78	24.34	0.53	95	143	84	97	AYUNO	Peso normal	Requiere confirmación de HTA	Glucosa normal	Hipertensión	No	Bajo
517	45	40 a 49	H	No	No	No	Si	No	No	No	Si			0.68	109	128	77	115	CASUAL	Obesidad	Presión normal	Glucosa normal	Obesidad	No	Bajo
518	39	30 a 39	H	No	No	No	No	No	No	No	Si			0.67	114	132	79	109	CASUAL	Obesidad	Prehipertensión	Glucosa normal	Obesidad	No	Bajo
519	27	20 a 29	H	No	No	No	No	No	No	No	No	108.6	33.52	0.67	121	128	68	121	CASUAL	Obesidad	Presión normal	Glucosa normal	Obesidad	No	Bajo
520	47	40 a 49	H	No	No	No	No	Si	No	No	Si	65	26.04	0.59	93	163	102	114	CASUAL	Preobeso (sobrepeso)	Requiere confirmación de HTA	Glucosa normal	Hipertensión	No	Bajo
521	52	50 a 59	H	No	No	No	No	No	No	No	Si	131	39.99	0.69	124	122	74	116	AYUNO	Obesidad	Presión normal	Prediabetes	Obesidad	No	Bajo
522	47	40 a 49	H	No	No	No	No	No	No	Si	Si	75.4	26.09	0.59	100	120	66	125	CASUAL	Preobeso (sobrepeso)	Presión normal	Glucosa normal	Sin ECNT	No	Bajo
523	29	20 a 29	H	No	No	No	No	No	No	Si	Si	59	20.9	0.5	84	110	80	90	AYUNO	Peso normal	Presión normal	Glucosa normal	Sin ECNT	No	Alto
524	24	20 a 29	H	No	No	No	No	No	Si	Si	Si	63.3	21.9	0.48	81	110	70	103	AYUNO	Peso normal	Presión normal	Prediabetes	Sin ECNT	No	Bajo
525	21	20 a 29	H	No	No	No	No	No	No	Si	Si	71	24.28	0.5	86	120	64	100	CASUAL	Peso normal	Presión normal	Glucosa normal	Sin ECNT	No	Bajo
526	30	30 a 39	H	No	No	No	No	No	No	No	Si	57	19.49	0.45	77	115	75	89	CASUAL	Peso normal	Presión normal	Glucosa normal	Sin ECNT	No	Bajo
527	27	20 a 29	H	No	No	No	Si	No	No	Si	Si	54	20.83	0.51	82	104	52	130	CASUAL	Peso normal	Presión normal	Glucosa normal	Sin ECNT	Sí	Bajo
528	55	50 a 59	H	No	No	No	No	No	No	No	Si			0.62	96	119	73	150	CASUAL	Obesidad	Presión normal	Prediabetes	Obesidad	No	Bajo
529	23	20 a 29	H	No	No	No	No	No	No	No	Si	70	27.01	0.56	90	113	69	114	CASUAL	Preobeso (sobrepeso)	Presión normal	Glucosa normal	Sin ECNT	No	Medio
530	37	30 a 39	H	No	No	No	No	No	No	No	Si	62.9	23.97	0.51	82	96	64	108	CASUAL	Peso normal	Presión normal	Glucosa normal	Sin ECNT	Sí	Alto
531	29	20 a 29	H	No	No	No	Si	No	No	Si	Si			0.67	116	146	90	493	CASUAL	Obesidad	Requiere confirmación de HTA	Requiere confirmación de DM2	Obesidad, Diabetes e Hipertensión	No	Bajo
532	55	50 a 59	H	No	Si	No	No	No	No	Si	Si	100	34.6	0.71	121	129	142	99	CASUAL	Obesidad	Requiere confirmación de HTA	Glucosa normal	Obesidad e Hipertensión	Sí	Bajo
533	32	30 a 39	H	No	No	No	No	No	Si	Si	Si			0.56	91	152	96	155	CASUAL	Preobeso (sobrepeso)	Requiere confirmación de HTA	Prediabetes	Hipertensión	No	Bajo
534	36	30 a 39	H	No	Si	No	No	No	No	Si	Si	87	30.82	0.63	105	129	87	124	CASUAL	Obesidad	Prehipertensión	Glucosa normal	Obesidad	No	Alto
535	34	30 a 39	H	No	No	No	Si	No	Si	No	Si	110	31.12	0.59	110	151	86	117	CASUAL	Obesidad	Requiere confirmación de HTA	Glucosa normal	Obesidad e Hipertensión	No	Bajo
536	55	50 a 59	H	No	No	No	Si	No	No	Si	No			0.62	105	167	105	128	CASUAL	Obesidad	Requiere confirmación de HTA	Glucosa normal	Obesidad e Hipertensión	No	Bajo
537	34	30 a 39	H	No	No	Si	No	Si	No	Si	Si	75	25.95	0.58	99	139	85	191	CASUAL	Preobeso (sobrepeso)	HTA no controlada	Requiere confirmación de DM2	Diabetes e Hipertensión	No	Bajo
538	47	40 a 49	H	No	No	No	No	No	No	Si	Si	97	30.61	0.6	107	105	80	97	CASUAL	Obesidad	Presión normal	Glucosa normal	Obesidad	No	Bajo
539	35	30 a 39	H	No	No	No	No	No	No	Si	Si	80	26.12	0.57	100	149	92	95	AYUNO	Preobeso (sobrepeso)	Requiere confirmación de HTA	Glucosa normal	Hipertensión	No	Alto
540	34	30 a 39	H	No	No	No	No	No	Si	Si	Si	78	22.07	0.49	92	108	62	90	CASUAL	Peso normal	Presión normal	Glucosa normal	Sin ECNT	No	Bajo
541	33	30 a 39	H	No	No	No	Si	No	Si	Si	Si	90	26.01	0.53	99	130	86	87	CASUAL	Preobeso (sobrepeso)	Prehipertensión	Glucosa normal	Sin ECNT	Sí	Bajo
542	41	40 a 49	H	No	No	No	No	No	No	No	No	78.4	28.45	0.55	92	127	73	110	CASUAL	Preobeso (sobrepeso)	Presión normal	Glucosa normal	Sin ECNT	No	Bajo
543	56	50 a 59	H	No	No	Si	No	No	No	Si	Si	80	27.68	0.58	98	120	80	117	CASUAL	Preobeso (sobrepeso)	HTA controlada	Glucosa normal	Hipertensión	No	Medio
544	27	20 a 29	H	No	No	No	Si	No	No	No	Si	66.2	24.32	0.54	89	92	55	102	CASUAL	Peso normal	Presión normal	Glucosa normal	Sin ECNT	No	Alto
545	41	40 a 49	H	No	No	No	No	No	No	No	Si			0.5	89	170	105	111	CASUAL	Peso normal	Requiere confirmación de HTA	Glucosa normal	Hipertensión	No	Bajo
546	53	50 a 59	H	No	No	Si	No	No	No	No	Si	69	24.16	0.49	82	110	62	114	CASUAL	Peso normal	HTA controlada	Glucosa normal	Hipertensión	No	Bajo
547	32	30 a 39	H	No	No	No	Si	No	No	Si	No	79.5	29.2	0.63	104	120	95	108	CASUAL	Preobeso (sobrepeso)	HTA no controlada	Glucosa normal	Hipertensión	No	Bajo
548	43	40 a 49	H	No	No	No	No	No	Si	No	Si	84	31.23	0.69	113	113	60	139	CASUAL	Obesidad	Presión normal	Glucosa normal	Obesidad	No	Bajo
549	30	30 a 39	H	No	No	No	Si	No	No	No	Si			0.57	97	137	74	116	CASUAL	Preobeso (sobrepeso)	Prehipertensión	Glucosa normal	Sin ECNT	No	Bajo
550	19	menores de 20	H	No	No	No	No	No	No	No	No	53	17.92	0.48	83	131	85	96	CASUAL	Peso normal	Prehipertensión	Glucosa normal	Sin ECNT	No	Medio
551	37	30 a 39	H	No	No	No	Si	No	No	Si	Si	68	24.09	0.56	94	128	76	119	CASUAL	Peso normal	Presión normal	Glucosa normal	Sin ECNT	Sí	Bajo
552	31	30 a 39	H	No	No	No	No	No	No	No	No			0.54	98	140	90	114	CASUAL	Preobeso (sobrepeso)	Requiere confirmación de HTA	Glucosa normal	Hipertensión	No	Bajo
553	30	30 a 39	H	No	No	No	No	No	Si	Si	Si	76	27.25	0.62	104	133	76	98	CASUAL	Preobeso (sobrepeso)	Prehipertensión	Glucosa normal	Sin ECNT	No	Bajo
554	25	20 a 29	H	No	No	No	No	No	Si	No	Si	87.2	31.27	0.6	100	131	69	102	AYUNO	Obesidad	Prehipertensión	Prediabetes	Obesidad	No	Bajo
555	39	30 a 39	H	No	No	No	No	No	Si	Si	Si	110	35.92	0.64	112	125	73	105	AYUNO	Obesidad	Presión normal	Prediabetes	Obesidad	No	Bajo
556	48	40 a 49	H	No	No	No	No	No	No	Si	No	85	28.73	0.59	101	123	78	100	CASUAL	Preobeso (sobrepeso)	Presión normal	Glucosa normal	Sin ECNT	No	Bajo
557	47	40 a 49	H	No	No	No	No	No	No	No	No			0.57	102	122	73	109	CASUAL	Preobeso (sobrepeso)	Presión normal	Glucosa normal	Sin ECNT	No	Bajo
558	30	30 a 39	H	No	No	No	No	No	No	Si	Si	92.4	27.9	0.54	98	115	84	105	CASUAL	Preobeso (sobrepeso)	Presión normal	Glucosa normal	Sin ECNT	No	Bajo
559	27	20 a 29	H	No	No	No	No	No	No	Si	Si	60.5	21.44	0.49	83	107	58	106	CASUAL	Peso normal	Presión normal	Glucosa normal	Sin ECNT	No	Bajo
560	30	30 a 39	H	No	No	No	No	No	No	Si	Si	67	24.02	0.6	100	116	75	90	AYUNO	Peso normal	Presión normal	Glucosa normal	Sin ECNT	No	Alto
561	36	30 a 39	H	No	No	No	No	No	No	Si	Si			0.57	99	133	71	112	CASUAL	Preobeso (sobrepeso)	Prehipertensión	Glucosa normal	Sin ECNT	No	Bajo
562	33	30 a 39	H	No	No	No	No	No	No	Si	No	82	26.47	0.53	93	126	77	128	CASUAL	Preobeso (sobrepeso)	Presión normal	Glucosa normal	Sin ECNT	Sí	Bajo
563	45	40 a 49	H	No	Si	No	No	No	Si	Si	No	107	36.59	0.7	119	129	68	82	CASUAL	Obesidad	Presión normal	Glucosa normal	Obesidad	No	Bajo
564	32	30 a 39	H	No	No	No	No	No	No	No	Si	73	25.26	0.49	83	134	76	107	CASUAL	Preobeso (sobrepeso)	Prehipertensión	Glucosa normal	Sin ECNT	No	Bajo
565	52	50 a 59	H	No	No	No	Si	No	Si	Si	Si			0.62	99	139	92	120	CASUAL	Obesidad	Requiere confirmación de HTA	Glucosa normal	Obesidad e Hipertensión	No	Bajo
566	34	30 a 39	H	No	No	No	No	No	No	Si	Si			0.52	89	113	69	112	AYUNO	Peso normal	Presión normal	Prediabetes	Sin ECNT	No	Bajo
567	58	50 a 59	H	No	No	No	Si	Si	No	Si	Si	92.5	30.55	0.64	111	120	76	136	CASUAL	Obesidad	Presión normal	Glucosa normal	Obesidad	No	Bajo
568	33	30 a 39	H	No	No	No	No	No	No	Si	Si	73	25.26	0.6	102	128	80	108	AYUNO	Preobeso (sobrepeso)	Presión normal	Requiere confirmación de DM2	Diabetes	No	Bajo
569	32	30 a 39	H	No	No	No	Si	No	Si	No	Si	104	28.81	0.56	106	154	88	139	CASUAL	Preobeso (sobrepeso)	Requiere confirmación de HTA	Glucosa normal	Hipertensión	No	Bajo
570	34	30 a 39	H	No	No	No	No	No	No	No	Si			0.53	94	137	77	104	CASUAL	Preobeso (sobrepeso)	Prehipertensión	Glucosa normal	Sin ECNT	No	Bajo
571	39	30 a 39	H	No	No	No	No	No	No	No	No	71	25.16	0.48	80	120	80	87	CASUAL	Preobeso (sobrepeso)	Presión normal	Glucosa normal	Sin ECNT	Sí	Bajo
572	28	20 a 29	H	No	No	No	No	No	No	Si	Si	72	22.22	0.42	76	108	64	73	AYUNO	Peso normal	Presión normal	Glucosa normal	Sin ECNT	No	Medio
573	40	40 a 49	H	No	No	No	Si	No	No	Si	Si	98	29.59	0.57	103	115	89	114	CASUAL	Preobeso (sobrepeso)	Requiere confirmación de HTA	Glucosa normal	Hipertensión	No	Bajo
574	33	30 a 39	H	No	No	No	No	No	No	No	Si			0.61	106	156	93	141	CASUAL	Obesidad	Requiere confirmación de HTA	Prediabetes	Obesidad e Hipertensión	No	Bajo
575	29	20 a 29	H	No	No	No	Si	No	No	Si	Si	74.7	26.15	0.57	97	114	61	100	CASUAL	Preobeso (sobrepeso)	Presión normal	Glucosa normal	Sin ECNT	No	Bajo
576	31	30 a 39	H	No	No	No	No	No	No	No	Si	65.3	22.6	0.52	89	130	77	170	CASUAL	Peso normal	Prehipertensión	Prediabetes	Sin ECNT	No	Medio
577	50	50 a 59	H	No	No	No	No	No	No	Si	Si	57	18.61	0.46	80	120	68	99	CASUAL	Peso normal	Presión normal	Glucosa normal	Sin ECNT	No	Bajo
578	34	30 a 39	H	No	No	No	Si	No	Si	Si	Si	90	29.39	0.61	106	119	67	81	CASUAL	Preobeso (sobrepeso)	Presión normal	Glucosa normal	Sin ECNT	No	Bajo
579	46	40 a 49	H	No	No	No	No	No	No	No	No	74	26.53	0.48	80	121	82	98	CASUAL	Preobeso (sobrepeso)	Presión normal	Glucosa normal	Sin ECNT	No	Bajo
580	65	60 o más	H	No	No	Si	No	Si	No	Si	Si	67	26.17	0.58	93	143	82	151	CASUAL	Preobeso (sobrepeso)	HTA no controlada	Requiere confirmación de DM2	Diabetes e Hipertensión	No	Bajo
581	43	40 a 49	H	No	No	No	No	No	No	No	Si	111	33.88	0.66	120	114	76	104	CASUAL	Obesidad	Presión normal	Glucosa normal	Obesidad	No	Bajo
582	62	60 o más	H	No	No	Si	Si	No	No	Si	No	77.71	29.98	0.57	92	140	90	107	AYUNO	Preobeso (sobrepeso)	HTA no controlada	Requiere confirmación de DM2	Diabetes e Hipertensión	No	Bajo
583	46	40 a 49	H	No	No	No	No	No	No	Si	Si	77.7	26.26	0.54	93	132	77	101	AYUNO	Preobeso (sobrepeso)	Prehipertensión	Requiere confirmación de DM2	Diabetes	No	Bajo
584	37	30 a 39	H	No	No	No	No	No	No	Si	Si	93	32.18	0.64	109	122	75	98	CASUAL	Obesidad	Presión normal	Glucosa normal	Obesidad	No	Alto
585	48	40 a 49	H	No	No	No	Si	No	Si	Si	Si	72	24.34	0.54	93	142	69	138	CASUAL	Peso normal	Requiere confirmación de HTA	Glucosa normal	Hipertensión	No	Bajo
586	26	20 a 29	H	No	No	No	No	No	No	Si	Si	98	32	0.61	106	129	77	107	AYUNO	Obesidad	Prehipertensión	Prediabetes	Obesidad	No	Bajo
587	29	20 a 29	H	No	No	No	No	No	No	No	No			0.61	105	146	86	99	CASUAL	Obesidad	Requiere confirmación de HTA	Glucosa normal	Obesidad e Hipertensión	No	Bajo
588	40	40 a 49	H	No	No	No	No	No	No	Si	Si	80	26.12	0.56	98	133	77	98	CASUAL	Preobeso (sobrepeso)	Prehipertensión	Glucosa normal	Sin ECNT	No	Bajo
589	21	20 a 29	H	No	No	No	Si	No	No	Si	Si			0.54	98	125	63	80	CASUAL	Preobeso (sobrepeso)	Presión normal	Glucosa normal	Sin ECNT	Sí	Bajo
590	24	20 a 29	H	No	No	No	No	No	No	Si	Si	73	23.84	0.5	88	120	81	100	CASUAL	Peso normal	Presión normal	Glucosa normal	Sin ECNT	No	Alto
591	39	30 a 39	H	No	No	No	No	No	Si	Si	Si	86	28.08	0.56	98	110	70	89	AYUNO	Preobeso (sobrepeso)	Presión normal	Glucosa normal	Sin ECNT	No	Bajo
592	22	20 a 29	H	No	No	No	No	No	No	Si	Si	80	30.11	0.56	91	140	79	115	CASUAL	Obesidad	Requiere confirmación de HTA	Glucosa normal	Obesidad e Hipertensión	No	Bajo
593	53	50 a 59	H	No	No	No	No	No	No	No	Si	99	31.96	0.66	117	126	76	91	CASUAL	Obesidad	Presión normal	Glucosa normal	Obesidad	No	Bajo
594	26	20 a 29	H	No	No	No	No	No	No	Si	Si			0.56	98	125	81	92	CASUAL	Preobeso (sobrepeso)	Presión normal	Glucosa normal	Sin ECNT	No	Bajo
595	48	40 a 49	H	No	No	No	No	No	No	Si	Si	84	28.39	0.58	100	138	86	105	CASUAL	Preobeso (sobrepeso)	Prehipertensión	Glucosa normal	Sin ECNT	No	Bajo
596	41	40 a 49	H	No	No	No	Si	No	No	No	No	85.6	33.44	0.66	106	115	75	96	AYUNO	Obesidad	Presión normal	Glucosa normal	Obesidad	No	Bajo
597	39	30 a 39	H	No	No	No	No	No	No	No	Si			0.51	85	113	63	110	CASUAL	Peso normal	Presión normal	Glucosa normal	Sin ECNT	No	Bajo
598	43	40 a 49	H	No	No	No	No	Si	No	No	Si	79.2	25.57	0.53	94	110	80	103	AYUNO	Preobeso (sobrepeso)	Presión normal	Requiere confirmación de DM2	Diabetes	No	Bajo
599	55	50 a 59	H	No	No	No	No	No	No	No	No	75.5	26.75	0.55	93	120	80	113	CASUAL	Preobeso (sobrepeso)	Presión normal	Glucosa normal	Sin ECNT	No	Bajo
600	55	50 a 59	H	Si	No	No	Si	Si	Si	Si	Si	94.6	34.75	0.68	112	118	79	129	CASUAL	Obesidad	Presión normal	DM2 controlada	Obesidad y Diabetes	No	Alto
601	63	60 o más	H	No	No	No	No	Si	No	Si	Si	76	29.32	0.65	104	124	75	148	CASUAL	Preobeso (sobrepeso)	Presión normal	Requiere confirmación de DM2	Diabetes	No	Bajo
602	26	20 a 29	H	No	No	No	No	No	No	Si	No	84.5	29.59	0.59	99	136	88	95	CASUAL	Preobeso (sobrepeso)	Prehipertensión	Glucosa normal	Sin ECNT	Sí	Bajo
603	33	30 a 39	H	No	No	No	No	No	Si	Si	Si	84	32.01			134	91	118	CASUAL	Obesidad	Requiere confirmación de HTA	Glucosa normal	Obesidad e Hipertensión	No	Medio
604	26	20 a 29	H	No	No	No	No	No	No	Si	Si	84.5	26.37	0.47	84	128	56	137	CASUAL	Preobeso (sobrepeso)	Presión normal	Glucosa normal	Sin ECNT	No	Bajo
605	52	50 a 59	H	No	No	No	Si	Si	No	Si	Si			0.58	95	121	74	124	CASUAL	Preobeso (sobrepeso)	Presión normal	Glucosa normal	Sin ECNT	No	Bajo
606	45	40 a 49	H	No	No	No	No	No	No	No	No	84	29.07	0.58	98	113	68	111	CASUAL	Preobeso (sobrepeso)	Presión normal	Glucosa normal	Sin ECNT	No	Bajo
607	20	20 a 29	H	No	No	No	No	Si	Si	Si	Si	75	24.21	0.55	96	128	72	114	CASUAL	Peso normal	Presión normal	Glucosa normal	Sin ECNT	No	Alto
608	42	40 a 49	H	No	No	No	No	No	No	Si	Si	79	26.09	0.55	95	117	75	101	CASUAL	Preobeso (sobrepeso)	Presión normal	Glucosa normal	Sin ECNT	No	Bajo
609	22	20 a 29	H	No	No	No	No	No	Si	Si	Si	95	29.32	0.57	103	147	126	113	CASUAL	Preobeso (sobrepeso)	Requiere confirmación de HTA	Glucosa normal	Hipertensión	No	Bajo
610	35	30 a 39	H	No	No	Si	No	No	Si	Si	Si	85	27.76	0.58	101	173	98	168	CASUAL	Preobeso (sobrepeso)	HTA no controlada	Requiere confirmación de DM2	Diabetes e Hipertensión	No	Bajo
611	22	20 a 29	H	No	No	No	No	No	Si	Si	Si			0.55	91	134	70	121	CASUAL	Preobeso (sobrepeso)	Prehipertensión	Glucosa normal	Sin ECNT	No	Bajo
612	35	30 a 39	H	No	No	No	No	No	No	Si	No	67	23.18	0.5	85	120	80	107	CASUAL	Peso normal	Presión normal	Glucosa normal	Sin ECNT	No	Bajo
613	39	30 a 39	H	No	No	No	No	No	No	Si	Si	69	23.88	0.54	91	136	79	117	AYUNO	Peso normal	Prehipertensión	Prediabetes	Sin ECNT	No	Bajo
614	31	30 a 39	H	No	No	No	No	No	No	No	No	62	29.9	0.65	93	127	82	101	AYUNO	Preobeso (sobrepeso)	Presión normal	Requiere confirmación de DM2	Diabetes	No	Medio
615	39	30 a 39	H	No	No	No	No	No	No	No	Si	87	29.41	0.6	104	123	80	98	CASUAL	Preobeso (sobrepeso)	Presión normal	Glucosa normal	Sin ECNT	No	Medio
616	49	40 a 49	H	No	No	No	Si	No	No	No	Si			0.54	90	126	67	131	CASUAL	Preobeso (sobrepeso)	Presión normal	Glucosa normal	Sin ECNT	No	Bajo
617	55	50 a 59	H	No	No	Si	Si	No	No	Si	Si	85	27.76	0.59	103	139	89	98	AYUNO	Preobeso (sobrepeso)	HTA controlada	Glucosa normal	Hipertensión	No	Bajo
618	40	40 a 49	H	No	No	No	Si	No	No	Si	Si	84.3	28.5	0.56	96	136	83	95	CASUAL	Preobeso (sobrepeso)	Prehipertensión	Glucosa normal	Sin ECNT	No	Bajo
619	34	30 a 39	H	No	No	No	No	No	No	Si	Si			0.5	80	110	64	116	CASUAL	Peso normal	Presión normal	Glucosa normal	Sin ECNT	No	Bajo
620	37	30 a 39	H	No	No	No	No	No	Si	Si	Si			0.66	105	148	94	138	CASUAL	Obesidad	Requiere confirmación de HTA	Glucosa normal	Obesidad e Hipertensión	Sí	Bajo
621	60	60 o más	H	No	No	No	No	No	No	Si	Si	85	25.66			139	91	113	CASUAL	Preobeso (sobrepeso)	Requiere confirmación de HTA	Glucosa normal	Hipertensión	Sí	Bajo
622	20	20 a 29	H	No	No	No	No	No	No	Si	Si			0.5	88	122	71	107	CASUAL	Peso normal	Presión normal	Glucosa normal	Sin ECNT	No	Bajo
623	33	30 a 39	H	No	No	No	No	No	No	Si	No	76	22.94	0.54	98	112	73	91	CASUAL	Peso normal	Presión normal	Glucosa normal	Sin ECNT	No	Bajo
624	28	20 a 29	H	No	No	No	No	No	Si	No	No	66	21.55	0.5	87	130	87	97	AYUNO	Peso normal	Prehipertensión	Glucosa normal	Sin ECNT	No	Bajo
625	42	40 a 49	H	No	No	Si	Si	No	No	Si	Si	85	31.22	0.58	96	156	101	113	CASUAL	Obesidad	HTA no controlada	Glucosa normal	Obesidad e Hipertensión	Sí	Bajo
626	53	50 a 59	H	No	No	No	No	No	No	Si	Si	84	30.48	0.6	99	129	86	105	CASUAL	Obesidad	Prehipertensión	Glucosa normal	Obesidad	No	Bajo
627	26	20 a 29	H	No	No	No	No	No	No	No	Si			0.53	93	127	78	101	CASUAL	Preobeso (sobrepeso)	Presión normal	Glucosa normal	Sin ECNT	No	Bajo
628	25	20 a 29	H	No	No	No	No	No	No	Si	Si	67	24.61	0.49	81	124	67	96	AYUNO	Peso normal	Presión normal	Glucosa normal	Sin ECNT	No	Bajo
629	48	40 a 49	H	No	No	No	No	No	No	Si	No	103.2	36.13	0.73	124	118	71	108	CASUAL	Obesidad	Presión normal	Glucosa normal	Obesidad	No	Bajo
630	43	40 a 49	H	No	No	No	No	No	No	Si	Si			0.5	83	122	77	90	CASUAL	Peso normal	Presión normal	Glucosa normal	Sin ECNT	Sí	Bajo
631	22	20 a 29	H	No	No	No	No	No	Si	No	Si	70	26.67	0.49	80	160	78	110	CASUAL	Preobeso (sobrepeso)	Requiere confirmación de HTA	Glucosa normal	Hipertensión	No	Bajo
632	42	40 a 49	H	No	No	No	No	No	Si	Si	No			0.68	108	127	80	99	CASUAL	Obesidad	Presión normal	Glucosa normal	Obesidad	Sí	Bajo
633	37	30 a 39	H	No	No	No	No	No	Si	Si	Si	78	29.72	0.56	91	116	80	131	CASUAL	Preobeso (sobrepeso)	Presión normal	Glucosa normal	Sin ECNT	No	Bajo
634	29	20 a 29	H	No	No	No	No	Si	No	Si	Si			0.59	97	95	73	112	AYUNO	Obesidad	Presión normal	Prediabetes	Obesidad	No	Bajo
635	37	30 a 39	H	No	No	No	No	No	Si	No	Si	88	30.09	0.54	93	117	76	76	AYUNO	Obesidad	Presión normal	Glucosa normal	Obesidad	No	Bajo
636	51	50 a 59	H	Si	No	Si	Si	Si	No	Si	No	97	30.96	0.6	106	149	79	135	CASUAL	Obesidad	HTA no controlada	DM2 controlada	Obesidad, Diabetes e Hipertensión	Sí	Bajo
637	20	20 a 29	H	No	No	No	No	No	No	No	No	73	25.56	0.53	89	147	86	102	CASUAL	Preobeso (sobrepeso)	Requiere confirmación de HTA	Glucosa normal	Hipertensión	Sí	Bajo
638	57	50 a 59	H	No	No	No	No	No	No	Si	Si	91	34.25	0.72	117	128	83	127	CASUAL	Obesidad	Presión normal	Glucosa normal	Obesidad	Sí	Bajo
639	23	20 a 29	H	No	No	No	Si	Si	No	Si	Si	54.5	19.31	0.55	93	127	67	115	CASUAL	Peso normal	Presión normal	Glucosa normal	Sin ECNT	Sí	Bajo
640	30	30 a 39	H	No	No	No	No	No	Si	Si	Si	102.9	35.61	0.62	105	120	80	113	CASUAL	Obesidad	Presión normal	Glucosa normal	Obesidad	No	Alto
641	34	30 a 39	H	No	No	No	Si	No	No	No	Si			0.63	108	175	89	112	CASUAL	Obesidad	Requiere confirmación de HTA	Glucosa normal	Obesidad e Hipertensión	Sí	Bajo
642	31	30 a 39	H	No	No	No	No	Si	Si	Si	Si			0.68	108	132	80	102	CASUAL	Obesidad	Prehipertensión	Glucosa normal	Obesidad	No	Bajo
643	44	40 a 49	H	No	No	No	No	No	Si	Si	Si			0.52	96	122	70	102	CASUAL	Peso normal	Presión normal	Glucosa normal	Sin ECNT	No	Bajo
644	28	20 a 29	H	No	No	No	Si	No	No	Si	Si	73.2	28.24	0.55	89	126	74	111	AYUNO	Preobeso (sobrepeso)	Presión normal	Requiere confirmación de DM2	Diabetes	No	Medio
645	21	20 a 29	H	No	No	No	Si	No	No	No	No	84	27.43	0.58	102	132	89	107	CASUAL	Preobeso (sobrepeso)	Prehipertensión	Glucosa normal	Sin ECNT	No	Bajo
646	25	20 a 29	H	No	No	No	Si	No	Si	No	No	100	29.54	0.59	108	135	58	102	AYUNO	Preobeso (sobrepeso)	Prehipertensión	Requiere confirmación de DM2	Diabetes	No	Bajo
647	48	40 a 49	H	No	No	Si	Si	No	No	Si	Si			0.66	115	177	109	117	CASUAL	Obesidad	HTA no controlada	Glucosa normal	Obesidad e Hipertensión	Sí	Bajo
648	27	20 a 29	H	No	No	No	Si	No	No	No	Si	99.9	30.83	0.59	107	137	77	175	CASUAL	Obesidad	Prehipertensión	Prediabetes	Obesidad	No	Bajo
649	44	40 a 49	H	No	No	No	No	No	Si	Si	Si	68	24.09	0.49	82	118	62	118	CASUAL	Peso normal	Presión normal	Glucosa normal	Sin ECNT	No	Bajo
650	28	20 a 29	H	No	No	No	No	No	No	Si	Si	84	26.51	0.55	98	121	74	125	CASUAL	Preobeso (sobrepeso)	Presión normal	Glucosa normal	Sin ECNT	No	Bajo
651	52	50 a 59	H	No	No	No	Si	No	No	Si	Si	92.8	30.3	0.64	112	128	84	103	CASUAL	Obesidad	Presión normal	Glucosa normal	Obesidad	No	Bajo
652	30	30 a 39	H	No	No	No	No	No	Si	Si	No	85	28.4	0.57	98	171	32	126	CASUAL	Preobeso (sobrepeso)	Requiere confirmación de HTA	Glucosa normal	Hipertensión	No	Bajo
653	29	20 a 29	H	No	No	No	Si	No	Si	Si	Si	97	32.79	0.67	115	133	84	97	CASUAL	Obesidad	Prehipertensión	Glucosa normal	Obesidad	Sí	Alto
654	42	40 a 49	H	No	No	No	No	No	Si	Si	Si			0.56	100	113	71	102	CASUAL	Preobeso (sobrepeso)	Presión normal	Glucosa normal	Sin ECNT	No	Bajo
655	55	50 a 59	H	No	No	Si	Si	No	No	No	Si			0.62	103	132	80	123	CASUAL	Obesidad	HTA controlada	Glucosa normal	Obesidad e Hipertensión	No	Bajo
656	35	30 a 39	H	No	No	No	Si	No	Si	No	Si	62	21.45	0.52	89	128	78	100	CASUAL	Peso normal	Presión normal	Glucosa normal	Sin ECNT	No	Bajo
657	26	20 a 29	H	No	No	No	No	No	No	No	Si	78.7	27.23	0.55	94	100	60	100	CASUAL	Preobeso (sobrepeso)	Presión normal	Glucosa normal	Sin ECNT	No	Alto
658	40	40 a 49	H	No	No	No	No	No	Si	No	Si	73	24.68	0.34	59	118	70	145	CASUAL	Peso normal	Presión normal	Prediabetes	Sin ECNT	No	Bajo
659	49	40 a 49	H	No	No	No	Si	No	Si	Si	Si			0.51	90	135	92	102	AYUNO	Peso normal	Requiere confirmación de HTA	Prediabetes	Hipertensión	No	Bajo
660	53	50 a 59	H	No	No	No	Si	Si	No	Si	Si	80	30.11			127	80	114	CASUAL	Obesidad	Presión normal	Glucosa normal	Obesidad	No	Bajo
661	37	30 a 39	H	No	No	No	No	No	No	Si	Si	80	27.68	0.56	95	123	82	99	CASUAL	Preobeso (sobrepeso)	Presión normal	Glucosa normal	Sin ECNT	No	Bajo
662	36	30 a 39	H	No	No	No	No	No	No	No	No	95	30.32	0.59	105	118	77	107	CASUAL	Obesidad	Presión normal	Glucosa normal	Obesidad	No	Medio
663	21	20 a 29	H	No	No	No	No	No	Si	Si	Si	55	17.36	0.42	74	126	71	108	AYUNO	Peso normal	Presión normal	Prediabetes	Sin ECNT	No	Bajo
664	38	30 a 39	H	No	No	No	No	No	No	No	Si	75	24.49	0.52	91	136	75	106	CASUAL	Peso normal	Prehipertensión	Glucosa normal	Sin ECNT	Sí	Bajo
665	60	60 o más	H	No	No	Si	Si	Si	No	Si	Si			0.56	98	135	91	102	CASUAL	Preobeso (sobrepeso)	HTA no controlada	Glucosa normal	Hipertensión	No	Bajo
666	45	40 a 49	H	No	No	No	No	No	No	No	Si	70	21.13	0.46	84	155	83	117	CASUAL	Peso normal	Requiere confirmación de HTA	Glucosa normal	Hipertensión	No	Bajo
667	40	40 a 49	H	No	No	No	No	No	No	Si	Si	99.3	32.42			140	83	94	CASUAL	Obesidad	Requiere confirmación de HTA	Glucosa normal	Obesidad e Hipertensión	No	Bajo
668	41	40 a 49	H	No	No	No	Si	No	No	Si	No			0.56	97	133	73	132	CASUAL	Preobeso (sobrepeso)	Prehipertensión	Glucosa normal	Sin ECNT	No	Bajo
669	58	50 a 59	H	No	No	No	No	Si	Si	Si	Si			0.59	89	135	85	155	CASUAL	Obesidad	Prehipertensión	Prediabetes	Obesidad	No	Bajo
670	45	40 a 49	H	No	No	Si	Si	Si	No	Si	Si	97	32.04	0.56	98	149	99	104	CASUAL	Obesidad	HTA no controlada	Glucosa normal	Obesidad e Hipertensión	No	Alto
671	33	30 a 39	H	No	No	No	No	No	Si	No	Si			0.54	88	140	86	123	CASUAL	Preobeso (sobrepeso)	Requiere confirmación de HTA	Glucosa normal	Hipertensión	Sí	Bajo
672	40	40 a 49	H	No	No	No	No	No	No	No	Si			0.58	95	123	79	91	CASUAL	Preobeso (sobrepeso)	Presión normal	Glucosa normal	Sin ECNT	No	Bajo
673	27	20 a 29	H	No	No	No	Si	No	Si	Si	Si	58.4	16.18	0.48	92	120	70	90	AYUNO	Peso normal	Presión normal	Glucosa normal	Sin ECNT	No	Alto
674	25	20 a 29	H	No	No	No	Si	No	No	Si	Si	78.85	30.8	0.57	92	125	65	123	CASUAL	Obesidad	Presión normal	Glucosa normal	Obesidad	Sí	Alto
675	36	30 a 39	H	No	No	No	No	No	No	No	Si	99	32.7	0.6	104	145	98	80	CASUAL	Obesidad	Requiere confirmación de HTA	Glucosa normal	Obesidad e Hipertensión	No	Bajo
676	43	40 a 49	H	No	No	No	No	No	Si	Si	No	94	29.67	0.6	106	116	93	110	CASUAL	Preobeso (sobrepeso)	Requiere confirmación de HTA	Glucosa normal	Hipertensión	No	Bajo
677	50	50 a 59	H	No	No	No	No	No	No	Si	Si	94	30.69	0.56	98	133	81	108	CASUAL	Obesidad	Prehipertensión	Glucosa normal	Obesidad	Sí	Bajo
678	25	20 a 29	H	No	No	No	No	No	Si	Si	Si	92	30.04	0.57	100	121	83	113	AYUNO	Obesidad	Presión normal	Prediabetes	Obesidad	No	Bajo
679	20	20 a 29	H	No	No	No	No	No	Si	Si	No	65	24.46	0.52	84	137	81	106	CASUAL	Peso normal	Prehipertensión	Glucosa normal	Sin ECNT	No	Bajo
680	43	40 a 49	H	No	No	Si	Si	No	No	Si	Si	98.6	33.33	0.67	116	118	75	94	CASUAL	Obesidad	HTA controlada	Glucosa normal	Obesidad e Hipertensión	Sí	Bajo
681	49	40 a 49	H	No	No	No	No	No	Si	Si	Si			0.56	101	117	76	94	CASUAL	Preobeso (sobrepeso)	Presión normal	Glucosa normal	Sin ECNT	No	Bajo
682	30	30 a 39	H	No	No	No	No	No	No	Si	Si	95	29.98	0.57	102	136	87	113	CASUAL	Preobeso (sobrepeso)	Prehipertensión	Glucosa normal	Sin ECNT	No	Bajo
683	31	30 a 39	H	No	No	No	No	No	Si	Si	Si	85	29.41	0.58	98	129	85	95	AYUNO	Preobeso (sobrepeso)	Prehipertensión	Glucosa normal	Sin ECNT	Sí	Bajo
684	40	40 a 49	H	No	No	No	No	No	Si	Si	Si	83	28.72	0.58	99	149	97	102	CASUAL	Preobeso (sobrepeso)	Requiere confirmación de HTA	Glucosa normal	Hipertensión	Sí	Bajo
685	20	20 a 29	H	No	No	No	No	No	No	Si	Si	55.6	18.36	0.48	84	104	68	96	AYUNO	Peso normal	Presión normal	Glucosa normal	Sin ECNT	No	Medio
686	43	40 a 49	H	No	No	No	No	No	Si	Si	Si	83	28.72	0.6	102	160	96	123	CASUAL	Preobeso (sobrepeso)	Requiere confirmación de HTA	Glucosa normal	Hipertensión	Sí	Bajo
687	37	30 a 39	H	No	No	No	Si	No	No	No	Si	68	22.99	0.57	98	140	82	95	CASUAL	Peso normal	Requiere confirmación de HTA	Glucosa normal	Hipertensión	No	Alto
688	31	30 a 39	H	No	No	No	No	No	Si	Si	Si			0.52	89	149	85	105	CASUAL	Peso normal	Requiere confirmación de HTA	Glucosa normal	Hipertensión	No	Bajo
689	34	30 a 39	H	No	No	No	No	No	No	Si	Si	110	34.33	0.65	117	166	95	97	AYUNO	Obesidad	Requiere confirmación de HTA	Glucosa normal	Obesidad e Hipertensión	No	Bajo
690	43	40 a 49	H	No	No	No	Si	No	No	Si	Si	78.5	25.34			128	94	97	AYUNO	Preobeso (sobrepeso)	Requiere confirmación de HTA	Glucosa normal	Hipertensión	No	Alto
691	37	30 a 39	H	No	No	No	No	No	Si	Si	Si	81	28.7	0.57	96	137	72	146	CASUAL	Preobeso (sobrepeso)	Prehipertensión	Requiere confirmación de DM2	Diabetes	No	Bajo
692	30	30 a 39	H	No	No	No	Si	No	No	Si	Si	100	32.28	0.66	116	120	80	110	CASUAL	Obesidad	Presión normal	Glucosa normal	Obesidad	Sí	Bajo
693	32	30 a 39	H	No	No	No	Si	No	Si	Si	Si	85	24.84	0.45	84	120	84	103	CASUAL	Peso normal	Presión normal	Glucosa normal	Sin ECNT	No	Bajo
694	27	20 a 29	H	No	No	No	Si	No	Si	Si	Si	75	24.77	0.5	87	125	71	88	AYUNO	Peso normal	Presión normal	Glucosa normal	Sin ECNT	No	Bajo
695	29	20 a 29	H	No	No	No	Si	No	No	Si	Si	85	27.13	0.56	100	134	84	111	CASUAL	Preobeso (sobrepeso)	Prehipertensión	Glucosa normal	Sin ECNT	Sí	Bajo
696	22	20 a 29	H	No	No	No	No	No	No	Si	Si	65	20.98	0.49	86	153	78	119	AYUNO	Peso normal	Requiere confirmación de HTA	Prediabetes	Hipertensión	No	Bajo
697	42	40 a 49	H	No	No	No	No	No	Si	Si	Si	89	29.4	0.63	109	184	102	419	CASUAL	Preobeso (sobrepeso)	Requiere confirmación de HTA	Requiere confirmación de DM2	Diabetes e Hipertensión	Sí	Bajo
698	39	30 a 39	H	No	No	No	No	No	No	No	No	70.5	29.73	0.59	91	119	77	169	CASUAL	Preobeso (sobrepeso)	Presión normal	Requiere confirmación de DM2	Diabetes	No	Bajo
699	35	30 a 39	H	No	No	No	No	No	No	Si	Si	82	27.72	0.67	116	130	73	116	CASUAL	Preobeso (sobrepeso)	Prehipertensión	Glucosa normal	Sin ECNT	Sí	Bajo
700	31	30 a 39	H	No	No	No	Si	Si	Si	No	No	64.5	21.8	0.49	85	117	77	135	CASUAL	Peso normal	Presión normal	Glucosa normal	Sin ECNT	No	Medio
701	58	50 a 59	H	No	No	No	Si	Si	No	Si	Si			0.55	93	177	90	108	CASUAL	Preobeso (sobrepeso)	Requiere confirmación de HTA	Glucosa normal	Hipertensión	No	Bajo
702	39	30 a 39	H	No	No	No	Si	Si	Si	No	Si	87	32.74	0.63	103	134	72	127	CASUAL	Obesidad	Prehipertensión	Glucosa normal	Obesidad	No	Bajo
703	43	40 a 49	H	No	No	No	No	No	No	Si	Si	105	32.41	0.59	107	140	94	128	CASUAL	Obesidad	Requiere confirmación de HTA	Glucosa normal	Obesidad e Hipertensión	Sí	Bajo
704	36	30 a 39	H	No	No	No	Si	No	Si	Si	Si			0.66	109	128	73	140	CASUAL	Obesidad	Presión normal	Prediabetes	Obesidad	No	Bajo
705	46	40 a 49	H	No	No	No	No	No	No	Si	Si	78	27.64	0.57	95	114	76	101	CASUAL	Preobeso (sobrepeso)	Presión normal	Glucosa normal	Sin ECNT	Sí	Bajo
706	59	50 a 59	H	No	No	No	No	No	No	No	Si	91	36	0.68	108	127	85	90	CASUAL	Obesidad	Prehipertensión	Glucosa normal	Obesidad	No	Medio
707	52	50 a 59	H	No	No	No	No	Si	No	Si	No			0.52	92	135	79	132	CASUAL	Peso normal	Prehipertensión	Glucosa normal	Sin ECNT	No	Bajo
708	37	30 a 39	H	No	No	No	Si	No	No	Si	Si			0.65	115	141	98	93	CASUAL	Obesidad	Requiere confirmación de HTA	Glucosa normal	Obesidad e Hipertensión	No	Bajo
709	35	30 a 39	H	No	No	No	No	No	No	No	No	91	27.17	0.54	98	144	77	87	CASUAL	Preobeso (sobrepeso)	Requiere confirmación de HTA	Glucosa normal	Hipertensión	No	Bajo
710	41	40 a 49	H	Si	No	No	Si	No	Si	Si	No	58	23.83	0.59	92	120	80	90	AYUNO	Peso normal	Presión normal	DM2 controlada	Diabetes	No	Bajo
711	22	20 a 29	H	No	No	No	No	No	Si	Si	No			0.53	90	135	92	99	CASUAL	Peso normal	Requiere confirmación de HTA	Glucosa normal	Hipertensión	No	Bajo
712	51	50 a 59	H	No	No	No	No	No	No	Si	No	79.3	29.13	0.59	97	130	90	109	CASUAL	Preobeso (sobrepeso)	Requiere confirmación de HTA	DM2 controlada	Diabetes e Hipertensión	No	Bajo
713	28	20 a 29	H	No	No	No	Si	No	Si	Si	No	88.6	28.28	0.52	92	120	80	97	CASUAL	Preobeso (sobrepeso)	Presión normal	Glucosa normal	Sin ECNT	No	Bajo
714	28	20 a 29	H	No	No	No	No	No	Si	Si	Si	70	24.22	0.56	96	108	67	99	CASUAL	Peso normal	Presión normal	Glucosa normal	Sin ECNT	No	Bajo
715	38	30 a 39	H	No	No	No	No	No	Si	Si	Si	84	27.43	0.57	99	124	78	102	CASUAL	Preobeso (sobrepeso)	Presión normal	Glucosa normal	Sin ECNT	Sí	Medio
716	39	30 a 39	H	No	No	Si	No	No	No	Si	Si	61	23.24			124	73	115	CASUAL	Peso normal	HTA controlada	Glucosa normal	Hipertensión	No	Bajo
717	39	30 a 39	H	No	No	No	Si	No	No	Si	Si	97.7	33.81			124	73	117	AYUNO	Obesidad	Presión normal	Prediabetes	Obesidad	No	Bajo
718	24	20 a 29	H	No	No	No	No	No	Si	Si	Si			0.47	76	120	70	119	CASUAL	Peso normal	Presión normal	Glucosa normal	Sin ECNT	No	Bajo
719	54	50 a 59	H	No	No	No	No	No	No	Si	Si	127.3	40.18			149	89	114	CASUAL	Obesidad	Requiere confirmación de HTA	Glucosa normal	Obesidad e Hipertensión	No	Bajo
720	27	20 a 29	H	No	No	No	No	No	No	No	No	69	27.29	0.65	103	132	81	100	CASUAL	Preobeso (sobrepeso)	Prehipertensión	Glucosa normal	Sin ECNT	No	Medio
721	59	50 a 59	H	No	Si	No	Si	Si	No	No	Si	84	29.41	0.64	109	145	94	96	CASUAL	Preobeso (sobrepeso)	Requiere confirmación de HTA	Glucosa normal	Hipertensión	Sí	Bajo
722	31	30 a 39	H	No	No	No	No	No	No	Si	Si	62	20.72	0.48	83	125	75	91	CASUAL	Peso normal	Presión normal	Glucosa normal	Sin ECNT	No	Bajo
723	32	30 a 39	H	No	No	No	No	No	No	No	No	95	27.46	0.52	97	135	78	92	CASUAL	Preobeso (sobrepeso)	Prehipertensión	Glucosa normal	Sin ECNT	Sí	Bajo
724	38	30 a 39	H	No	No	No	No	No	Si	Si	Si	80	28.34	0.59	99	127	83	96	CASUAL	Preobeso (sobrepeso)	Presión normal	Glucosa normal	Sin ECNT	Sí	Bajo
725	48	40 a 49	H	No	No	No	No	No	No	No	Si	84	29.07	0.61	104	134	80	112	CASUAL	Preobeso (sobrepeso)	Prehipertensión	Glucosa normal	Sin ECNT	No	Bajo
726	32	30 a 39	H	No	No	No	No	No	No	Si	Si			0.56	97	118	70	109	CASUAL	Preobeso (sobrepeso)	Presión normal	Glucosa normal	Sin ECNT	No	Bajo
727	39	30 a 39	H	No	No	No	No	No	No	No	Si	87	26.85	0.54	98	110	78	104	AYUNO	Preobeso (sobrepeso)	Presión normal	Requiere confirmación de DM2	Diabetes	No	Bajo
728	49	40 a 49	H	No	No	No	Si	No	Si	Si	Si	75.5	25.23	0.54	94	124	85	96	CASUAL	Preobeso (sobrepeso)	Prehipertensión	Glucosa normal	Sin ECNT	No	Bajo
729	24	20 a 29	H	No	No	No	Si	No	No	No	Si	78	28.65	0.64	105	126	76	96	CASUAL	Preobeso (sobrepeso)	Presión normal	Glucosa normal	Sin ECNT	No	Bajo
730	42	40 a 49	H	No	No	No	No	No	No	Si	Si	94	34.53	0.66	109	129	80	111	CASUAL	Obesidad	Prehipertensión	Glucosa normal	Obesidad	No	Bajo
731	37	30 a 39	H	No	No	No	No	No	No	Si	Si	89	31.16	0.56	94	140	92	98	CASUAL	Obesidad	Requiere confirmación de HTA	Glucosa normal	Obesidad e Hipertensión	No	Bajo
732	33	30 a 39	H	No	No	No	No	No	No	Si	Si	97	31.31	0.55	96	116	73	90	AYUNO	Obesidad	Presión normal	Glucosa normal	Obesidad	No	Medio
733	23	20 a 29	H	No	No	No	No	No	Si	No	Si	71	27.39			131	62	76	CASUAL	Preobeso (sobrepeso)	Prehipertensión	Glucosa normal	Sin ECNT	No	Bajo
734	33	30 a 39	H	No	No	No	Si	No	No	No	Si			0.48	84	137	80	97	AYUNO	Peso normal	Prehipertensión	Glucosa normal	Sin ECNT	No	Bajo
735	47	40 a 49	H	No	No	Si	Si	No	No	Si	No	105	36.76	0.69	117	225	136	107	CASUAL	Obesidad	HTA no controlada	Glucosa normal	Obesidad e Hipertensión	No	Bajo
736	32	30 a 39	H	No	No	No	Si	No	No	Si	No	105	35.08			127	86	104	AYUNO	Obesidad	Prehipertensión	Prediabetes	Obesidad	No	Bajo
737	24	20 a 29	H	No	No	No	No	No	Si	Si	Si	82	26.17	0.59	104	133	71	70	CASUAL	Preobeso (sobrepeso)	Prehipertensión	Glucosa normal	Sin ECNT	No	Bajo
738	36	30 a 39	H	No	No	No	Si	No	No	No	Si			0.68	117	133	76	108	CASUAL	Obesidad	Prehipertensión	Glucosa normal	Obesidad	No	Bajo
739	44	40 a 49	H	No	No	No	No	No	No	No	Si	65	24.77			121	65	123	CASUAL	Peso normal	Presión normal	Glucosa normal	Sin ECNT	No	Bajo
740	24	20 a 29	H	No	No	No	Si	No	No	No	Si	96	31.35	0.56	98	144	97	243	AYUNO	Obesidad	Requiere confirmación de HTA	Requiere confirmación de DM2	Obesidad, Diabetes e Hipertensión	No	Bajo
741	47	40 a 49	H	No	No	No	Si	No	Si	Si	Si	85	31.22	0.56	93	115	70	121	CASUAL	Obesidad	Presión normal	Glucosa normal	Obesidad	No	Bajo
742	41	40 a 49	H	No	Si	No	No	No	No	Si	Si	76.6	26.2	0.57	98	112	68	127	AYUNO	Preobeso (sobrepeso)	Presión normal	Requiere confirmación de DM2	Diabetes	No	Bajo
743	45	40 a 49	H	No	No	No	Si	No	No	Si	Si			0.65	111	145	90	114	CASUAL	Obesidad	Requiere confirmación de HTA	Glucosa normal	Obesidad e Hipertensión	No	Medio
744	21	20 a 29	H	No	No	No	No	No	No	No	Si	58	20.31	0.43	73	104	63	100	CASUAL	Peso normal	Presión normal	Glucosa normal	Sin ECNT	No	Medio
745	44	40 a 49	H	No	No	No	Si	No	No	No	Si	102	34.88	0.73	125	131	86	132	CASUAL	Obesidad	Prehipertensión	Glucosa normal	Obesidad	No	Bajo
746	33	30 a 39	H	No	No	No	Si	No	Si	No	Si	87.6	27.34			135	75	102	CASUAL	Preobeso (sobrepeso)	Prehipertensión	Glucosa normal	Sin ECNT	No	Bajo
747	31	30 a 39	H	No	No	No	No	No	Si	Si	Si			0.59	100	125	77	100	AYUNO	Obesidad	Presión normal	Prediabetes	Obesidad	No	Bajo
748	33	30 a 39	H	No	No	No	No	No	No	No	No			0.49	88	127	76	100	CASUAL	Peso normal	Presión normal	Glucosa normal	Sin ECNT	No	Bajo
749	41	40 a 49	H	No	No	No	No	No	Si	No	Si			0.66	112	142	89	108	CASUAL	Obesidad	Requiere confirmación de HTA	Glucosa normal	Obesidad e Hipertensión	No	Bajo
750	30	30 a 39	H	No	No	No	Si	No	Si	Si	Si			0.62	105	168	106	124	CASUAL	Obesidad	Requiere confirmación de HTA	Glucosa normal	Obesidad e Hipertensión	No	Bajo
751	39	30 a 39	H	No	No	No	Si	No	No	Si	Si	82.5	31.83	0.56	90	122	91	92	AYUNO	Obesidad	Requiere confirmación de HTA	Glucosa normal	Obesidad e Hipertensión	No	Bajo
752	39	30 a 39	H	No	Si	No	No	No	No	No	Si	87	31.2	0.56	93	149	103	343	AYUNO	Obesidad	Requiere confirmación de HTA	Requiere confirmación de DM2	Obesidad, Diabetes e Hipertensión	Sí	Bajo
753	23	20 a 29	H	No	No	No	Si	No	No	Si	Si			0.59	100	138	77	117	CASUAL	Obesidad	Prehipertensión	Glucosa normal	Obesidad	No	Bajo
754	33	30 a 39	H	No	No	No	Si	No	No	Si	Si	71	29.17	0.62	97	121	70	100	CASUAL	Preobeso (sobrepeso)	Presión normal	Glucosa normal	Sin ECNT	No	Medio
755	21	20 a 29	H	No	No	No	No	No	No	Si	Si	80	25.25	0.52	92	126	78	92	AYUNO	Preobeso (sobrepeso)	Presión normal	Glucosa normal	Sin ECNT	No	Medio
756	42	40 a 49	H	No	No	No	No	No	No	No	No	65.5	24.06			122	80	96	CASUAL	Peso normal	Presión normal	Glucosa normal	Sin ECNT	No	Bajo
757	21	20 a 29	H	No	No	No	Si	No	Si	No	Si			0.43	78	143	90	78	CASUAL	Peso normal	Requiere confirmación de HTA	Glucosa normal	Hipertensión	Sí	Bajo
758	30	30 a 39	H	No	No	No	Si	No	No	Si	No	82	27.08	0.56	98	122	88	98	CASUAL	Preobeso (sobrepeso)	Prehipertensión	Glucosa normal	Sin ECNT	No	Bajo
759	35	30 a 39	H	No	No	No	No	No	No	No	No	60.3	24.15	0.54	85	128	84	92	CASUAL	Peso normal	Presión normal	Glucosa normal	Sin ECNT	No	Medio
760	51	50 a 59	H	Si	No	No	Si	Si	Si	No	Si			0.55	100	122	69	240	CASUAL	Preobeso (sobrepeso)	Presión normal	DM2 no controlada	Diabetes	No	Bajo
761	20	20 a 29	H	No	No	No	Si	No	Si	Si	Si	62	20.24	0.42	73	111	57	108	CASUAL	Peso normal	Presión normal	Glucosa normal	Sin ECNT	No	Bajo
762	44	40 a 49	H	No	No	No	No	No	Si	No	Si			0.58	101	133	84	100	AYUNO	Obesidad	Prehipertensión	Prediabetes	Obesidad	No	Bajo
763	32	30 a 39	H	No	No	No	No	No	Si	No	Si			0.58	98	146	88	107	CASUAL	Preobeso (sobrepeso)	Requiere confirmación de HTA	Glucosa normal	Hipertensión	No	Bajo
764	40	40 a 49	H	No	No	No	Si	No	No	Si	Si	75	25.06	0.55	96	111	72	100	AYUNO	Preobeso (sobrepeso)	Presión normal	Requiere confirmación de DM2	Diabetes	No	Medio
765	32	30 a 39	H	No	No	No	No	No	No	No	No	85	28.4	0.65	112	122	81	100	CASUAL	Preobeso (sobrepeso)	Presión normal	Glucosa normal	Sin ECNT	Sí	Bajo
766	28	20 a 29	H	No	No	No	No	No	No	No	Si	93.8	30.63	0.57	99	127	87	108	CASUAL	Obesidad	Prehipertensión	Glucosa normal	Obesidad	No	Bajo
767	34	30 a 39	H	No	No	No	No	No	No	Si	Si			0.54	97	122	100	100	AYUNO	Preobeso (sobrepeso)	Requiere confirmación de HTA	Prediabetes	Hipertensión	No	Bajo
768	34	30 a 39	H	No	No	No	No	No	No	No	Si			0.6	101	137	86	102	CASUAL	Obesidad	Prehipertensión	Glucosa normal	Obesidad	No	Bajo
769	38	30 a 39	H	No	No	No	No	No	No	No	Si	73	25.26	0.55	94	125	76	103	CASUAL	Preobeso (sobrepeso)	Presión normal	Glucosa normal	Sin ECNT	Sí	Bajo
770	22	20 a 29	H	No	No	No	No	No	Si	Si	Si	67.7	21.61	0.53	94	120	74	97	CASUAL	Peso normal	Presión normal	Glucosa normal	Sin ECNT	No	Bajo
771	26	20 a 29	H	No	No	No	No	No	No	No	Si	103	34.82	0.63	109	128	78	100	AYUNO	Obesidad	Presión normal	Prediabetes	Obesidad	No	Medio
772	26	20 a 29	H	No	No	No	No	No	No	No	Si	78	25.47	0.51	90	122	78	90	AYUNO	Preobeso (sobrepeso)	Presión normal	Glucosa normal	Sin ECNT	No	Bajo
773	46	40 a 49	H	No	No	No	No	No	No	No	Si	71.9	27.4	0.52	84	100	66	103	CASUAL	Preobeso (sobrepeso)	Presión normal	Glucosa normal	Sin ECNT	No	Bajo
774	30	30 a 39	H	No	No	No	No	No	No	Si	Si			0.51	86	119	68	93	CASUAL	Peso normal	Presión normal	Glucosa normal	Sin ECNT	No	Bajo
775	42	40 a 49	H	Si	No	Si	Si	No	Si	Si	Si	105	34.68	0.63	110	104	71	86	AYUNO	Obesidad	HTA controlada	DM2 controlada	Obesidad, Diabetes e Hipertensión	No	Bajo
776	40	40 a 49	H	No	No	No	Si	No	Si	Si	Si	73	26.81	0.59	98	116	75	94	CASUAL	Preobeso (sobrepeso)	Presión normal	Glucosa normal	Sin ECNT	No	Bajo
777	42	40 a 49	H	No	No	No	Si	No	No	Si	No	97	31.67	0.61	106	155	108	116	CASUAL	Obesidad	Requiere confirmación de HTA	Glucosa normal	Obesidad e Hipertensión	No	Bajo
778	45	40 a 49	H	Si	No	Si	Si	Si	Si	Si	Si	87	32.74	0.63	103	135	90	222	AYUNO	Obesidad	HTA no controlada	DM2 no controlada	Obesidad, Diabetes e Hipertensión	Sí	Bajo
779	49	40 a 49	H	No	No	No	Si	Si	No	Si	Si	84	31.62	0.64	105	139	91	101	CASUAL	Obesidad	Requiere confirmación de HTA	Glucosa normal	Obesidad e Hipertensión	No	Bajo
780	20	20 a 29	H	No	No	No	No	No	Si	No	Si	57	17.79	0.5	90	118	84	91	CASUAL	Peso normal	Presión normal	Glucosa normal	Sin ECNT	No	Medio
781	28	20 a 29	H	No	No	No	No	No	No	Si	Si	81.6	27.58	0.53	91	139	85	107	CASUAL	Preobeso (sobrepeso)	Requiere confirmación de HTA	Glucosa normal	Hipertensión	No	Bajo
782	52	50 a 59	H	No	No	Si	Si	No	No	No	Si	74	29.27	0.64	101	110	75	118	CASUAL	Preobeso (sobrepeso)	HTA controlada	Glucosa normal	Hipertensión	No	Bajo
783	44	40 a 49	H	No	No	No	Si	No	No	Si	No	83.5	27.9	0.6	104	118	75	123	AYUNO	Preobeso (sobrepeso)	Presión normal	Requiere confirmación de DM2	Diabetes	No	Alto
784	29	20 a 29	H	No	No	No	No	No	Si	Si	No			0.59	101	128	77	95	CASUAL	Obesidad	Presión normal	Glucosa normal	Obesidad	No	Bajo
785	39	30 a 39	H	No	No	No	No	No	No	No	Si			0.54	99	130	72	96	CASUAL	Preobeso (sobrepeso)	Prehipertensión	Glucosa normal	Sin ECNT	No	Bajo
786	36	30 a 39	H	No	No	No	Si	No	No	Si	Si	65	24.46	0.53	87	110	65	114	AYUNO	Peso normal	Presión normal	Prediabetes	Sin ECNT	No	Bajo
787	30	30 a 39	H	No	No	No	Si	No	Si	No	Si			0.64	112	143	92	101	AYUNO	Obesidad	Requiere confirmación de HTA	Prediabetes	Obesidad e Hipertensión	No	Bajo
788	49	40 a 49	H	No	No	No	Si	No	No	No	Si	67.5	24.5	0.6	99	134	77	180	CASUAL	Peso normal	Prehipertensión	Prediabetes	Sin ECNT	No	Bajo
789	49	40 a 49	H	No	No	Si	No	No	No	Si	Si	85	29.41	0.62	106	175	97	122	CASUAL	Preobeso (sobrepeso)	HTA no controlada	Glucosa normal	Hipertensión	No	Bajo
790	35	30 a 39	H	No	No	No	No	No	No	Si	No	53	19.71	0.46	75	105	64	97	AYUNO	Peso normal	Presión normal	Glucosa normal	Sin ECNT	No	Bajo
791	34	30 a 39	H	No	No	No	No	No	No	No	Si	78	28.65	0.59	97	105	73	102	CASUAL	Preobeso (sobrepeso)	Presión normal	Glucosa normal	Sin ECNT	No	Bajo
792	25	20 a 29	H	No	No	No	No	No	No	Si	Si	115	37.98	0.68	119	154	78	131	CASUAL	Obesidad	Requiere confirmación de HTA	Glucosa normal	Obesidad e Hipertensión	Sí	Bajo
793	22	20 a 29	H	No	No	No	No	No	No	No	Si	97	30.61	0.59	105	116	72	100	AYUNO	Obesidad	Presión normal	Prediabetes	Obesidad	No	Medio
794	28	20 a 29	H	No	No	No	No	No	No	Si	Si	60	22.58	0.55	89	132	79	113	AYUNO	Peso normal	Prehipertensión	Prediabetes	Sin ECNT	No	Bajo
795	45	40 a 49	H	No	No	No	Si	No	No	Si	Si	80.3	27.79	0.52	89	127	60	98	CASUAL	Preobeso (sobrepeso)	Presión normal	Glucosa normal	Sin ECNT	Sí	Bajo
796	19	menores de 20	H	No	No	No	No	No	No	Si	Si	48.5	17.6	0.4	66	106	69	92	AYUNO	Peso normal	Presión normal	Glucosa normal	Sin ECNT	No	Bajo
797	19	menores de 20	H	No	No	No	No	No	No	No	No	51	22.97	0.54	81	123	63	113	CASUAL	Peso normal	Presión normal	Glucosa normal	Sin ECNT	No	Medio
798	26	20 a 29	H	No	No	No	No	No	No	Si	Si	95	30.32	0.59	104	140	96	117	CASUAL	Obesidad	Requiere confirmación de HTA	Glucosa normal	Obesidad e Hipertensión	No	Bajo
799	43	40 a 49	H	No	No	No	No	No	No	Si	Si	77	25.43	0.54	94	131	98	117	CASUAL	Preobeso (sobrepeso)	Requiere confirmación de HTA	Glucosa normal	Hipertensión	No	Bajo
800	32	30 a 39	H	No	No	No	No	No	No	Si	Si	98	33.91	0.64	108	146	89	156	CASUAL	Obesidad	Requiere confirmación de HTA	Prediabetes	Obesidad e Hipertensión	Sí	Bajo
801	41	40 a 49	H	No	No	No	Si	No	Si	Si	Si	80	25.83	0.52	91	114	72	103	CASUAL	Preobeso (sobrepeso)	Presión normal	Glucosa normal	Sin ECNT	No	Bajo
802	32	30 a 39	H	No	No	No	No	No	No	No	Si	96	31.35	0.61	106	149	86	117	CASUAL	Obesidad	Requiere confirmación de HTA	Glucosa normal	Obesidad e Hipertensión	No	Bajo
803	44	40 a 49	H	No	No	Si	No	No	Si	Si	Si	76	27.25	0.57	96	147	93	173	CASUAL	Preobeso (sobrepeso)	HTA no controlada	Requiere confirmación de DM2	Diabetes e Hipertensión	No	Alto
804	37	30 a 39	H	No	No	No	No	No	No	Si	Si			0.59	101	136	76	96	CASUAL	Obesidad	Prehipertensión	Glucosa normal	Obesidad	No	Bajo
805	32	30 a 39	H	No	No	No	Si	No	Si	No	Si	71	24.57	0.55	94	139	83	77	CASUAL	Peso normal	Requiere confirmación de HTA	Glucosa normal	Hipertensión	No	Bajo
806	36	30 a 39	H	No	No	Si	No	No	No	No	No	138.1	43.1	0.75	135	154	98	105	AYUNO	Obesidad	HTA no controlada	Prediabetes	Obesidad e Hipertensión	No	Bajo
807	41	40 a 49	H	No	No	No	No	No	No	No	Si	72	23.24			121	77	130	CASUAL	Peso normal	Presión normal	Glucosa normal	Sin ECNT	No	Bajo
808	29	20 a 29	H	No	No	No	No	No	Si	Si	No	80	28.01	0.55	93	135	95	92	CASUAL	Preobeso (sobrepeso)	Requiere confirmación de HTA	Glucosa normal	Hipertensión	No	Bajo
809	34	30 a 39	H	No	No	No	No	No	Si	Si	Si	121	36.13			192	111	96	CASUAL	Obesidad	Requiere confirmación de HTA	Glucosa normal	Obesidad e Hipertensión	No	Bajo
810	59	50 a 59	H	No	No	Si	No	No	No	No	Si	84	25.36	0.48	87	125	75	99	CASUAL	Preobeso (sobrepeso)	HTA controlada	Glucosa normal	Hipertensión	No	Medio
811	48	40 a 49	H	Si	No	No	Si	No	Si	Si	Si	67	25.22	0.56	92	100	60	262	CASUAL	Preobeso (sobrepeso)	Presión normal	DM2 no controlada	Diabetes	No	Bajo
812	24	20 a 29	H	No	No	No	No	No	No	No	Si	106	30.97			122	85	103	CASUAL	Obesidad	Prehipertensión	Glucosa normal	Obesidad	No	Medio
813	40	40 a 49	H	No	No	No	No	No	No	Si	Si	65.8	23.31	0.52	88	128	77	91	CASUAL	Peso normal	Presión normal	Glucosa normal	Sin ECNT	No	Bajo
814	39	30 a 39	H	No	No	No	Si	No	No	Si	Si			0.66	116	150	88	106	CASUAL	Obesidad	Requiere confirmación de HTA	Glucosa normal	Obesidad e Hipertensión	No	Bajo
815	47	40 a 49	H	No	No	No	Si	No	No	No	Si	79	24.38	0.56	101	113	75	67	CASUAL	Peso normal	Presión normal	Glucosa normal	Sin ECNT	No	Bajo
816	37	30 a 39	H	No	No	No	No	No	No	Si	Si	79	28.33	0.57	95	123	78	107	CASUAL	Preobeso (sobrepeso)	Presión normal	Glucosa normal	Sin ECNT	No	Bajo
817	24	20 a 29	H	No	No	No	No	No	No	Si	Si	92.5	31.27	0.56	96	122	72	99	CASUAL	Obesidad	Presión normal	Glucosa normal	Obesidad	No	Bajo
818	48	40 a 49	H	No	No	No	No	No	No	No	Si			0.68	116	132	82	122	CASUAL	Obesidad	Prehipertensión	Glucosa normal	Obesidad	No	Bajo
819	32	30 a 39	H	No	No	No	No	No	No	No	No	80	27.68	0.71	120	110	80	98	CASUAL	Preobeso (sobrepeso)	Presión normal	Glucosa normal	Sin ECNT	No	Bajo
820	56	50 a 59	H	Si	No	Si	Si	Si	Si	Si	Si	92	32.6	0.66	111	130	80	139	CASUAL	Obesidad	HTA controlada	DM2 controlada	Obesidad, Diabetes e Hipertensión	No	Bajo
821	34	30 a 39	H	No	No	No	Si	No	Si	No	No	95	31.74	0.61	105	125	70	112	CASUAL	Obesidad	Presión normal	Glucosa normal	Obesidad	No	Bajo
822	48	40 a 49	H	Si	No	No	Si	Si	Si	Si	Si	78	26.37	0.53	92	120	80	159	AYUNO	Preobeso (sobrepeso)	Presión normal	DM2 no controlada	Diabetes	No	Bajo
823	28	20 a 29	H	No	No	No	No	No	No	No	No	100	31.56	0.59	105	132	80	354	CASUAL	Obesidad	Prehipertensión	Requiere confirmación de DM2	Obesidad y Diabetes	No	Bajo
824	49	40 a 49	H	No	No	Si	Si	Si	Si	Si	Si	86.8	28.02	0.55	96	118	75	118	CASUAL	Preobeso (sobrepeso)	HTA controlada	Glucosa normal	Hipertensión	No	Bajo
825	18	menores de 20	H	No	No	No	No	No	No	Si	Si	59	19.94	0.42	73	112	70	126	CASUAL	Peso normal	Presión normal	Glucosa normal	Sin ECNT	No	Bajo
826	49	40 a 49	H	No	No	No	No	Si	Si	Si	Si	89.5	30.25	0.57	98	113	72	107	CASUAL	Obesidad	Presión normal	Glucosa normal	Obesidad	No	Bajo
827	22	20 a 29	H	No	No	No	No	No	Si	Si	Si	59.3	22.32	0.47	77	97	66	99	AYUNO	Peso normal	Presión normal	Glucosa normal	Sin ECNT	No	Bajo
828	35	30 a 39	H	No	No	No	Si	No	No	Si	Si	81.4	28.17	0.57	97	133	76	124	CASUAL	Preobeso (sobrepeso)	Prehipertensión	Glucosa normal	Sin ECNT	No	Bajo
829	48	40 a 49	H	No	No	No	Si	Si	No	No	Si	72	24.91	0.56	95	130	77	101	CASUAL	Peso normal	Prehipertensión	Glucosa normal	Sin ECNT	No	Bajo
830	28	20 a 29	H	No	No	No	No	No	No	No	Si	90	30.42	0.61	105	128	89	110	AYUNO	Obesidad	Requiere confirmación de HTA	Prediabetes	Obesidad e Hipertensión	No	Bajo
831	48	40 a 49	H	No	Si	Si	Si	No	No	Si	No	115.5	37.29	0.72	127	132	92	123	AYUNO	Obesidad	HTA no controlada	Prediabetes	Obesidad e Hipertensión	No	Bajo
832	54	50 a 59	H	No	No	No	No	No	Si	Si	Si	86	28.41	0.59	103	146	96	105	CASUAL	Preobeso (sobrepeso)	Requiere confirmación de HTA	Glucosa normal	Hipertensión	No	Bajo
833	42	40 a 49	H	No	No	No	Si	No	No	Si	No			0.61	103	148	91	95	CASUAL	Obesidad	Requiere confirmación de HTA	Glucosa normal	Obesidad e Hipertensión	No	Bajo
834	21	20 a 29	H	No	No	No	No	No	Si	Si	Si	95	33.26	0.67	114	125	55	123	CASUAL	Obesidad	Presión normal	Glucosa normal	Obesidad	No	Bajo
835	25	20 a 29	H	No	No	No	No	No	Si	No	Si			0.57	94	130	80	103	CASUAL	Preobeso (sobrepeso)	Prehipertensión	Glucosa normal	Sin ECNT	No	Bajo
836	47	40 a 49	H	No	No	No	Si	No	No	Si	Si	73	27.48	0.61	99	132	94	112	CASUAL	Preobeso (sobrepeso)	Requiere confirmación de HTA	Glucosa normal	Hipertensión	No	Bajo
837	26	20 a 29	H	No	No	No	No	No	Si	No	Si	52	16.6	0.42	75	97	62	124	CASUAL	Peso normal	Presión normal	Glucosa normal	Sin ECNT	No	Alto
838	27	20 a 29	H	No	No	No	No	No	Si	No	Si	92	30.04	0.55	97	135	82	80	CASUAL	Obesidad	Prehipertensión	Glucosa normal	Obesidad	No	Medio
839	31	30 a 39	H	No	No	No	No	No	Si	No	Si	94	29.01	0.54	98	118	63	102	AYUNO	Preobeso (sobrepeso)	Presión normal	Requiere confirmación de DM2	Diabetes	No	Bajo
840	57	50 a 59	H	No	No	Si	Si	Si	No	No	Si			0.55	92	131	80	105	CASUAL	Preobeso (sobrepeso)	HTA controlada	Glucosa normal	Hipertensión	No	Bajo
841	55	50 a 59	H	No	No	No	No	No	Si	No	No	64	23.8	0.52	86	113	65	111	AYUNO	Peso normal	Presión normal	Prediabetes	Sin ECNT	No	Alto
842	27	20 a 29	H	No	No	No	Si	No	No	Si	Si	92	28.71	0.63	112	139	78	98	CASUAL	Preobeso (sobrepeso)	Prehipertensión	Glucosa normal	Sin ECNT	No	Bajo
843	42	40 a 49	H	No	No	No	Si	No	No	Si	Si	77.4	27.42	0.54	90	120	75	89	AYUNO	Preobeso (sobrepeso)	Presión normal	Glucosa normal	Sin ECNT	No	Bajo
844	40	40 a 49	H	No	No	Si	Si	No	Si	Si	Si	68.6	25.82	0.53	86	136	90	100	AYUNO	Preobeso (sobrepeso)	HTA no controlada	Requiere confirmación de DM2	Diabetes e Hipertensión	No	Alto
845	44	40 a 49	H	No	No	No	No	No	No	No	Si			0.6	103	146	95	113	CASUAL	Obesidad	Requiere confirmación de HTA	Glucosa normal	Obesidad e Hipertensión	No	Bajo
846	11	menores de 20	H	No	No	No	No	No	Si	Si	No	86	29.07	0.59	102	126	82	101	CASUAL	Preobeso (sobrepeso)	Presión normal	Glucosa normal	Sin ECNT	Sí	Bajo
847	34	30 a 39	H	No	No	No	Si	Si	Si	Si	No			0.52	89	139	69	129	CASUAL	Peso normal	Prehipertensión	Glucosa normal	Sin ECNT	No	Bajo
848	35	30 a 39	H	No	No	No	No	No	Si	No	Si	95.9	29.93	0.5	90	127	87	87	AYUNO	Preobeso (sobrepeso)	Prehipertensión	Glucosa normal	Sin ECNT	No	Bajo
849	33	30 a 39	H	No	No	No	No	No	No	Si	Si			0.53	87	129	79	124	CASUAL	Preobeso (sobrepeso)	Prehipertensión	Glucosa normal	Sin ECNT	No	Bajo
850	21	20 a 29	H	No	No	No	No	No	No	Si	Si	68	29.43	0.49	75	110	70	101	AYUNO	Preobeso (sobrepeso)	Presión normal	Requiere confirmación de DM2	Diabetes	No	Medio
851	39	30 a 39	H	No	No	No	Si	No	No	No	Si	77	26.64	0.59	100	133	73	100	CASUAL	Preobeso (sobrepeso)	Prehipertensión	Glucosa normal	Sin ECNT	No	Bajo
852	49	40 a 49	H	No	No	No	No	Si	No	Si	Si			0.58	101	129	79	123	CASUAL	Preobeso (sobrepeso)	Presión normal	Glucosa normal	Sin ECNT	No	Bajo
853	24	20 a 29	H	No	No	No	No	No	Si	Si	Si	64.3	25.12	0.53	85	126	60	106	CASUAL	Preobeso (sobrepeso)	Presión normal	Glucosa normal	Sin ECNT	No	Bajo
854	48	40 a 49	H	No	No	No	Si	Si	No	Si	Si	80.4	27.82	0.54	92	133	77	94	CASUAL	Preobeso (sobrepeso)	Prehipertensión	Glucosa normal	Sin ECNT	No	Bajo
855	32	30 a 39	H	No	No	No	No	No	Si	Si	Si			0.53	87	124	84	107	CASUAL	Preobeso (sobrepeso)	Presión normal	Glucosa normal	Sin ECNT	No	Bajo
856	38	30 a 39	H	No	No	No	No	No	No	No	Si	93	31.07	0.58	100	154	89	116	CASUAL	Obesidad	Requiere confirmación de HTA	Glucosa normal	Obesidad e Hipertensión	No	Bajo
857	48	40 a 49	H	No	No	No	Si	No	Si	Si	Si	105.7	37.9	0.73	122	120	70	108	CASUAL	Obesidad	Presión normal	Glucosa normal	Obesidad	No	Bajo
858	24	20 a 29	H	No	No	No	No	No	No	No	No			0.52	96	138	81	106	CASUAL	Peso normal	Prehipertensión	Glucosa normal	Sin ECNT	No	Bajo
859	37	30 a 39	H	No	No	No	No	No	Si	Si	Si			0.62	107	127	83	138	CASUAL	Obesidad	Presión normal	Glucosa normal	Obesidad	No	Bajo
860	49	40 a 49	H	No	No	No	No	No	No	Si	Si	75	27.55	0.61	100	110	75	153	CASUAL	Preobeso (sobrepeso)	Presión normal	Requiere confirmación de DM2	Diabetes	No	Bajo
861	19	menores de 20	H	No	No	No	No	Si	No	No	No	87	26.26			124	81	123	CASUAL	Preobeso (sobrepeso)	Presión normal	Glucosa normal	Sin ECNT	No	Bajo
862	53	50 a 59	H	No	No	No	No	No	Si	No	Si	72	26.45			119	77	93	AYUNO	Preobeso (sobrepeso)	Presión normal	Glucosa normal	Sin ECNT	No	Bajo
863	43	40 a 49	H	No	No	No	No	No	No	No	Si	101.8	31.42	0.63	113	159	88	84	CASUAL	Obesidad	Requiere confirmación de HTA	Glucosa normal	Obesidad e Hipertensión	No	Bajo
864	18	menores de 20	H	No	No	No	No	No	No	No	Si	74.4	28.35	0.55	89	130	69	116	CASUAL	Preobeso (sobrepeso)	Prehipertensión	Glucosa normal	Sin ECNT	Sí	Alto
865	26	20 a 29	H	No	No	Si	No	No	No	No	Si	116	37.88	0.7	123	121	70	99	CASUAL	Obesidad	HTA controlada	Glucosa normal	Obesidad e Hipertensión	No	Alto
866	37	30 a 39	H	No	No	No	No	No	Si	Si	Si	75	24.49	0.51	90	120	80	91	CASUAL	Peso normal	Presión normal	Glucosa normal	Sin ECNT	Sí	Bajo
867	40	40 a 49	H	No	No	No	No	No	No	Si	Si	75	27.22	0.57	94	121	67	93	AYUNO	Preobeso (sobrepeso)	Presión normal	Glucosa normal	Sin ECNT	No	Bajo
868	53	50 a 59	H	No	No	No	No	Si	No	Si	Si	89.5	35.4	0.69	110	131	79	132	CASUAL	Obesidad	Prehipertensión	Glucosa normal	Obesidad	No	Bajo
869	50	50 a 59	H	No	No	No	No	No	No	No	Si	84.5	26.97	0.55	98	108	67	99	AYUNO	Preobeso (sobrepeso)	Presión normal	Glucosa normal	Sin ECNT	No	Bajo
870	0	menores de 20	H	No	No	No	No	No	No	No	Si			0.58	99	123	77	95	CASUAL	Preobeso (sobrepeso)	Presión normal	Glucosa normal	Sin ECNT	No	Bajo
871	41	40 a 49	H	No	No	No	No	Si	No	No	Si			0.64	112	143	78	121	CASUAL	Obesidad	Requiere confirmación de HTA	Glucosa normal	Obesidad e Hipertensión	No	Bajo
872	43	40 a 49	H	No	No	No	No	No	No	Si	Si			0.59	99	119	74	106	CASUAL	Obesidad	Presión normal	Glucosa normal	Obesidad	Sí	Bajo
873	27	20 a 29	H	No	No	No	No	No	Si	Si	Si			0.64	105	150	89	112	CASUAL	Obesidad	Requiere confirmación de HTA	Glucosa normal	Obesidad e Hipertensión	Sí	Bajo
874	33	30 a 39	H	No	No	No	No	No	No	Si	Si	62	23.05	0.49	80	122	73	112	CASUAL	Peso normal	Presión normal	Glucosa normal	Sin ECNT	No	Bajo
875	40	40 a 49	H	No	No	No	Si	No	No	No	Si	75	27.22	0.57	94	133	85	135	CASUAL	Preobeso (sobrepeso)	Prehipertensión	Glucosa normal	Sin ECNT	No	Bajo
876	30	30 a 39	H	No	No	Si	Si	No	Si	Si	Si	155	50.04	0.82	145	168	103	122	AYUNO	Obesidad	HTA no controlada	Prediabetes	Obesidad e Hipertensión	No	Bajo
877	34	30 a 39	H	No	No	No	No	No	Si	Si	Si	79	27.34	0.57	97	120	80	110	CASUAL	Preobeso (sobrepeso)	Presión normal	Glucosa normal	Sin ECNT	No	Bajo
878	42	40 a 49	H	No	No	No	No	No	Si	No	No			0.64	116	139	86	103	AYUNO	Obesidad	Prehipertensión	Prediabetes	Obesidad	Sí	Bajo
879	27	20 a 29	H	No	No	No	No	No	Si	Si	Si	65	22.49	0.47	80	119	73	100	CASUAL	Peso normal	Presión normal	Glucosa normal	Sin ECNT	No	Bajo
880	58	50 a 59	H	No	No	No	No	Si	No	No	Si	104	41.14	0.77	123	148	99	125	CASUAL	Obesidad	Requiere confirmación de HTA	Glucosa normal	Obesidad e Hipertensión	No	Bajo
881	56	50 a 59	H	No	No	No	No	Si	No	Si	Si	78.5	29.19	0.63	104	125	84	101	AYUNO	Preobeso (sobrepeso)	Presión normal	Requiere confirmación de DM2	Diabetes	No	Bajo
882	47	40 a 49	H	Si	No	Si	Si	No	No	No	Si			0.72	126	127	79	189	CASUAL	Obesidad	HTA controlada	DM2 no controlada	Obesidad, Diabetes e Hipertensión	Sí	Bajo
883	52	50 a 59	H	No	No	Si	Si	No	No	No	Si	74	29.27	0.6	96	187	118	110	CASUAL	Preobeso (sobrepeso)	HTA no controlada	Glucosa normal	Hipertensión	No	Bajo
884	30	30 a 39	H	No	No	No	No	No	No	No	Si	82	25.88	0.58	104	128	77	107	CASUAL	Preobeso (sobrepeso)	Presión normal	Glucosa normal	Sin ECNT	No	Bajo
885	32	30 a 39	H	No	No	No	No	No	No	Si	Si	82	24.22	0.6	110	132	80	126	CASUAL	Peso normal	Prehipertensión	Glucosa normal	Sin ECNT	No	Bajo
886	50	50 a 59	H	No	Si	No	Si	Si	Si	No	Si	69	26.95	0.65	104	123	74	84	CASUAL	Preobeso (sobrepeso)	Presión normal	Glucosa normal	Sin ECNT	No	Bajo
887	37	30 a 39	H	No	No	No	No	No	No	Si	No	89.8	28.99	0.57	101	140	89	97	CASUAL	Preobeso (sobrepeso)	Requiere confirmación de HTA	Glucosa normal	Hipertensión	No	Bajo
888	28	20 a 29	H	No	No	No	No	No	No	Si	Si			0.62	106	160	96	114	CASUAL	Obesidad	Requiere confirmación de HTA	Glucosa normal	Obesidad e Hipertensión	Sí	Bajo
889	50	50 a 59	H	No	No	No	No	No	Si	No	Si	74.8	24.71	0.54	94	128	73	87	AYUNO	Peso normal	Presión normal	Glucosa normal	Sin ECNT	No	Bajo
890	26	20 a 29	H	No	No	No	No	No	No	Si	Si	97	32.04	0.6	104	134	75	104	CASUAL	Obesidad	Prehipertensión	Glucosa normal	Obesidad	No	Alto
891	44	40 a 49	H	No	No	No	No	No	No	No	Si	80	25.83	0.54	95	110	80	71	CASUAL	Preobeso (sobrepeso)	Presión normal	Glucosa normal	Sin ECNT	No	Bajo
892	47	40 a 49	H	No	Si	Si	No	No	Si	No	Si	116	35.8	0.64	116	168	86	217	CASUAL	Obesidad	HTA no controlada	Requiere confirmación de DM2	Obesidad, Diabetes e Hipertensión	No	Bajo
893	25	20 a 29	H	No	No	No	No	No	No	No	Si			0.58	95	127	68	99	CASUAL	Preobeso (sobrepeso)	Presión normal	Glucosa normal	Sin ECNT	Sí	Bajo
894	44	40 a 49	H	No	No	No	No	No	No	Si	Si	78	30.47	0.62	99	126	77	120	CASUAL	Obesidad	Presión normal	Glucosa normal	Obesidad	No	Bajo
895	52	50 a 59	H	No	No	No	No	No	Si	Si	Si			0.6	99	135	84	97	CASUAL	Obesidad	Prehipertensión	Glucosa normal	Obesidad	No	Bajo
896	57	50 a 59	H	No	No	No	No	No	Si	Si	Si	85	31.22	0.51	84	125	74	113	CASUAL	Obesidad	Presión normal	Glucosa normal	Obesidad	No	Bajo
897	49	40 a 49	H	No	No	No	No	No	No	Si	Si	75	24.49	0.5	87	105	70	86	CASUAL	Peso normal	Presión normal	Glucosa normal	Sin ECNT	No	Bajo
898	18	menores de 20	H	No	No	No	Si	No	No	No	No	73	28.52	0.5	80	110	69	100	CASUAL	Preobeso (sobrepeso)	Presión normal	Glucosa normal	Sin ECNT	No	Medio
899	29	20 a 29	H	No	Si	No	No	No	Si	Si	No	111.6	34.44	0.61	109	160	96	100	CASUAL	Obesidad	Requiere confirmación de HTA	Glucosa normal	Obesidad e Hipertensión	No	Bajo
900	32	30 a 39	H	No	No	No	No	No	No	Si	Si	90.5	27.32	0.52	94	114	74	109	AYUNO	Preobeso (sobrepeso)	Presión normal	Requiere confirmación de DM2	Diabetes	No	Medio
901	31	30 a 39	H	No	No	No	No	No	No	No	Si			0.59	102	118	81	96	CASUAL	Obesidad	Presión normal	Glucosa normal	Obesidad	No	Bajo
902	42	40 a 49	H	No	No	No	No	No	No	Si	Si			0.63	105	136	86	107	CASUAL	Obesidad	Prehipertensión	Glucosa normal	Obesidad	No	Bajo
903	26	20 a 29	H	No	No	No	No	No	Si	Si	Si	77	28.63	0.55	90	118	68	96	CASUAL	Preobeso (sobrepeso)	Presión normal	Glucosa normal	Sin ECNT	Sí	Medio
904	53	50 a 59	H	No	No	No	Si	No	No	Si	Si	83.4	31.78	0.62	101	130	87	123	CASUAL	Obesidad	Prehipertensión	Glucosa normal	Obesidad	No	Alto
905	17	menores de 20	H	No	No	No	No	No	No	No	No	75	27.22	0.52	87	125	74	99	CASUAL	Preobeso (sobrepeso)	Presión normal	Glucosa normal	Sin ECNT	No	Medio
906	38	30 a 39	H	No	No	No	Si	No	No	Si	Si	107.7	33.99	0.62	111	134	81	55	CASUAL	Obesidad	Prehipertensión	Glucosa normal	Obesidad	No	Bajo
907	29	20 a 29	H	No	No	No	No	No	No	Si	Si	84	26.51	0.52	92	112	68	106	CASUAL	Preobeso (sobrepeso)	Presión normal	Glucosa normal	Sin ECNT	No	Medio
908	25	20 a 29	H	No	No	No	No	No	Si	No	No	88	34.37	0.66	105	130	80	133	CASUAL	Obesidad	Prehipertensión	Glucosa normal	Obesidad	Sí	Bajo
909	35	30 a 39	H	No	No	No	Si	No	No	Si	Si	81	28.03	0.59	100	126	71	115	CASUAL	Preobeso (sobrepeso)	Presión normal	Glucosa normal	Sin ECNT	No	Bajo
910	56	50 a 59	H	No	No	No	No	No	No	Si	Si	113	36.07	0.79	140	120	80	102	CASUAL	Obesidad	Presión normal	Glucosa normal	Obesidad	No	Bajo
911	52	50 a 59	H	No	No	No	Si	Si	No	Si	Si			0.49	96	128	78	127	CASUAL	Peso normal	Presión normal	Glucosa normal	Sin ECNT	No	Bajo
912	43	40 a 49	H	No	No	No	No	No	No	Si	Si	57	20.94			167	86	91	AYUNO	Peso normal	Requiere confirmación de HTA	Glucosa normal	Hipertensión	No	Bajo
913	48	40 a 49	H	No	No	No	Si	No	No	Si	Si	80.4	28.83	0.57	95	115	75	107	CASUAL	Preobeso (sobrepeso)	Presión normal	Glucosa normal	Sin ECNT	Sí	Bajo
914	21	20 a 29	H	No	No	No	No	No	Si	No	Si	74	26.85	0.61	102	121	64	88	AYUNO	Preobeso (sobrepeso)	Presión normal	Glucosa normal	Sin ECNT	No	Medio
915	30	30 a 39	H	No	No	No	No	No	Si	Si	Si			0.58	95	137	85	109	CASUAL	Preobeso (sobrepeso)	Prehipertensión	Glucosa normal	Sin ECNT	Sí	Bajo
916	52	50 a 59	H	Si	No	Si	Si	Si	No	Si	Si	102.2	32.99	0.64	112	200	109	76	AYUNO	Obesidad	HTA no controlada	DM2 controlada	Obesidad, Diabetes e Hipertensión	No	Bajo
917	34	30 a 39	H	No	No	Si	No	No	No	Si	Si	102	33.69	0.69	120	127	80	106	CASUAL	Obesidad	HTA controlada	Glucosa normal	Obesidad e Hipertensión	No	Bajo
918	43	40 a 49	H	No	No	No	Si	Si	No	Si	Si			0.57	94	133	75	125	CASUAL	Preobeso (sobrepeso)	Prehipertensión	Glucosa normal	Sin ECNT	No	Bajo
919	38	30 a 39	H	No	No	No	No	No	No	Si	Si	117	30.46	0.56	110	139	84	163	CASUAL	Obesidad	Prehipertensión	Prediabetes	Obesidad	No	Bajo
920	47	40 a 49	H	No	No	No	No	No	No	No	No	88	32.32	0.59	98	125	81	98	CASUAL	Obesidad	Presión normal	Glucosa normal	Obesidad	No	Bajo
921	25	20 a 29	H	No	No	No	No	No	Si	No	No			0.64	105	123	78	94	CASUAL	Obesidad	Presión normal	Glucosa normal	Obesidad	No	Bajo
922	58	50 a 59	H	Si	No	Si	Si	No	No	Si	Si	78	27.97	0.59	99	169	101	123	CASUAL	Preobeso (sobrepeso)	HTA no controlada	DM2 controlada	Diabetes e Hipertensión	Sí	Bajo
923	49	40 a 49	H	Si	No	No	Si	Si	No	Si	Si	77.9	24.59			136	85	213	CASUAL	Peso normal	Prehipertensión	DM2 no controlada	Diabetes	Sí	Bajo
924	26	20 a 29	H	No	No	No	No	No	No	Si	Si	83.3	29.17			130	87	85	CASUAL	Preobeso (sobrepeso)	Prehipertensión	Glucosa normal	Sin ECNT	No	Bajo
925	31	30 a 39	H	No	No	No	No	No	Si	Si	No			0.58	99	133	77	111	CASUAL	Obesidad	Prehipertensión	Glucosa normal	Obesidad	No	Bajo
926	42	40 a 49	H	No	No	No	Si	No	No	No	Si			0.55	94	139	86	107	CASUAL	Preobeso (sobrepeso)	Requiere confirmación de HTA	Glucosa normal	Hipertensión	No	Bajo
927	48	40 a 49	H	No	No	Si	No	No	No	Si	No	106.3	32.45			137	81	102	CASUAL	Obesidad	HTA controlada	Glucosa normal	Obesidad e Hipertensión	No	Bajo
928	29	20 a 29	H	No	No	No	No	No	Si	No	Si	122	36.43	0.64	118	136	85	117	CASUAL	Obesidad	Prehipertensión	Glucosa normal	Obesidad	No	Bajo
929	33	30 a 39	H	No	No	No	No	No	No	No	No			0.65	111	115	74	99	CASUAL	Obesidad	Presión normal	Glucosa normal	Obesidad	Sí	Bajo
930	26	20 a 29	H	No	No	No	No	No	No	No	Si			0.49	93	132	79	93	CASUAL	Peso normal	Prehipertensión	Glucosa normal	Sin ECNT	No	Bajo
931	29	20 a 29	H	No	No	No	No	No	No	No	Si	68	24.38	0.47	78	127	65	115	CASUAL	Peso normal	Presión normal	Glucosa normal	Sin ECNT	No	Bajo
932	43	40 a 49	H	No	No	No	No	No	No	Si	Si	84	30.48	0.63	105	130	80	106	AYUNO	Obesidad	Prehipertensión	Prediabetes	Obesidad	Sí	Alto
933	55	50 a 59	H	No	No	No	No	No	No	Si	Si	70	24.8	0.53	89	126	79	105	CASUAL	Peso normal	Presión normal	Glucosa normal	Sin ECNT	No	Bajo
934	39	30 a 39	H	No	No	No	No	No	No	Si	Si	119	38.42	0.68	120	144	100	100	CASUAL	Obesidad	Requiere confirmación de HTA	Glucosa normal	Obesidad e Hipertensión	No	Alto
935	0	menores de 20	H	No	No	No	No	No	No	No	Si	123	37.96	0.69	124	136	76	129	CASUAL	Obesidad	Prehipertensión	Glucosa normal	Obesidad	Sí	Bajo
936	30	30 a 39	H	No	No	No	No	No	No	No	Si	68	24.09	0.6	100	106	69	129	CASUAL	Peso normal	Presión normal	Glucosa normal	Sin ECNT	No	Bajo
937	47	40 a 49	H	No	No	No	No	No	Si	No	No			0.68	127	132	70	108	CASUAL	Obesidad	Prehipertensión	Glucosa normal	Obesidad	No	Bajo
938	40	40 a 49	H	No	No	No	No	No	No	Si	Si	65	24.46	0.6	97	126	73	138	CASUAL	Peso normal	Presión normal	Glucosa normal	Sin ECNT	No	Bajo
939	42	40 a 49	H	No	No	No	No	No	No	Si	Si	78	24.07	0.54	97	123	91	94	CASUAL	Peso normal	Requiere confirmación de HTA	Glucosa normal	Hipertensión	No	Bajo
940	27	20 a 29	H	No	No	No	Si	No	Si	No	Si	103	35.64	0.61	104	139	92	84	AYUNO	Obesidad	Requiere confirmación de HTA	Glucosa normal	Obesidad e Hipertensión	No	Bajo
941	41	40 a 49	H	No	No	No	Si	No	Si	Si	Si	86	31.21			122	76	121	AYUNO	Obesidad	Presión normal	Prediabetes	Obesidad	No	Bajo
942	48	40 a 49	H	No	No	No	Si	No	No	No	Si	78	26.99	0.56	95	120	80	90	AYUNO	Preobeso (sobrepeso)	Presión normal	Glucosa normal	Sin ECNT	No	Alto
943	26	20 a 29	H	No	No	No	No	No	No	No	Si	84	32.01	0.64	103	152	83	102	CASUAL	Obesidad	Requiere confirmación de HTA	Glucosa normal	Obesidad e Hipertensión	No	Bajo
944	23	20 a 29	H	No	No	No	No	No	No	Si	Si	83.25	28.81	0.61	103	129	87	106	CASUAL	Preobeso (sobrepeso)	Prehipertensión	Glucosa normal	Sin ECNT	No	Alto
945	52	50 a 59	H	No	No	No	No	No	No	Si	Si	134.7	47.16	0.83	140	132	86	116	CASUAL	Obesidad	Prehipertensión	Glucosa normal	Obesidad	No	Bajo
946	20	20 a 29	H	No	No	No	No	No	Si	Si	Si	71.8	22.41			135	74	108	CASUAL	Peso normal	Prehipertensión	Glucosa normal	Sin ECNT	No	Bajo
947	48	40 a 49	H	No	Si	No	No	No	No	Si	Si	89	31.16	0.57	96	133	83	99	CASUAL	Obesidad	Prehipertensión	Glucosa normal	Obesidad	No	Bajo
948	47	40 a 49	H	Si	No	No	Si	No	No	No	Si	79	28.67	0.61	102	128	74	264	CASUAL	Preobeso (sobrepeso)	Presión normal	DM2 no controlada	Diabetes	No	Bajo
949	25	20 a 29	H	No	No	No	No	No	Si	Si	Si			0.6	98	139	82	109	CASUAL	Obesidad	Requiere confirmación de HTA	Glucosa normal	Obesidad e Hipertensión	No	Bajo
950	40	40 a 49	H	No	No	No	No	No	No	Si	Si	94	31.05	0.58	101	137	84	100	CASUAL	Obesidad	Prehipertensión	Glucosa normal	Obesidad	No	Bajo
951	0	menores de 20	H	No	No	No	Si	No	Si	No	Si	112.6	38.06	0.67	115	128	84	100	CASUAL	Obesidad	Presión normal	Glucosa normal	Obesidad	No	Alto
952	37	30 a 39	H	No	No	No	Si	No	Si	No	Si			0.72	119	132	85	108	CASUAL	Obesidad	Prehipertensión	Glucosa normal	Obesidad	No	Bajo
953	24	20 a 29	H	No	No	No	Si	No	Si	No	Si	57	21.19	0.49	80	111	62	93	AYUNO	Peso normal	Presión normal	Glucosa normal	Sin ECNT	No	Bajo
954	21	20 a 29	H	No	No	No	No	No	No	No	Si	55.5	21.68	0.53	85	118	74	99	CASUAL	Peso normal	Presión normal	Glucosa normal	Sin ECNT	Sí	Medio
955	29	20 a 29	H	No	No	No	Si	No	Si	Si	Si	87	35.3	0.69	109	129	84	109	CASUAL	Obesidad	Prehipertensión	Glucosa normal	Obesidad	No	Alto
956	53	50 a 59	H	Si	No	No	Si	Si	Si	Si	No			0.57	104	151	95	157	CASUAL	Preobeso (sobrepeso)	Requiere confirmación de HTA	DM2 no controlada	Diabetes e Hipertensión	Sí	Bajo
957	48	40 a 49	H	No	No	No	Si	No	No	No	Si	98	32.37	0.57	100	134	85	102	AYUNO	Obesidad	Prehipertensión	Prediabetes	Obesidad	No	Medio
958	36	30 a 39	H	No	No	No	No	No	No	Si	Si	81	25.56	0.49	88	122	71	88	CASUAL	Preobeso (sobrepeso)	Presión normal	Glucosa normal	Sin ECNT	No	Medio
959	37	30 a 39	H	No	No	No	Si	No	No	Si	No	100	29.86	0.58	107	141	82	135	CASUAL	Preobeso (sobrepeso)	Requiere confirmación de HTA	Glucosa normal	Hipertensión	Sí	Bajo
960	35	30 a 39	H	No	No	No	Si	No	No	Si	Si	82	27.72	0.64	110	195	119	116	AYUNO	Preobeso (sobrepeso)	Requiere confirmación de HTA	Requiere confirmación de DM2	Diabetes e Hipertensión	No	Bajo
961	33	30 a 39	H	No	No	No	No	No	No	Si	Si	85	23.8	0.51	97	125	73	145	CASUAL	Peso normal	Presión normal	Prediabetes	Sin ECNT	No	Bajo
962	48	40 a 49	H	No	No	No	Si	Si	No	Si	Si	76	24.82			136	80	100	CASUAL	Peso normal	Prehipertensión	Glucosa normal	Sin ECNT	No	Bajo
963	37	30 a 39	H	No	No	No	No	No	Si	Si	Si	74	28.55	0.55	89	109	66	93	AYUNO	Preobeso (sobrepeso)	Presión normal	Glucosa normal	Sin ECNT	No	Bajo
964	35	30 a 39	H	No	No	No	No	No	No	Si	Si			0.51	94	151	81	104	CASUAL	Peso normal	Requiere confirmación de HTA	Glucosa normal	Hipertensión	No	Bajo
965	18	menores de 20	H	No	No	No	No	No	No	No	No	74	26.85	0.55	92	123	84	110	CASUAL	Preobeso (sobrepeso)	Presión normal	Glucosa normal	Sin ECNT	No	Medio
966	39	30 a 39	H	No	No	No	No	No	No	No	No			0.62	107	141	64	128	CASUAL	Obesidad	Requiere confirmación de HTA	Glucosa normal	Obesidad e Hipertensión	No	Bajo
967	49	40 a 49	H	No	No	No	No	No	No	No	No	101	31.88	0.65	115	141	94	542	CASUAL	Obesidad	Requiere confirmación de HTA	Requiere confirmación de DM2	Obesidad, Diabetes e Hipertensión	No	Medio
968	60	60 o más	H	No	No	Si	No	No	No	Si	Si	80.9	30.08	0.6	98	144	91	127	CASUAL	Obesidad	HTA no controlada	Glucosa normal	Obesidad e Hipertensión	Sí	Bajo
969	22	20 a 29	H	No	No	No	No	No	No	Si	Si			0.58	99	141	85	121	CASUAL	Obesidad	Requiere confirmación de HTA	Glucosa normal	Obesidad e Hipertensión	No	Bajo
970	30	30 a 39	H	No	No	No	Si	No	Si	Si	Si	111	31.74	0.62	116	126	75	86	CASUAL	Obesidad	Presión normal	Glucosa normal	Obesidad	No	Bajo
971	45	40 a 49	H	No	No	No	Si	No	No	Si	Si	97.5	37.15	0.71	115	120	80	130	CASUAL	Obesidad	Presión normal	Glucosa normal	Obesidad	No	Bajo
972	43	40 a 49	H	No	No	Si	No	No	No	Si	Si	78.7	24.56	0.48	86	128	69	100	CASUAL	Peso normal	HTA controlada	Glucosa normal	Hipertensión	No	Bajo
973	35	30 a 39	H	No	No	No	No	No	Si	Si	Si			0.57	99	140	84	114	CASUAL	Preobeso (sobrepeso)	Requiere confirmación de HTA	Glucosa normal	Hipertensión	No	Bajo
974	34	30 a 39	H	No	No	No	No	No	Si	Si	Si	97	29.94	0.54	98	129	73	95	AYUNO	Preobeso (sobrepeso)	Presión normal	Glucosa normal	Sin ECNT	No	Bajo
975	27	20 a 29	H	No	No	No	No	No	Si	Si	Si	70.2	24.87	0.52	88	111	62	100	CASUAL	Peso normal	Presión normal	Glucosa normal	Sin ECNT	No	Alto
976	24	20 a 29	H	No	No	No	Si	No	No	No	Si			0.6	106	145	90	108	CASUAL	Obesidad	Requiere confirmación de HTA	Glucosa normal	Obesidad e Hipertensión	Sí	Bajo
977	47	40 a 49	H	No	No	Si	No	No	No	No	Si	91.1	31.52			156	97	118	CASUAL	Obesidad	HTA no controlada	Glucosa normal	Obesidad e Hipertensión	No	Bajo
978	35	30 a 39	H	No	No	Si	No	No	Si	No	Si	126	37.22	0.71	131	177	79	123	CASUAL	Obesidad	HTA no controlada	Glucosa normal	Obesidad e Hipertensión	No	Bajo
979	34	30 a 39	H	No	No	No	No	No	No	Si	Si	82	24.76	0.52	94	136	74	101	CASUAL	Peso normal	Prehipertensión	Glucosa normal	Sin ECNT	Sí	Bajo
980	35	30 a 39	H	No	No	No	No	No	Si	Si	Si			0.58	99	96	59	99	CASUAL	Preobeso (sobrepeso)	Presión normal	Glucosa normal	Sin ECNT	No	Bajo
981	19	menores de 20	H	No	No	No	Si	No	Si	No	Si	88	24.64	0.52	98	123	76	95	CASUAL	Peso normal	Presión normal	Glucosa normal	Sin ECNT	No	Alto
982	46	40 a 49	H	No	No	No	Si	Si	No	No	Si	68.7	22.43	0.5	87	124	77	81	AYUNO	Peso normal	Presión normal	Glucosa normal	Sin ECNT	No	Bajo
983	36	30 a 39	H	No	No	No	No	No	Si	No	No			0.69	115	129	74	242	CASUAL	Obesidad	Presión normal	Requiere confirmación de DM2	Obesidad y Diabetes	No	Bajo
984	48	40 a 49	H	No	No	No	No	No	No	Si	Si			0.53	86	121	66	115	CASUAL	Preobeso (sobrepeso)	Presión normal	Glucosa normal	Sin ECNT	No	Bajo
985	35	30 a 39	H	No	No	No	No	No	Si	No	Si			0.56	94	141	85	131	CASUAL	Preobeso (sobrepeso)	Requiere confirmación de HTA	Glucosa normal	Hipertensión	No	Bajo
986	57	50 a 59	H	No	No	No	Si	No	No	Si	Si	80.7	29.29	0.59	98	110	75	106	AYUNO	Preobeso (sobrepeso)	Presión normal	Requiere confirmación de DM2	Diabetes	No	Medio
987	42	40 a 49	H	No	No	No	No	No	No	Si	Si			0.49	83	119	78	116	CASUAL	Peso normal	Presión normal	Glucosa normal	Sin ECNT	No	Bajo
988	42	40 a 49	H	No	No	No	Si	No	Si	Si	Si	86	30.84	0.6	100	120	80	146	CASUAL	Obesidad	Presión normal	Prediabetes	Obesidad	No	Bajo
989	33	30 a 39	H	No	No	No	No	No	Si	Si	Si	119	37.56	0.72	128	124	81	101	CASUAL	Obesidad	Presión normal	Glucosa normal	Obesidad	No	Bajo
990	32	30 a 39	H	No	No	No	No	No	Si	No	No	92	31.46	0.67	115	116	93	120	CASUAL	Obesidad	Requiere confirmación de HTA	Glucosa normal	Obesidad e Hipertensión	No	Bajo
991	27	20 a 29	H	No	No	No	No	No	No	No	Si	81	25.28	0.51	92	130	69	196	CASUAL	Preobeso (sobrepeso)	Prehipertensión	Requiere confirmación de DM2	Diabetes	No	Bajo
992	30	30 a 39	H	No	No	No	Si	No	Si	Si	Si			0.8	140	154	86	144	CASUAL	Obesidad	Requiere confirmación de HTA	Prediabetes	Obesidad e Hipertensión	No	Bajo
993	50	50 a 59	H	No	No	No	Si	No	No	Si	No	80.4	28.15	0.62	104	112	85	91	CASUAL	Preobeso (sobrepeso)	Prehipertensión	Glucosa normal	Sin ECNT	No	Bajo
994	27	20 a 29	H	No	No	No	Si	No	Si	Si	Si	81	30.12	0.63	103	121	82	104	CASUAL	Obesidad	Presión normal	Glucosa normal	Obesidad	No	Bajo
995	44	40 a 49	H	No	No	No	Si	No	No	Si	Si			0.57	100	117	71	98	CASUAL	Preobeso (sobrepeso)	Presión normal	Glucosa normal	Sin ECNT	No	Bajo
996	47	40 a 49	H	No	No	No	Si	No	Si	Si	Si			0.6	104	135	74	118	CASUAL	Obesidad	Prehipertensión	Glucosa normal	Obesidad	Sí	Bajo
997	55	50 a 59	H	No	No	No	No	No	No	No	Si			0.64	106	130	80	93	CASUAL	Obesidad	Prehipertensión	Glucosa normal	Obesidad	Sí	Bajo
998	44	40 a 49	H	No	No	No	No	No	No	Si	Si	72	26.13	0.55	91	110	80	135	CASUAL	Preobeso (sobrepeso)	Presión normal	Glucosa normal	Sin ECNT	No	Bajo
999	51	50 a 59	H	No	No	No	No	No	No	Si	Si	68	25.91	0.54	88	122	70	88	CASUAL	Preobeso (sobrepeso)	Presión normal	Glucosa normal	Sin ECNT	No	Bajo
1000	50	50 a 59	H	No	No	No	No	No	Si	Si	Si			0.65	106	119	76	114	CASUAL	Obesidad	Presión normal	Glucosa normal	Obesidad	No	Bajo
1001	18	menores de 20	H	No	No	No	No	No	No	No	No	64	24.09	0.53	86	111	74	89	AYUNO	Peso normal	Presión normal	Glucosa normal	Sin ECNT	No	Bajo
1002	25	20 a 29	H	No	No	No	No	No	No	Si	No	85	26.83	0.58	103	129	88	110	CASUAL	Preobeso (sobrepeso)	Prehipertensión	Glucosa normal	Sin ECNT	No	Bajo
1003	24	20 a 29	H	No	No	No	Si	No	Si	Si	Si	74	25.61	0.52	88	131	75	92	AYUNO	Preobeso (sobrepeso)	Prehipertensión	Glucosa normal	Sin ECNT	No	Bajo
1004	25	20 a 29	H	No	No	No	No	No	Si	Si	No	102	30.79	0.63	115	153	97	98	CASUAL	Obesidad	Requiere confirmación de HTA	Glucosa normal	Obesidad e Hipertensión	No	Bajo
1005	45	40 a 49	H	No	No	No	No	No	Si	No	Si	90	33.06	0.65	107	125	77	120	AYUNO	Obesidad	Presión normal	Prediabetes	Obesidad	No	Alto
1006	38	30 a 39	H	No	No	No	Si	No	Si	No	Si	121.9	44.24	0.75	125	140	93	98	AYUNO	Obesidad	Requiere confirmación de HTA	Glucosa normal	Obesidad e Hipertensión	No	Bajo
1007	45	40 a 49	H	No	No	No	No	No	No	Si	No	91.2	29.44	0.61	108	144	82	127	CASUAL	Preobeso (sobrepeso)	Requiere confirmación de HTA	Glucosa normal	Hipertensión	No	Bajo
1008	52	50 a 59	H	No	No	No	Si	No	No	Si	Si			0.68	117	150	94	109	AYUNO	Obesidad	Requiere confirmación de HTA	Prediabetes	Obesidad e Hipertensión	No	Bajo
1009	51	50 a 59	H	No	No	Si	No	No	No	Si	Si	80.7	30			158	100	118	AYUNO	Obesidad	HTA no controlada	Prediabetes	Obesidad e Hipertensión	No	Bajo
1010	43	40 a 49	H	No	No	No	No	No	No	No	No	90	34.72	0.63	102	148	98	109	AYUNO	Obesidad	Requiere confirmación de HTA	Prediabetes	Obesidad e Hipertensión	Sí	Bajo
1011	20	20 a 29	H	No	No	No	Si	No	No	Si	No	89	31.53	0.58	97	105	72	100	CASUAL	Obesidad	Presión normal	Glucosa normal	Obesidad	No	Medio
1012	32	30 a 39	H	No	No	No	Si	Si	Si	Si	No	90	28.73	0.55	98	165	91	121	CASUAL	Preobeso (sobrepeso)	Requiere confirmación de HTA	Glucosa normal	Hipertensión	Sí	Bajo
1013	42	40 a 49	H	No	No	No	No	No	No	Si	No			0.59	94	119	73	132	CASUAL	Obesidad	Presión normal	Glucosa normal	Obesidad	No	Bajo
1014	25	20 a 29	H	No	No	No	No	No	No	No	No	59	19.05			121	64	99	AYUNO	Peso normal	Presión normal	Glucosa normal	Sin ECNT	Sí	Bajo
1015	30	30 a 39	H	No	No	No	Si	No	No	Si	Si	80	25.54	0.49	86	120	80	101	CASUAL	Preobeso (sobrepeso)	Presión normal	Glucosa normal	Sin ECNT	No	Bajo
1016	48	40 a 49	H	No	No	No	No	No	No	No	No			0.57	92	133	77	100	CASUAL	Preobeso (sobrepeso)	Prehipertensión	Glucosa normal	Sin ECNT	Sí	Bajo
1017	31	30 a 39	H	No	No	No	No	No	Si	No	Si			1.12	199	120	85	105	CASUAL	Obesidad	Prehipertensión	Glucosa normal	Obesidad	No	Bajo
1018	32	30 a 39	H	No	No	No	No	No	Si	Si	Si	88	28.41	0.52	91	120	85	117	CASUAL	Preobeso (sobrepeso)	Prehipertensión	Glucosa normal	Sin ECNT	No	Bajo
1019	46	40 a 49	H	No	No	Si	No	No	Si	Si	Si	88	29.4	0.53	92	187	119	82	CASUAL	Preobeso (sobrepeso)	HTA no controlada	Glucosa normal	Hipertensión	No	Bajo
1020	56	50 a 59	H	No	No	Si	No	Si	No	No	Si			0.61	98	136	71	110	CASUAL	Obesidad	HTA controlada	Glucosa normal	Obesidad e Hipertensión	No	Bajo
1021	36	30 a 39	H	No	No	No	No	No	Si	No	Si	94	29.34	0.6	107	136	85	117	CASUAL	Preobeso (sobrepeso)	Prehipertensión	Glucosa normal	Sin ECNT	No	Bajo
1022	27	20 a 29	H	No	No	No	No	No	Si	Si	Si			0.56	95	126	71	93	CASUAL	Preobeso (sobrepeso)	Presión normal	Glucosa normal	Sin ECNT	No	Bajo
1023	36	30 a 39	H	No	No	No	Si	No	Si	No	Si			0.63	108	129	79	98	CASUAL	Obesidad	Presión normal	Glucosa normal	Obesidad	No	Bajo
1024	20	20 a 29	H	No	No	No	No	No	No	Si	Si			0.49	79	115	74	98	CASUAL	Peso normal	Presión normal	Glucosa normal	Sin ECNT	No	Bajo
1025	34	30 a 39	H	No	No	No	No	No	Si	Si	Si	80	24.69	0.54	98	136	80	111	CASUAL	Peso normal	Prehipertensión	Glucosa normal	Sin ECNT	No	Bajo
1026	38	30 a 39	H	No	No	No	No	No	Si	No	No	66	24.24	0.55	90	107	66	106	AYUNO	Peso normal	Presión normal	Prediabetes	Sin ECNT	No	Bajo
1027	58	50 a 59	H	No	No	Si	Si	Si	No	No	Si	111.3	34.74	0.71	127	125	95	102	CASUAL	Obesidad	HTA no controlada	Glucosa normal	Obesidad e Hipertensión	No	Bajo
1028	29	20 a 29	H	No	No	No	No	No	Si	No	Si	79.25	28.76	0.56	93	110	69	82	AYUNO	Preobeso (sobrepeso)	Presión normal	Glucosa normal	Sin ECNT	No	Alto
1029	46	40 a 49	H	No	Si	No	Si	No	No	No	Si	73	25.86	0.54	91	150	96	471	CASUAL	Preobeso (sobrepeso)	Requiere confirmación de HTA	Requiere confirmación de DM2	Diabetes e Hipertensión	Sí	Bajo
1030	33	30 a 39	H	No	No	No	No	No	No	No	Si	67	25.53	0.51	83	129	73	100	AYUNO	Preobeso (sobrepeso)	Prehipertensión	Requiere confirmación de DM2	Diabetes	No	Bajo
1031	38	30 a 39	H	No	No	No	No	No	Si	No	Si	92	30.04	0.61	107	155	82	90	AYUNO	Obesidad	Requiere confirmación de HTA	Glucosa normal	Obesidad e Hipertensión	Sí	Bajo
1032	46	40 a 49	H	No	No	No	No	No	No	Si	Si			0.61	99	130	77	148	CASUAL	Obesidad	Prehipertensión	Prediabetes	Obesidad	No	Bajo
1033	50	50 a 59	H	No	No	No	Si	No	No	Si	No	83	26.2			149	80	145	CASUAL	Preobeso (sobrepeso)	Requiere confirmación de HTA	Requiere confirmación de DM2	Diabetes e Hipertensión	No	Bajo
1034	49	40 a 49	H	No	No	No	Si	No	No	Si	Si	84	29.76	0.64	108	133	84	136	CASUAL	Preobeso (sobrepeso)	Prehipertensión	Glucosa normal	Sin ECNT	No	Bajo
1035	26	20 a 29	H	No	No	No	Si	No	Si	Si	Si	74	23.36	0.54	96	106	78	146	CASUAL	Peso normal	Presión normal	Prediabetes	Sin ECNT	No	Bajo
1036	32	30 a 39	H	No	No	No	Si	No	Si	Si	No	89	30.08	0.84	144	144	98	117	CASUAL	Obesidad	Requiere confirmación de HTA	Glucosa normal	Obesidad e Hipertensión	No	Bajo
1037	46	40 a 49	H	No	No	No	Si	No	No	No	Si	63	22.32	0.49	83	106	59	98	CASUAL	Peso normal	Presión normal	Glucosa normal	Sin ECNT	No	Bajo
1038	54	50 a 59	H	No	No	No	No	No	No	No	Si	78	26.06	0.55	95	137	80	144	CASUAL	Preobeso (sobrepeso)	Prehipertensión	Requiere confirmación de DM2	Diabetes	Sí	Bajo
1039	44	40 a 49	H	No	No	Si	Si	Si	No	No	Si	116	40.14	0.77	131	170	85	145	CASUAL	Obesidad	HTA no controlada	Prediabetes	Obesidad e Hipertensión	No	Bajo
1040	57	50 a 59	H	No	No	Si	Si	Si	No	No	Si			0.6	102	128	78	107	CASUAL	Obesidad	HTA controlada	Glucosa normal	Obesidad e Hipertensión	No	Bajo
1041	55	50 a 59	H	No	No	No	No	No	No	No	Si	85	24.57	0.54	101	185	85	123	CASUAL	Peso normal	Requiere confirmación de HTA	Glucosa normal	Hipertensión	No	Bajo
1042	37	30 a 39	H	No	No	No	No	No	Si	Si	Si	92	24.96	0.5	96	131	79	139	CASUAL	Peso normal	Prehipertensión	Glucosa normal	Sin ECNT	No	Bajo
1043	48	40 a 49	H	No	No	No	Si	Si	No	No	Si			0.76	116	152	101	108	AYUNO	Obesidad	Requiere confirmación de HTA	Prediabetes	Obesidad e Hipertensión	No	Bajo
1044	22	20 a 29	H	No	No	No	No	No	No	No	Si			0.55	94	126	70	369	CASUAL	Preobeso (sobrepeso)	Presión normal	Requiere confirmación de DM2	Diabetes	Sí	Bajo
1045	53	50 a 59	H	No	No	No	No	No	No	Si	No	53.45	19.87	0.48	78	152	90	102	AYUNO	Peso normal	Requiere confirmación de HTA	Prediabetes	Hipertensión	Sí	Bajo
1046	33	30 a 39	H	No	No	No	No	No	No	Si	Si	88	27.16	0.61	110	135	77	128	CASUAL	Preobeso (sobrepeso)	Prehipertensión	Glucosa normal	Sin ECNT	No	Bajo
1047	49	40 a 49	H	No	Si	No	Si	No	No	Si	Si			0.65	108	134	76	117	CASUAL	Obesidad	Prehipertensión	Glucosa normal	Obesidad	Sí	Bajo
1048	53	50 a 59	H	No	No	No	Si	No	No	Si	Si	72.3	27.21	0.57	93	140	90	90	CASUAL	Preobeso (sobrepeso)	Requiere confirmación de HTA	Glucosa normal	Hipertensión	Sí	Bajo
1049	48	40 a 49	H	No	No	Si	No	No	No	No	Si	89.3	30.9	0.57	97	156	89	109	AYUNO	Obesidad	HTA no controlada	Prediabetes	Obesidad e Hipertensión	No	Bajo
1050	37	30 a 39	H	Si	No	Si	No	Si	Si	No	Si			0.6	98	129	79	574	CASUAL	Obesidad	HTA controlada	DM2 no controlada	Obesidad, Diabetes e Hipertensión	No	Bajo
1051	31	30 a 39	H	No	No	No	No	No	Si	Si	Si			0.64	115	143	83	134	CASUAL	Obesidad	Requiere confirmación de HTA	Glucosa normal	Obesidad e Hipertensión	No	Bajo
1052	28	20 a 29	H	No	No	No	Si	No	No	No	Si	80	25.83	0.53	93	130	82	103	AYUNO	Preobeso (sobrepeso)	Prehipertensión	Requiere confirmación de DM2	Diabetes	No	Bajo
1053	23	20 a 29	H	No	No	No	No	No	Si	Si	Si	76	30.44	0.62	98	128	78	122	CASUAL	Obesidad	Presión normal	Glucosa normal	Obesidad	No	Bajo
1054	35	30 a 39	H	No	No	No	Si	Si	No	Si	Si	102.3	35.4	0.71	121	118	72	128	AYUNO	Obesidad	Presión normal	Requiere confirmación de DM2	Obesidad y Diabetes	No	Bajo
1055	48	40 a 49	H	No	No	No	No	No	No	No	Si			0.71	130	150	93	110	CASUAL	Obesidad	Requiere confirmación de HTA	Glucosa normal	Obesidad e Hipertensión	No	Bajo
1056	18	menores de 20	H	No	No	No	Si	No	Si	No	Si	64.6	21.58	0.46	80	124	65	119	CASUAL	Peso normal	Presión normal	Glucosa normal	Sin ECNT	No	Bajo
1057	19	menores de 20	H	No	No	No	No	No	No	Si	Si	81.8	30.05	0.58	96	117	87	120	CASUAL	Obesidad	Prehipertensión	Glucosa normal	Obesidad	No	Alto
1058	41	40 a 49	H	No	No	No	Si	No	No	Si	Si	93	29.35	0.61	108	131	76	134	AYUNO	Preobeso (sobrepeso)	Prehipertensión	Requiere confirmación de DM2	Diabetes	Sí	Bajo
1059	46	40 a 49	H	No	No	No	Si	No	No	Si	Si	93	27.17			152	94	133	CASUAL	Preobeso (sobrepeso)	Requiere confirmación de HTA	Glucosa normal	Hipertensión	No	Bajo
1060	45	40 a 49	H	No	No	No	No	No	Si	Si	Si	86	28.08	0.57	100	130	80	123	CASUAL	Preobeso (sobrepeso)	Prehipertensión	Glucosa normal	Sin ECNT	No	Bajo
1061	39	30 a 39	H	No	No	No	Si	Si	Si	Si	Si	87	28.09	0.55	97	137	77	123	CASUAL	Preobeso (sobrepeso)	Prehipertensión	Glucosa normal	Sin ECNT	No	Bajo
1062	20	20 a 29	H	No	No	No	Si	No	No	No	Si	45	15.21	0.39	67	110	60	90	AYUNO	Peso normal	Presión normal	Glucosa normal	Sin ECNT	No	Medio
1063	43	40 a 49	H	No	No	No	No	No	No	Si	Si	86	27.14	0.56	99	118	71	97	CASUAL	Preobeso (sobrepeso)	Presión normal	Glucosa normal	Sin ECNT	No	Bajo
1064	38	30 a 39	H	No	No	No	No	No	No	Si	Si	62.3	21.81	0.47	79	116	65	123	CASUAL	Peso normal	Presión normal	Glucosa normal	Sin ECNT	No	Bajo
1065	35	30 a 39	H	No	No	No	No	No	No	No	Si	76	26.93	0.57	95	120	77	105	CASUAL	Preobeso (sobrepeso)	Presión normal	Glucosa normal	Sin ECNT	No	Bajo
1066	60	60 o más	H	No	Si	No	No	No	No	Si	Si	84	25.93	0.54	98	122	79	134	CASUAL	Preobeso (sobrepeso)	Presión normal	Glucosa normal	Sin ECNT	No	Bajo
1067	38	30 a 39	H	No	No	No	No	No	No	No	Si	106	35.83	0.66	114	135	90	119	CASUAL	Obesidad	Requiere confirmación de HTA	Glucosa normal	Obesidad e Hipertensión	Sí	Bajo
1068	38	30 a 39	H	No	No	No	No	No	No	No	Si			0.64	102	118	73	99	CASUAL	Obesidad	Presión normal	Glucosa normal	Obesidad	No	Bajo
1069	35	30 a 39	H	No	No	No	Si	Si	Si	Si	Si	69.65	27.21	0.56	90	141	80	108	AYUNO	Preobeso (sobrepeso)	Requiere confirmación de HTA	Requiere confirmación de DM2	Diabetes e Hipertensión	No	Alto
1070	37	30 a 39	H	No	No	No	Si	No	No	Si	No	93	32.56	0.65	110	128	88	104	CASUAL	Obesidad	Prehipertensión	Glucosa normal	Obesidad	No	Bajo
1071	28	20 a 29	H	No	No	No	No	No	Si	No	Si	73	24.39	0.51	88	109	67	110	AYUNO	Peso normal	Presión normal	Prediabetes	Sin ECNT	No	Bajo
1072	47	40 a 49	H	No	No	No	Si	Si	Si	Si	Si	91.5	32.04	0.62	104	141	88	112	CASUAL	Obesidad	Requiere confirmación de HTA	Glucosa normal	Obesidad e Hipertensión	No	Bajo
1073	28	20 a 29	H	No	No	No	No	No	No	Si	Si	76	25.1	0.53	93	152	90	101	CASUAL	Preobeso (sobrepeso)	Requiere confirmación de HTA	Glucosa normal	Hipertensión	No	Bajo
1074	33	30 a 39	H	No	No	No	No	No	Si	No	Si			0.55	94	128	82	108	CASUAL	Preobeso (sobrepeso)	Presión normal	Glucosa normal	Sin ECNT	No	Bajo
1075	51	50 a 59	H	Si	No	No	No	No	No	No	No			0.55	96	138	90	119	CASUAL	Preobeso (sobrepeso)	Requiere confirmación de HTA	DM2 controlada	Diabetes e Hipertensión	Sí	Bajo
1076	20	20 a 29	H	No	No	No	No	No	Si	Si	Si	91	27.78	1	181	125	71	112	CASUAL	Preobeso (sobrepeso)	Presión normal	Glucosa normal	Sin ECNT	No	Medio
1077	33	30 a 39	H	No	No	No	Si	No	Si	Si	Si	97.4	31.09	0.58	103	120	80	95	CASUAL	Obesidad	Presión normal	Glucosa normal	Obesidad	No	Bajo
1078	58	50 a 59	H	No	No	No	No	No	No	Si	Si	71.4	26.55	0.56	92	142	90	97	CASUAL	Preobeso (sobrepeso)	Requiere confirmación de HTA	Glucosa normal	Hipertensión	No	Bajo
1079	35	30 a 39	H	No	No	No	No	No	Si	Si	Si	90	31.14	0.53	90	130	80	90	AYUNO	Obesidad	Prehipertensión	Glucosa normal	Obesidad	No	Alto
1080	39	30 a 39	H	No	No	No	No	No	No	Si	Si			0.56	96	137	83	109	CASUAL	Preobeso (sobrepeso)	Prehipertensión	Glucosa normal	Sin ECNT	No	Bajo
1081	20	20 a 29	H	No	No	No	Si	No	No	No	Si	74	25.91	0.58	98	115	72	109	AYUNO	Preobeso (sobrepeso)	Presión normal	Requiere confirmación de DM2	Diabetes	No	Bajo
1082	42	40 a 49	H	No	No	No	No	No	Si	Si	Si	98.1	29.62			126	70	96	AYUNO	Preobeso (sobrepeso)	Presión normal	Glucosa normal	Sin ECNT	Sí	Bajo
1083	47	40 a 49	H	No	No	No	Si	No	No	Si	No	77.5	30.27	0.6	96	148	96	101	CASUAL	Obesidad	Requiere confirmación de HTA	Glucosa normal	Obesidad e Hipertensión	No	Alto
1084	55	50 a 59	H	No	No	No	No	No	No	No	Si			0.55	96	124	67	150	CASUAL	Preobeso (sobrepeso)	Presión normal	Prediabetes	Sin ECNT	No	Bajo
1085	44	40 a 49	H	No	Si	No	Si	No	No	Si	Si	75.5	27.4	0.54	89	119	84	100	CASUAL	Preobeso (sobrepeso)	Prehipertensión	Glucosa normal	Sin ECNT	No	Alto
1086	39	30 a 39	H	No	No	No	No	No	No	No	Si			0.59	97	160	98	113	CASUAL	Obesidad	Requiere confirmación de HTA	Glucosa normal	Obesidad e Hipertensión	No	Bajo
1087	50	50 a 59	H	No	No	No	No	No	No	No	Si	91	29.71	0.64	112	142	83	107	CASUAL	Preobeso (sobrepeso)	Requiere confirmación de HTA	Glucosa normal	Hipertensión	Sí	Bajo
1088	37	30 a 39	H	No	No	No	No	No	No	Si	Si	67	23.18	0.47	80	124	81	98	CASUAL	Peso normal	Presión normal	Glucosa normal	Sin ECNT	Sí	Bajo
1089	38	30 a 39	H	No	No	No	No	No	No	Si	Si	120.4	41.18	0.76	130	120	80	89	CASUAL	Obesidad	Presión normal	Glucosa normal	Obesidad	No	Bajo
1090	35	30 a 39	H	No	No	No	No	No	No	Si	Si	95	30.67	0.6	106	139	102	94	AYUNO	Obesidad	Requiere confirmación de HTA	Glucosa normal	Obesidad e Hipertensión	No	Bajo
1091	51	50 a 59	H	No	No	No	No	No	No	Si	Si	75	25.65	0.51	87	121	72	106	CASUAL	Preobeso (sobrepeso)	Presión normal	Glucosa normal	Sin ECNT	No	Bajo
1092	58	50 a 59	H	Si	No	Si	Si	Si	No	No	No	70	27.34	0.64	103	135	84	90	CASUAL	Preobeso (sobrepeso)	HTA controlada	DM2 controlada	Diabetes e Hipertensión	No	Bajo
1093	52	50 a 59	H	Si	No	Si	Si	No	No	No	Si	88	30.45			233	133	185	CASUAL	Obesidad	HTA no controlada	DM2 no controlada	Obesidad, Diabetes e Hipertensión	No	Bajo
1094	51	50 a 59	H	No	No	No	Si	No	Si	No	Si			0.51	95	140	86	117	CASUAL	Peso normal	Requiere confirmación de HTA	Glucosa normal	Hipertensión	No	Bajo
1095	37	30 a 39	H	No	No	No	Si	No	Si	No	Si	80	27.68	0.59	100	117	77	122	CASUAL	Preobeso (sobrepeso)	Presión normal	Glucosa normal	Sin ECNT	No	Bajo
1096	52	50 a 59	H	No	No	No	Si	No	No	No	Si	138	45.06	0.79	138	150	96	186	CASUAL	Obesidad	Requiere confirmación de HTA	Prediabetes	Obesidad e Hipertensión	Sí	Bajo
1097	21	20 a 29	H	No	No	No	No	No	Si	No	Si	76	24.82			136	82	108	CASUAL	Peso normal	Prehipertensión	Glucosa normal	Sin ECNT	No	Medio
1098	25	20 a 29	H	No	No	No	Si	No	Si	Si	Si	85	25.38	0.48	87	116	49	86	CASUAL	Preobeso (sobrepeso)	Presión normal	Glucosa normal	Sin ECNT	No	Bajo
1099	45	40 a 49	H	No	No	No	Si	No	No	Si	Si			0.66	117	143	91	120	CASUAL	Obesidad	Requiere confirmación de HTA	Glucosa normal	Obesidad e Hipertensión	No	Bajo
1100	32	30 a 39	H	No	No	No	Si	No	No	No	Si	63	23.14	0.55	90	127	75	117	CASUAL	Peso normal	Presión normal	Glucosa normal	Sin ECNT	No	Bajo
1101	51	50 a 59	H	No	No	No	No	Si	No	Si	Si	80.1	25.57	0.54	95	110	75	95	CASUAL	Preobeso (sobrepeso)	Presión normal	Glucosa normal	Sin ECNT	No	Bajo
1102	30	30 a 39	H	No	No	No	No	No	No	Si	Si	80.5	28.86	0.54	91	122	75	94	CASUAL	Preobeso (sobrepeso)	Presión normal	Glucosa normal	Sin ECNT	No	Bajo
1103	25	20 a 29	H	No	No	No	Si	No	No	Si	Si	70.6	22.28	0.46	81	122	66	99	AYUNO	Peso normal	Presión normal	Glucosa normal	Sin ECNT	No	Alto
1104	47	40 a 49	H	No	No	No	No	No	No	Si	Si	85	36.31	0.69	106	129	84	97	CASUAL	Obesidad	Presión normal	Glucosa normal	Obesidad	No	Bajo
1105	26	20 a 29	H	No	No	No	No	No	No	No	No	69	17.6	0.47	93	125	100	94	AYUNO	Peso normal	Requiere confirmación de HTA	Glucosa normal	Hipertensión	Sí	Medio
1106	24	20 a 29	H	No	No	No	No	No	No	Si	Si	78.9	24.62	0.56	100	94	63	105	CASUAL	Peso normal	Presión normal	Glucosa normal	Sin ECNT	No	Alto
1107	25	20 a 29	H	No	No	No	No	No	No	Si	Si	70	25.4	0.53	88	129	75	95	CASUAL	Preobeso (sobrepeso)	Presión normal	Glucosa normal	Sin ECNT	No	Bajo
1108	37	30 a 39	H	No	No	No	No	No	No	Si	Si	73.8	24.38	0.51	88	137	80	99	CASUAL	Peso normal	Prehipertensión	Glucosa normal	Sin ECNT	No	Bajo
1109	20	20 a 29	H	No	No	No	No	No	Si	Si	Si	70	22.86	0.51	89	122	72	102	CASUAL	Peso normal	Presión normal	Glucosa normal	Sin ECNT	Sí	Bajo
1110	24	20 a 29	H	No	No	No	No	No	No	Si	Si	75	27.55	0.48	80	129	71	116	CASUAL	Preobeso (sobrepeso)	Presión normal	Glucosa normal	Sin ECNT	No	Bajo
1111	44	40 a 49	H	No	No	No	No	No	No	Si	Si			0.62	99	132	83	91	CASUAL	Obesidad	Prehipertensión	Glucosa normal	Obesidad	Sí	Bajo
1112	49	40 a 49	H	No	No	Si	No	No	No	Si	Si	97	30.27	0.62	111	125	74	137	CASUAL	Obesidad	HTA controlada	Glucosa normal	Obesidad e Hipertensión	No	Bajo
1113	17	menores de 20	H	No	No	No	No	No	No	No	No	91.4	29.17	0.56	100	134	69	107	CASUAL	Preobeso (sobrepeso)	Prehipertensión	Glucosa normal	Sin ECNT	No	Medio
1114	32	30 a 39	H	No	No	No	No	No	Si	Si	Si	88	30.09	0.6	102	122	76	90	CASUAL	Obesidad	Presión normal	Glucosa normal	Obesidad	No	Alto
1115	22	20 a 29	H	No	No	No	No	No	No	Si	Si	66	29.33	0.49	74	94	62	108	CASUAL	Preobeso (sobrepeso)	Presión normal	Glucosa normal	Sin ECNT	No	Medio
1116	39	30 a 39	H	No	No	No	No	No	No	No	No			0.55	98	109	67	103	CASUAL	Preobeso (sobrepeso)	Presión normal	Glucosa normal	Sin ECNT	No	Bajo
1117	40	40 a 49	H	No	No	No	Si	No	No	Si	No	94	30	0.58	103	146	109	126	CASUAL	Obesidad	Requiere confirmación de HTA	Glucosa normal	Obesidad e Hipertensión	Sí	Bajo
1118	24	20 a 29	H	No	No	No	No	No	Si	Si	Si	63	23.42	0.52	85	128	77	102	AYUNO	Peso normal	Presión normal	Prediabetes	Sin ECNT	No	Bajo
1119	58	50 a 59	H	No	No	No	Si	Si	No	No	Si	75	27.55	0.58	96	120	80	89	CASUAL	Preobeso (sobrepeso)	Presión normal	Glucosa normal	Sin ECNT	No	Bajo
1120	49	40 a 49	H	No	No	No	No	No	No	No	Si	68	22.2	0.46	81	124	64	114	CASUAL	Peso normal	Presión normal	Glucosa normal	Sin ECNT	No	Bajo
1121	50	50 a 59	H	No	No	No	No	No	No	Si	Si	72	28.48	0.54	86	162	75	120	CASUAL	Preobeso (sobrepeso)	Requiere confirmación de HTA	Glucosa normal	Hipertensión	No	Bajo
1122	31	30 a 39	H	No	No	No	No	Si	No	Si	Si	80	25.83	0.51	90	120	70	115	CASUAL	Preobeso (sobrepeso)	Presión normal	Glucosa normal	Sin ECNT	Sí	Bajo
1123	35	30 a 39	H	No	No	No	Si	Si	No	No	Si	105	36.33	0.67	114	125	82	108	CASUAL	Obesidad	Presión normal	Glucosa normal	Obesidad	No	Bajo
1124	31	30 a 39	H	No	No	No	Si	No	No	No	Si	80	23.37	0.54	100	120	82	90	AYUNO	Peso normal	Presión normal	Glucosa normal	Sin ECNT	No	Alto
1125	46	40 a 49	H	No	No	No	No	No	No	No	Si	85	25.95			136	97	95	AYUNO	Preobeso (sobrepeso)	Requiere confirmación de HTA	Glucosa normal	Hipertensión	No	Alto
1126	19	menores de 20	H	No	No	No	No	No	No	Si	Si	71.5	25.33	0.51	86	109	75	97	CASUAL	Preobeso (sobrepeso)	Presión normal	Glucosa normal	Sin ECNT	No	Bajo
1127	29	20 a 29	H	No	No	No	No	No	No	Si	No	114	34.42	0.65	119	138	89	102	AYUNO	Obesidad	Requiere confirmación de HTA	Prediabetes	Obesidad e Hipertensión	No	Bajo
1128	41	40 a 49	H	No	No	No	No	No	No	No	Si	85	29.07	0.61	104	128	85	135	CASUAL	Preobeso (sobrepeso)	Prehipertensión	Glucosa normal	Sin ECNT	No	Bajo
1129	34	30 a 39	H	No	No	No	Si	No	Si	No	No	86	30.47	0.58	98	144	85	119	CASUAL	Obesidad	Requiere confirmación de HTA	Glucosa normal	Obesidad e Hipertensión	No	Bajo
1130	28	20 a 29	H	No	No	No	No	No	No	Si	Si	75	27.55	0.5	83	119	80	123	CASUAL	Preobeso (sobrepeso)	Presión normal	Glucosa normal	Sin ECNT	No	Bajo
1131	48	40 a 49	H	No	No	No	No	No	No	Si	Si	73	25.56	0.54	92	136	92	122	CASUAL	Preobeso (sobrepeso)	Requiere confirmación de HTA	Glucosa normal	Hipertensión	No	Bajo
1132	17	menores de 20	H	No	No	No	No	No	No	Si	Si	54.5	18.86	0.46	79	82	58	104	CASUAL	Peso normal	Presión normal	Glucosa normal	Sin ECNT	No	Medio
1133	35	30 a 39	H	No	No	No	No	No	No	Si	No	113.4	38.78	0.7	120	140	88	126	CASUAL	Obesidad	Requiere confirmación de HTA	Glucosa normal	Obesidad e Hipertensión	No	Bajo
1134	31	30 a 39	H	No	No	No	No	No	No	No	Si	67	22.65	0.49	84	115	75	167	CASUAL	Peso normal	Presión normal	Prediabetes	Sin ECNT	No	Bajo
1135	29	20 a 29	H	No	No	No	No	No	No	No	No	58	23.23	0.6	95	119	69	97	CASUAL	Peso normal	Presión normal	Glucosa normal	Sin ECNT	No	Bajo
1136	41	40 a 49	H	No	No	No	No	No	No	Si	Si			0.63	107	134	84	97	CASUAL	Obesidad	Prehipertensión	Glucosa normal	Obesidad	No	Bajo
1137	50	50 a 59	H	No	No	No	No	No	Si	No	Si			0.53	91	128	91	98	CASUAL	Peso normal	Requiere confirmación de HTA	Glucosa normal	Hipertensión	No	Bajo
1138	22	20 a 29	H	No	No	No	No	No	Si	Si	Si			0.51	86	115	66	129	CASUAL	Peso normal	Presión normal	Glucosa normal	Sin ECNT	No	Bajo
1139	25	20 a 29	H	No	No	No	No	No	Si	Si	Si	50	17.72	0.45	75	99	50	95	CASUAL	Peso normal	Presión normal	Glucosa normal	Sin ECNT	No	Bajo
1140	24	20 a 29	H	No	No	No	No	No	No	Si	Si	95	29.32	0.53	95	144	84	130	CASUAL	Preobeso (sobrepeso)	Requiere confirmación de HTA	Glucosa normal	Hipertensión	Sí	Bajo
1141	34	30 a 39	H	No	No	No	No	No	No	Si	Si	70	24.22	0.51	87	123	78	98	AYUNO	Peso normal	Presión normal	Glucosa normal	Sin ECNT	No	Bajo
1142	30	30 a 39	H	No	No	No	Si	Si	Si	Si	Si			0.58	95	123	67	124	CASUAL	Preobeso (sobrepeso)	Presión normal	Glucosa normal	Sin ECNT	Sí	Medio
1143	55	50 a 59	H	No	No	Si	No	No	No	Si	No	116	42.1	0.77	128	179	85	121	CASUAL	Obesidad	HTA no controlada	Glucosa normal	Obesidad e Hipertensión	No	Bajo
1144	25	20 a 29	H	No	No	No	No	No	No	Si	Si	72	22.22	0.46	82	132	76	106	CASUAL	Peso normal	Prehipertensión	Glucosa normal	Sin ECNT	No	Bajo
1145	29	20 a 29	H	No	No	No	No	No	Si	Si	No	94	29.34	0.57	102	122	66	108	CASUAL	Preobeso (sobrepeso)	Presión normal	Glucosa normal	Sin ECNT	Sí	Bajo
1146	47	40 a 49	H	No	No	No	No	No	No	No	Si	77.5	25.31	0.5	87	121	74	105	CASUAL	Preobeso (sobrepeso)	Presión normal	Glucosa normal	Sin ECNT	No	Bajo
1147	35	30 a 39	H	No	No	No	No	No	No	No	Si	110	37.18	0.66	114	124	80	100	CASUAL	Obesidad	Presión normal	Glucosa normal	Obesidad	No	Medio
1148	21	20 a 29	H	No	No	No	No	No	Si	Si	Si			0.46	81	125	72	90	AYUNO	Peso normal	Presión normal	Glucosa normal	Sin ECNT	No	Bajo
1149	32	30 a 39	H	No	No	No	No	No	No	Si	Si			0.64	119	137	86	97	AYUNO	Obesidad	Prehipertensión	Glucosa normal	Obesidad	No	Bajo
1150	54	50 a 59	H	No	Si	No	No	No	No	No	Si	76	24.82	0.56	98	156	91	118	CASUAL	Peso normal	Requiere confirmación de HTA	Glucosa normal	Hipertensión	No	Bajo
1151	51	50 a 59	H	No	No	No	Si	Si	No	Si	Si	88	30.09	0.58	100	127	80	139	AYUNO	Obesidad	Presión normal	Requiere confirmación de DM2	Obesidad y Diabetes	Sí	Bajo
1152	50	50 a 59	H	No	No	No	Si	Si	Si	Si	No	75	28.58	0.52	85	110	72	91	CASUAL	Preobeso (sobrepeso)	Presión normal	Glucosa normal	Sin ECNT	No	Bajo
1153	31	30 a 39	H	No	No	No	No	No	No	No	Si			0.52	90	117	62	98	CASUAL	Peso normal	Presión normal	Glucosa normal	Sin ECNT	No	Bajo
1154	42	40 a 49	H	No	No	No	No	No	No	No	No	98.5	28.17	0.55	103	118	74	94	CASUAL	Preobeso (sobrepeso)	Presión normal	Glucosa normal	Sin ECNT	No	Medio
1155	21	20 a 29	H	No	No	No	No	No	No	Si	Si	85	24.84	0.49	90	120	82	85	AYUNO	Peso normal	Presión normal	Glucosa normal	Sin ECNT	No	Medio
1156	19	menores de 20	H	No	No	No	No	No	Si	Si	Si	69	23.88	0.49	84	122	68	101	AYUNO	Peso normal	Presión normal	Prediabetes	Sin ECNT	Sí	Bajo
1157	41	40 a 49	H	No	No	No	No	No	No	Si	Si			0.56	96	133	67	110	CASUAL	Preobeso (sobrepeso)	Prehipertensión	Glucosa normal	Sin ECNT	No	Bajo
1158	24	20 a 29	H	No	No	No	No	No	No	Si	Si	65	24.17	0.57	93	150	94	113	CASUAL	Peso normal	Requiere confirmación de HTA	Glucosa normal	Hipertensión	No	Bajo
1159	54	50 a 59	H	No	No	No	No	No	No	Si	No	78.6	27.2	0.57	97	156	94	95	CASUAL	Preobeso (sobrepeso)	Requiere confirmación de HTA	Glucosa normal	Hipertensión	No	Bajo
1160	55	50 a 59	H	Si	No	Si	Si	Si	No	Si	Si	93	29.35	0.62	110	163	90	237	CASUAL	Preobeso (sobrepeso)	HTA no controlada	DM2 no controlada	Diabetes e Hipertensión	No	Alto
1161	25	20 a 29	H	No	No	No	No	No	Si	Si	Si	70	25.1	0.5	83	143	82	102	AYUNO	Preobeso (sobrepeso)	Requiere confirmación de HTA	Requiere confirmación de DM2	Diabetes e Hipertensión	Sí	Bajo
1162	35	30 a 39	H	No	No	No	Si	No	Si	Si	No	85	27.76	0.51	90	142	86	112	CASUAL	Preobeso (sobrepeso)	Requiere confirmación de HTA	Glucosa normal	Hipertensión	Sí	Bajo
1163	21	20 a 29	H	No	No	No	No	No	No	No	No	60.6	21.73	0.5	83	127	74	91	CASUAL	Peso normal	Presión normal	Glucosa normal	Sin ECNT	No	Medio
1164	46	40 a 49	H	No	No	No	Si	No	No	No	No	93	31.07	0.59	102	134	86	105	AYUNO	Obesidad	Prehipertensión	Prediabetes	Obesidad	No	Bajo
1165	41	40 a 49	H	No	No	No	Si	No	Si	Si	Si			0.34	61	132	84	134	CASUAL	Peso normal	Prehipertensión	Glucosa normal	Sin ECNT	No	Bajo
1166	46	40 a 49	H	No	No	No	Si	No	No	Si	Si	69.2	23.39	0.49	85	150	98	104	CASUAL	Peso normal	Requiere confirmación de HTA	Glucosa normal	Hipertensión	No	Bajo
1167	40	40 a 49	H	No	No	No	No	No	No	Si	Si	60	20.76	0.47	80	114	71	77	AYUNO	Peso normal	Presión normal	Glucosa normal	Sin ECNT	No	Bajo
1168	25	20 a 29	H	No	No	No	No	No	No	Si	Si	65	25.39	0.53	84	116	58	97	CASUAL	Preobeso (sobrepeso)	Presión normal	Glucosa normal	Sin ECNT	No	Bajo
1169	45	40 a 49	H	No	No	No	Si	Si	No	Si	Si			0.58	100	133	81	127	CASUAL	Obesidad	Prehipertensión	Glucosa normal	Obesidad	No	Bajo
1170	27	20 a 29	H	No	No	No	No	No	No	Si	Si	95	31.38	0.57	100	127	79	116	CASUAL	Obesidad	Presión normal	Glucosa normal	Obesidad	No	Bajo
1171	44	40 a 49	H	No	No	No	Si	No	No	No	Si	80	27.68	0.52	89	120	70	98	CASUAL	Preobeso (sobrepeso)	Presión normal	Glucosa normal	Sin ECNT	No	Medio
1172	48	40 a 49	H	No	No	No	No	No	No	No	No			0.49	88	123	67	124	CASUAL	Peso normal	Presión normal	Glucosa normal	Sin ECNT	No	Bajo
1173	52	50 a 59	H	No	No	No	Si	No	No	Si	Si	81	27.06	0.61	106	114	75	116	CASUAL	Preobeso (sobrepeso)	Presión normal	Glucosa normal	Sin ECNT	No	Bajo
1174	25	20 a 29	H	No	No	No	No	No	Si	Si	Si	94.5	32.7	0.65	110	164	104	87	CASUAL	Obesidad	Requiere confirmación de HTA	Glucosa normal	Obesidad e Hipertensión	No	Bajo
1175	40	40 a 49	H	No	No	No	Si	No	Si	No	Si	74.5	27.04	0.6	99	135	92	90	CASUAL	Preobeso (sobrepeso)	Requiere confirmación de HTA	Glucosa normal	Hipertensión	No	Medio
1176	36	30 a 39	H	No	No	Si	No	No	No	No	Si	82	30.12	0.63	104	147	86	102	AYUNO	Obesidad	HTA no controlada	Prediabetes	Obesidad e Hipertensión	No	Bajo
1177	26	20 a 29	H	No	No	No	Si	No	No	Si	Si	67	23.18	0.51	87	125	85	80	CASUAL	Peso normal	Prehipertensión	Glucosa normal	Sin ECNT	No	Bajo
1178	26	20 a 29	H	No	No	No	Si	No	No	Si	Si			0.49	86	96	55	128	CASUAL	Peso normal	Presión normal	Glucosa normal	Sin ECNT	Sí	Bajo
1179	40	40 a 49	H	No	No	No	No	No	No	Si	Si	98.7	31.15	0.61	108	138	97	76	AYUNO	Obesidad	Requiere confirmación de HTA	Glucosa normal	Obesidad e Hipertensión	No	Bajo
1180	33	30 a 39	H	No	No	No	No	No	No	Si	No	72	23.78	0.49	86	137	83	106	CASUAL	Peso normal	Prehipertensión	Glucosa normal	Sin ECNT	Sí	Bajo
1181	22	20 a 29	H	No	No	No	No	No	No	Si	Si	70.7	23.35	0.47	81	136	81	98	CASUAL	Peso normal	Prehipertensión	Glucosa normal	Sin ECNT	No	Bajo
1182	52	50 a 59	H	No	No	No	No	No	No	No	Si	87	29.41	0.6	103	138	83	123	CASUAL	Preobeso (sobrepeso)	Prehipertensión	Glucosa normal	Sin ECNT	No	Bajo
1183	27	20 a 29	H	No	No	No	No	No	No	No	No			0.52	89	114	64	98	CASUAL	Peso normal	Presión normal	Glucosa normal	Sin ECNT	No	Bajo
1184	20	20 a 29	H	No	No	No	No	No	No	No	No	61.5	23.15	0.51	83	119	67	96	CASUAL	Peso normal	Presión normal	Glucosa normal	Sin ECNT	No	Bajo
1185	48	40 a 49	H	No	No	No	Si	No	No	No	Si			0.49	81	99	54	98	CASUAL	Peso normal	Presión normal	Glucosa normal	Sin ECNT	No	Bajo
1186	42	40 a 49	H	No	No	No	Si	No	No	Si	Si	88	31.55	0.64	107	139	87	105	CASUAL	Obesidad	Requiere confirmación de HTA	Glucosa normal	Obesidad e Hipertensión	No	Bajo
1187	45	40 a 49	H	No	No	Si	No	No	No	Si	Si	81.8	24.16	0.48	88	135	91	105	CASUAL	Peso normal	HTA no controlada	Glucosa normal	Hipertensión	No	Alto
1188	52	50 a 59	H	No	No	Si	No	No	No	Si	Si	84	27.43	0.57	99	124	81	109	AYUNO	Preobeso (sobrepeso)	HTA controlada	Requiere confirmación de DM2	Diabetes e Hipertensión	No	Bajo
1189	48	40 a 49	H	No	No	No	No	No	Si	Si	Si	81	29.75	0.61	101	127	82	101	CASUAL	Preobeso (sobrepeso)	Presión normal	Glucosa normal	Sin ECNT	No	Bajo
1190	28	20 a 29	H	No	No	No	No	No	No	No	Si	75.4	24.62	0.53	93	110	70	83	CASUAL	Peso normal	Presión normal	Glucosa normal	Sin ECNT	No	Bajo
1191	36	30 a 39	H	No	No	No	Si	Si	Si	Si	Si			0.53	93	141	89	116	CASUAL	Peso normal	Requiere confirmación de HTA	Glucosa normal	Hipertensión	No	Bajo
1192	28	20 a 29	H	No	No	No	No	No	No	No	Si	125.3	37.01	0.72	132	141	83	102	CASUAL	Obesidad	Requiere confirmación de HTA	Glucosa normal	Obesidad e Hipertensión	Sí	Alto
1193	37	30 a 39	H	No	No	No	No	No	No	Si	Si	73	23.84	0.52	91	107	60	144	CASUAL	Peso normal	Presión normal	Prediabetes	Sin ECNT	No	Bajo
1194	19	menores de 20	H	No	No	No	No	No	Si	Si	Si	69	25.97	0.52	85	119	79	87	AYUNO	Preobeso (sobrepeso)	Presión normal	Glucosa normal	Sin ECNT	No	Bajo
1195	53	50 a 59	H	No	Si	No	Si	Si	Si	No	No	76	24.54	0.5	88	112	70	97	CASUAL	Peso normal	Presión normal	Glucosa normal	Sin ECNT	Sí	Bajo
1196	43	40 a 49	H	Si	No	No	Si	No	No	No	Si	125	39.01	0.72	129	151	97	212	AYUNO	Obesidad	Requiere confirmación de HTA	DM2 no controlada	Obesidad, Diabetes e Hipertensión	No	Bajo
1197	53	50 a 59	H	No	Si	No	No	Si	No	Si	Si	108.6	37.58	0.75	127	164	99	177	CASUAL	Obesidad	Requiere confirmación de HTA	Prediabetes	Obesidad e Hipertensión	No	Bajo
1198	37	30 a 39	H	No	No	No	Si	No	No	No	Si	69.6	27.19	0.57	92	124	78	103	CASUAL	Preobeso (sobrepeso)	Presión normal	Glucosa normal	Sin ECNT	No	Alto
1199	22	20 a 29	H	No	No	No	No	No	No	Si	Si	74	24.73	0.49	84	111	60	94	CASUAL	Peso normal	Presión normal	Glucosa normal	Sin ECNT	Sí	Medio
1200	37	30 a 39	H	No	No	No	No	No	No	Si	Si	76	25.69	0.48	82	120	80	100	CASUAL	Preobeso (sobrepeso)	Presión normal	Glucosa normal	Sin ECNT	No	Medio
1201	18	menores de 20	H	No	No	No	No	No	No	No	Si	50	17.93	0.44	73	130	75	93	CASUAL	Peso normal	Prehipertensión	Glucosa normal	Sin ECNT	No	Medio
1202	49	40 a 49	H	No	No	No	No	No	Si	No	Si	74	27.85	0.55	89	138	92	124	CASUAL	Preobeso (sobrepeso)	Requiere confirmación de HTA	Glucosa normal	Hipertensión	Sí	Bajo
1203	36	30 a 39	H	No	No	No	No	No	No	Si	No	70	24.8	0.53	89	133	80	108	CASUAL	Peso normal	Prehipertensión	Glucosa normal	Sin ECNT	No	Bajo
1204	32	30 a 39	H	No	No	No	No	No	No	Si	Si	76	24.26	0.41	73	102	86	108	CASUAL	Peso normal	Prehipertensión	Glucosa normal	Sin ECNT	Sí	Bajo
1205	55	50 a 59	H	No	No	Si	No	Si	Si	Si	No			0.49	84	201	133	116	CASUAL	Peso normal	HTA no controlada	Glucosa normal	Hipertensión	No	Bajo
1206	53	50 a 59	H	No	No	No	Si	Si	No	Si	Si	86.4	31.35	0.63	105	120	80	99	CASUAL	Obesidad	Presión normal	Glucosa normal	Obesidad	Sí	Bajo
1207	23	20 a 29	H	No	No	No	Si	No	No	No	No			0.53	96	131	73	93	CASUAL	Preobeso (sobrepeso)	Prehipertensión	Glucosa normal	Sin ECNT	No	Bajo
1208	40	40 a 49	H	No	No	No	Si	No	No	Si	Si	75	24.49	0.53	92	159	99	101	CASUAL	Peso normal	Requiere confirmación de HTA	Glucosa normal	Hipertensión	No	Bajo
1209	22	20 a 29	H	No	No	No	No	No	No	Si	Si	68.5	23.7	0.44	74	104	61	96	AYUNO	Peso normal	Presión normal	Glucosa normal	Sin ECNT	Sí	Bajo
1210	21	20 a 29	H	No	No	No	Si	No	Si	Si	Si			0.57	102	111	65	95	CASUAL	Preobeso (sobrepeso)	Presión normal	Glucosa normal	Sin ECNT	No	Bajo
1211	58	50 a 59	H	No	No	No	Si	No	No	Si	Si	60	22.86	0.51	82	187	120	98	CASUAL	Peso normal	Requiere confirmación de HTA	Glucosa normal	Hipertensión	No	Bajo
1212	43	40 a 49	H	No	No	No	No	No	No	No	Si	79.2	29.81	0.58	94	126	69	104	CASUAL	Preobeso (sobrepeso)	Presión normal	Glucosa normal	Sin ECNT	No	Medio
1213	35	30 a 39	H	No	No	No	Si	No	No	Si	No	89.6	26.47	0.51	94	138	85	101	AYUNO	Preobeso (sobrepeso)	Prehipertensión	Requiere confirmación de DM2	Diabetes	No	Bajo
1214	52	50 a 59	H	No	No	No	No	No	No	Si	No	75	26.26	0.55	93	166	89	112	CASUAL	Preobeso (sobrepeso)	Requiere confirmación de HTA	Glucosa normal	Hipertensión	No	Bajo
1215	47	40 a 49	H	Si	No	No	No	Si	Si	Si	Si	70	25.71	0.58	96	138	85	127	AYUNO	Preobeso (sobrepeso)	Prehipertensión	DM2 controlada	Diabetes	No	Bajo
1216	44	40 a 49	H	No	No	No	Si	No	No	Si	Si	84.9	30.81	0.57	94	116	68	95	CASUAL	Obesidad	Presión normal	Glucosa normal	Obesidad	No	Bajo
1217	29	20 a 29	H	No	No	No	No	No	No	No	Si	85	29.41	0.59	100	138	93	116	AYUNO	Preobeso (sobrepeso)	Requiere confirmación de HTA	Requiere confirmación de DM2	Diabetes e Hipertensión	No	Bajo
1218	40	40 a 49	H	No	No	No	No	No	No	No	Si	105	35.08	0.71	123	148	92	107	CASUAL	Obesidad	Requiere confirmación de HTA	Glucosa normal	Obesidad e Hipertensión	No	Bajo
1219	47	40 a 49	H	No	No	No	No	No	No	Si	Si			0.47	82	118	63	109	CASUAL	Peso normal	Presión normal	Glucosa normal	Sin ECNT	No	Bajo
1220	41	40 a 49	H	No	No	No	No	No	No	No	Si	67.3	26.96	0.61	96	110	70	100	CASUAL	Preobeso (sobrepeso)	Presión normal	Glucosa normal	Sin ECNT	No	Alto
1221	35	30 a 39	H	No	No	No	No	No	No	Si	Si			0.58	98	150	91	96	AYUNO	Preobeso (sobrepeso)	Requiere confirmación de HTA	Glucosa normal	Hipertensión	No	Bajo
1222	44	40 a 49	H	No	Si	No	Si	No	No	Si	No	90.6	30.27			127	75	113	AYUNO	Obesidad	Presión normal	Prediabetes	Obesidad	No	Bajo
1223	29	20 a 29	H	No	No	No	No	No	Si	Si	Si	70	24.8	0.55	93	127	78	130	CASUAL	Peso normal	Presión normal	Glucosa normal	Sin ECNT	No	Medio
1224	41	40 a 49	H	No	No	No	No	No	No	Si	Si	85.3	30.22	0.6	100	117	77	133	CASUAL	Obesidad	Presión normal	Glucosa normal	Obesidad	No	Bajo
1225	38	30 a 39	H	No	No	No	No	No	No	Si	Si	76	26.61			147	84	96	CASUAL	Preobeso (sobrepeso)	Requiere confirmación de HTA	Glucosa normal	Hipertensión	No	Bajo
1226	40	40 a 49	H	No	No	No	Si	No	No	No	No			0.64	109	135	83	124	CASUAL	Obesidad	Prehipertensión	Glucosa normal	Obesidad	No	Bajo
1227	58	50 a 59	H	No	No	Si	No	No	Si	No	No	77	28.28	0.61	100	110	73	103	CASUAL	Preobeso (sobrepeso)	HTA controlada	Glucosa normal	Hipertensión	No	Medio
1228	34	30 a 39	H	No	No	No	No	No	No	No	Si	83	27.1	0.55	96	129	72	98	CASUAL	Preobeso (sobrepeso)	Prehipertensión	Glucosa normal	Sin ECNT	No	Bajo
1229	54	50 a 59	H	No	Si	Si	Si	No	Si	Si	No	70	26.67	0.6	98	128	82	103	CASUAL	Preobeso (sobrepeso)	HTA controlada	Glucosa normal	Hipertensión	Sí	Bajo
1230	43	40 a 49	H	No	No	No	Si	No	No	Si	Si			0.6	106	131	83	87	AYUNO	Obesidad	Prehipertensión	Glucosa normal	Obesidad	Sí	Bajo
1231	35	30 a 39	H	No	No	No	Si	No	No	No	Si			0.62	104	129	85	104	CASUAL	Obesidad	Prehipertensión	Glucosa normal	Obesidad	No	Bajo
1232	20	20 a 29	H	No	No	No	No	No	No	No	No	104	27.92	0.58	112	149	87	96	AYUNO	Preobeso (sobrepeso)	Requiere confirmación de HTA	Glucosa normal	Hipertensión	No	Medio
1233	39	30 a 39	H	No	No	No	No	No	No	Si	Si	98.3	35.25	0.65	109	128	83	108	CASUAL	Obesidad	Presión normal	Glucosa normal	Obesidad	No	Bajo
1234	28	20 a 29	H	No	No	No	Si	No	No	Si	Si	72.3	27.89	0.55	89	114	73	90	AYUNO	Preobeso (sobrepeso)	Presión normal	Glucosa normal	Sin ECNT	No	Bajo
1235	58	50 a 59	H	No	No	No	No	No	No	No	Si	73	27.14	0.51	84	155	83	120	CASUAL	Preobeso (sobrepeso)	Requiere confirmación de HTA	Glucosa normal	Hipertensión	No	Bajo
1236	36	30 a 39	H	No	No	No	No	No	Si	Si	Si	95.2	30.73	0.57	101	134	79	100	CASUAL	Obesidad	Prehipertensión	Glucosa normal	Obesidad	No	Bajo
1237	27	20 a 29	H	No	No	No	No	No	No	Si	Si	90	29.39	0.61	106	120	70	100	CASUAL	Preobeso (sobrepeso)	Presión normal	Glucosa normal	Sin ECNT	No	Medio
1238	52	50 a 59	H	No	No	No	No	No	No	No	Si			0.62	104	135	89	100	AYUNO	Obesidad	Prehipertensión	DM2 controlada	Obesidad y Diabetes	Sí	Bajo
1239	28	20 a 29	H	No	No	No	No	No	No	Si	Si	58	20.55	0.49	82	117	77	85	CASUAL	Peso normal	Presión normal	Glucosa normal	Sin ECNT	No	Medio
1240	16	menores de 20	H	No	No	No	No	No	No	No	No	71.9	25.47	0.51	86	125	83	107	CASUAL	Preobeso (sobrepeso)	Presión normal	Glucosa normal	Sin ECNT	No	Medio
1241	46	40 a 49	H	No	No	No	No	No	Si	Si	Si	79	24.93	0.53	94	121	74	115	CASUAL	Peso normal	Presión normal	Glucosa normal	Sin ECNT	No	Bajo
1242	31	30 a 39	H	No	No	No	No	No	No	Si	Si	91	27.47	0.53	96	137	80	109	CASUAL	Preobeso (sobrepeso)	Prehipertensión	Glucosa normal	Sin ECNT	No	Bajo
1243	37	30 a 39	H	No	No	No	No	No	No	No	Si	87.5	27.31	0.53	94	142	92	108	CASUAL	Preobeso (sobrepeso)	Requiere confirmación de HTA	Glucosa normal	Hipertensión	No	Bajo
1244	38	30 a 39	H	No	No	No	No	No	Si	Si	Si	104	32.1	0.64	116	130	79	134	AYUNO	Obesidad	Prehipertensión	Requiere confirmación de DM2	Obesidad y Diabetes	No	Bajo
1245	46	40 a 49	H	No	No	No	No	No	No	No	Si	58.5	21.23	0.51	85	134	85	93	CASUAL	Peso normal	Prehipertensión	Glucosa normal	Sin ECNT	No	Bajo
1246	51	50 a 59	H	No	No	Si	Si	Si	No	No	Si	118	37.66	0.69	123	183	118	184	AYUNO	Obesidad	HTA no controlada	Requiere confirmación de DM2	Obesidad, Diabetes e Hipertensión	No	Bajo
1247	34	30 a 39	H	No	No	No	No	No	No	No	Si	101	40.46	0.76	120	102	80	120	CASUAL	Obesidad	Presión normal	Glucosa normal	Obesidad	No	Medio
1248	27	20 a 29	H	No	No	Si	No	Si	Si	Si	Si	117	33.46	0.66	123	171	101	113	CASUAL	Obesidad	HTA no controlada	Glucosa normal	Obesidad e Hipertensión	Sí	Bajo
1249	0	menores de 20	H	No	No	No	No	No	Si	Si	Si			0.58	93	117	76	108	CASUAL	Obesidad	Presión normal	Glucosa normal	Obesidad	No	Bajo
1250	25	20 a 29	H	No	No	No	No	No	No	Si	Si	75	25.95	0.54	92	110	80	104	CASUAL	Preobeso (sobrepeso)	Presión normal	Glucosa normal	Sin ECNT	No	Bajo
1251	46	40 a 49	H	No	No	No	No	Si	No	Si	No	81	30.86	0.64	103	146	97	147	CASUAL	Obesidad	Requiere confirmación de HTA	Prediabetes	Obesidad e Hipertensión	Sí	Bajo
1252	50	50 a 59	H	No	No	No	Si	No	Si	Si	Si			0.55	91	163	94	140	CASUAL	Preobeso (sobrepeso)	Requiere confirmación de HTA	Prediabetes	Hipertensión	No	Bajo
1253	30	30 a 39	H	No	No	No	No	No	Si	No	No	65	23.88	0.5	82	100	52	98	CASUAL	Peso normal	Presión normal	Glucosa normal	Sin ECNT	No	Bajo
1254	47	40 a 49	H	No	No	Si	Si	No	No	No	Si	84	30.12	0.57	96	127	95	85	AYUNO	Obesidad	HTA no controlada	Glucosa normal	Obesidad e Hipertensión	No	Bajo
1255	29	20 a 29	H	No	No	No	No	No	Si	Si	Si	65	21.47	0.47	82	99	65	139	CASUAL	Peso normal	Presión normal	Glucosa normal	Sin ECNT	No	Bajo
1256	33	30 a 39	H	No	No	No	No	No	Si	Si	No	72	23.51	0.5	87	106	81	110	CASUAL	Peso normal	Presión normal	Glucosa normal	Sin ECNT	No	Bajo
1257	55	50 a 59	H	No	No	Si	No	No	No	No	No	92	33.39	0.51	84	198	131	149	CASUAL	Obesidad	HTA no controlada	Prediabetes	Obesidad e Hipertensión	No	Alto
1258	57	50 a 59	H	No	No	No	No	No	No	No	Si			0.55	103	127	73	111	CASUAL	Preobeso (sobrepeso)	Presión normal	Glucosa normal	Sin ECNT	No	Bajo
1259	28	20 a 29	H	No	No	No	No	No	No	Si	Si	84	26.51	0.56	100	133	83	98	AYUNO	Preobeso (sobrepeso)	Prehipertensión	Glucosa normal	Sin ECNT	No	Bajo
1260	47	40 a 49	H	No	No	No	Si	No	No	Si	Si			0.64	100	95	52	117	CASUAL	Obesidad	Presión normal	Glucosa normal	Obesidad	Sí	Bajo
1261	49	40 a 49	H	No	No	No	No	No	No	Si	Si	78	29.36	0.6	98	119	76	98	CASUAL	Preobeso (sobrepeso)	Presión normal	Glucosa normal	Sin ECNT	No	Bajo
1262	34	30 a 39	H	No	No	Si	No	No	No	No	Si	95	29.98	0.59	105	135	80	96	CASUAL	Preobeso (sobrepeso)	HTA controlada	Glucosa normal	Hipertensión	No	Bajo
1263	38	30 a 39	H	No	No	No	Si	No	No	No	Si	95	33.26	0.64	109	144	85	126	CASUAL	Obesidad	Requiere confirmación de HTA	Glucosa normal	Obesidad e Hipertensión	No	Bajo
1264	37	30 a 39	H	No	No	Si	No	No	No	No	No	85	27.13	0.58	102	120	72	94	CASUAL	Preobeso (sobrepeso)	HTA controlada	Glucosa normal	Hipertensión	No	Bajo
1265	38	30 a 39	H	No	No	No	Si	No	Si	Si	Si			0.6	102	126	75	121	CASUAL	Obesidad	Presión normal	Glucosa normal	Obesidad	No	Bajo
1266	46	40 a 49	H	No	No	No	Si	No	No	Si	Si			0.54	101	174	111	107	CASUAL	Preobeso (sobrepeso)	Requiere confirmación de HTA	Glucosa normal	Hipertensión	No	Bajo
1267	23	20 a 29	H	No	No	No	No	No	No	No	Si			0.49	85	148	85	100	CASUAL	Peso normal	Requiere confirmación de HTA	Glucosa normal	Hipertensión	No	Bajo
1268	23	20 a 29	H	No	No	No	No	No	Si	Si	Si	76	26.61	0.62	104	125	63	113	CASUAL	Preobeso (sobrepeso)	Presión normal	Glucosa normal	Sin ECNT	No	Alto
1269	35	30 a 39	H	No	No	No	No	No	No	Si	Si	92	33.79	0.63	104	133	77	173	CASUAL	Obesidad	Prehipertensión	Prediabetes	Obesidad	No	Bajo
1270	28	20 a 29	H	No	No	No	No	No	No	Si	Si			0.53	94	128	86	132	CASUAL	Peso normal	Prehipertensión	Glucosa normal	Sin ECNT	No	Bajo
1271	37	30 a 39	H	No	No	Si	No	No	Si	No	Si			0.59	106	136	83	102	CASUAL	Obesidad	HTA controlada	Glucosa normal	Obesidad e Hipertensión	No	Bajo
1272	47	40 a 49	H	No	No	No	Si	No	No	Si	Si			0.49	83	129	78	98	CASUAL	Peso normal	Prehipertensión	Glucosa normal	Sin ECNT	No	Bajo
1273	25	20 a 29	H	No	No	No	No	No	No	No	No	106.8	37.39	0.69	117	133	79	96	CASUAL	Obesidad	Prehipertensión	Glucosa normal	Obesidad	No	Bajo
1274	35	30 a 39	H	No	No	No	Si	No	No	No	Si	93	27.77	0.57	104	126	74	90	AYUNO	Preobeso (sobrepeso)	Presión normal	Glucosa normal	Sin ECNT	No	Bajo
1275	34	30 a 39	H	No	No	No	No	No	No	No	Si	91	30.06	0.59	103	128	77	130	CASUAL	Obesidad	Presión normal	Glucosa normal	Obesidad	Sí	Bajo
1276	30	30 a 39	H	No	No	No	No	No	No	Si	Si	60	18.94	0.44	78	131	85	90	AYUNO	Peso normal	Prehipertensión	Glucosa normal	Sin ECNT	No	Bajo
1277	40	40 a 49	H	No	No	No	Si	No	Si	Si	Si	109.7	34.62	0.62	110	133	85	105	CASUAL	Obesidad	Prehipertensión	Glucosa normal	Obesidad	Sí	Bajo
1278	19	menores de 20	H	No	No	No	No	No	No	No	Si	64.5	25.51	0.6	96	105	64	103	CASUAL	Preobeso (sobrepeso)	Presión normal	Glucosa normal	Sin ECNT	No	Bajo
1279	44	40 a 49	H	Si	No	Si	Si	Si	No	Si	Si	95	31.74	0.65	113	153	97	257	CASUAL	Obesidad	HTA no controlada	DM2 no controlada	Obesidad, Diabetes e Hipertensión	No	Bajo
1280	20	20 a 29	H	No	No	No	No	No	No	Si	Si	55.6	18.79	0.41	71	90	60	105	AYUNO	Peso normal	Presión normal	Prediabetes	Sin ECNT	No	Medio
1281	47	40 a 49	H	No	No	No	Si	No	No	No	Si	82	28.37	0.62	105	116	72	121	CASUAL	Preobeso (sobrepeso)	Presión normal	Glucosa normal	Sin ECNT	No	Bajo
1282	40	40 a 49	H	No	No	No	No	No	No	Si	Si			0.57	96	126	78	93	CASUAL	Preobeso (sobrepeso)	Presión normal	Glucosa normal	Sin ECNT	No	Bajo
1283	51	50 a 59	H	No	No	Si	Si	Si	Si	Si	Si	98	34.72			169	104	125	CASUAL	Obesidad	HTA no controlada	Glucosa normal	Obesidad e Hipertensión	No	Bajo
1284	43	40 a 49	H	Si	No	No	No	Si	No	Si	Si	86	33.59	0.64	103	144	86	188	CASUAL	Obesidad	Requiere confirmación de HTA	DM2 no controlada	Obesidad, Diabetes e Hipertensión	No	Bajo
1285	31	30 a 39	H	No	No	No	No	No	No	Si	Si	65	22.49	0.46	78	134	75	123	CASUAL	Peso normal	Prehipertensión	Glucosa normal	Sin ECNT	No	Bajo
1286	31	30 a 39	H	No	No	No	No	No	No	Si	Si	85	24.57	0.53	98	135	78	114	AYUNO	Peso normal	Prehipertensión	Prediabetes	Sin ECNT	No	Bajo
1287	53	50 a 59	H	No	No	No	No	No	Si	No	No	74	25.01	0.63	109	95	62	109	CASUAL	Preobeso (sobrepeso)	Presión normal	Glucosa normal	Sin ECNT	No	Bajo
1288	37	30 a 39	H	No	No	No	Si	No	Si	Si	Si	111.2	31.46	0.62	116	125	85	113	AYUNO	Obesidad	Prehipertensión	Prediabetes	Obesidad	Sí	Bajo
1289	31	30 a 39	H	No	No	No	No	No	No	Si	Si	97.1	28.68	0.53	98	140	88	102	CASUAL	Preobeso (sobrepeso)	Requiere confirmación de HTA	Glucosa normal	Hipertensión	No	Bajo
1290	46	40 a 49	H	Si	No	Si	No	Si	Si	Si	Si			0.65	115	141	85	128	CASUAL	Obesidad	HTA no controlada	DM2 controlada	Obesidad, Diabetes e Hipertensión	No	Bajo
1291	38	30 a 39	H	No	No	No	Si	No	Si	Si	Si			0.56	95	143	85	149	CASUAL	Preobeso (sobrepeso)	Requiere confirmación de HTA	Prediabetes	Hipertensión	No	Bajo
1292	49	40 a 49	H	No	No	No	No	No	No	No	No	74	24.44	0.57	100	148	92	86	CASUAL	Peso normal	Requiere confirmación de HTA	Glucosa normal	Hipertensión	Sí	Bajo
1293	42	40 a 49	H	No	No	No	No	No	No	Si	Si	91	33.83	0.64	105	119	79	103	AYUNO	Obesidad	Presión normal	Prediabetes	Obesidad	No	Bajo
1294	26	20 a 29	H	No	No	No	No	No	No	Si	Si	93.9	31.01	0.57	99	117	77	114	CASUAL	Obesidad	Presión normal	Glucosa normal	Obesidad	No	Bajo
1295	50	50 a 59	H	No	No	Si	Si	Si	No	No	Si	92.2	27.23	0.55	101	130	85	101	CASUAL	Preobeso (sobrepeso)	HTA controlada	Glucosa normal	Hipertensión	No	Bajo
1296	42	40 a 49	H	No	No	No	No	No	No	Si	Si	94	32.53	0.58	98	113	74	94	AYUNO	Obesidad	Presión normal	Glucosa normal	Obesidad	No	Bajo
1297	40	40 a 49	H	No	No	No	Si	No	No	Si	Si	84.1	29.8	0.61	102	124	75	97	CASUAL	Preobeso (sobrepeso)	Presión normal	Glucosa normal	Sin ECNT	No	Bajo
1298	32	30 a 39	H	No	No	No	Si	No	No	No	Si	85	29.41	0.6	102	153	104	112	CASUAL	Preobeso (sobrepeso)	Requiere confirmación de HTA	Glucosa normal	Hipertensión	No	Bajo
1299	38	30 a 39	H	No	No	No	No	No	Si	No	Si	80	28.34	0.58	97	126	86	102	CASUAL	Preobeso (sobrepeso)	Prehipertensión	Glucosa normal	Sin ECNT	No	Alto
1300	30	30 a 39	H	No	No	No	No	No	Si	No	Si	72	24.34	0.51	88	132	73	98	CASUAL	Peso normal	Prehipertensión	Glucosa normal	Sin ECNT	Sí	Bajo
1301	34	30 a 39	H	No	No	No	No	No	No	Si	No	76.3	27.36	0.54	90	120	70	113	AYUNO	Preobeso (sobrepeso)	Presión normal	Requiere confirmación de DM2	Diabetes	No	Medio
1302	36	30 a 39	H	No	No	No	No	No	Si	No	No	73.5	27.33	0.55	90	120	60	112	AYUNO	Preobeso (sobrepeso)	Presión normal	Requiere confirmación de DM2	Diabetes	Sí	Medio
1303	57	50 a 59	H	No	No	No	No	No	Si	Si	Si	120	41.52	0.61	103	140	85	120	AYUNO	Obesidad	Requiere confirmación de HTA	Prediabetes	Obesidad e Hipertensión	Sí	Alto
1304	28	20 a 29	H	No	No	No	No	No	No	Si	Si	71	24	0.52	89	121	76	90	AYUNO	Peso normal	Presión normal	Glucosa normal	Sin ECNT	No	Alto
1305	46	40 a 49	H	No	No	No	No	No	No	Si	Si			0.55	99	118	68	119	CASUAL	Preobeso (sobrepeso)	Presión normal	Glucosa normal	Sin ECNT	No	Bajo
1306	39	30 a 39	H	No	No	No	No	No	No	Si	No	72	23.78	0.52	90	124	71	113	CASUAL	Peso normal	Presión normal	Glucosa normal	Sin ECNT	No	Bajo
1307	44	40 a 49	H	No	Si	No	Si	No	No	Si	Si	111.5	37.25			173	113	94	CASUAL	Obesidad	Requiere confirmación de HTA	Glucosa normal	Obesidad e Hipertensión	No	Bajo
1308	21	20 a 29	H	No	No	No	No	No	Si	No	Si			0.54	90	131	79	89	CASUAL	Preobeso (sobrepeso)	Prehipertensión	Glucosa normal	Sin ECNT	No	Bajo
1309	25	20 a 29	H	No	No	No	No	No	Si	Si	Si	104.9	34.65	0.64	111	124	60	84	CASUAL	Obesidad	Presión normal	Glucosa normal	Obesidad	Sí	Bajo
1310	33	30 a 39	H	No	No	No	No	No	No	No	Si	95	32.87	0.61	104	137	84	125	CASUAL	Obesidad	Prehipertensión	Glucosa normal	Obesidad	No	Bajo
1311	37	30 a 39	H	No	No	No	No	No	Si	Si	Si			0.63	110	128	80	98	CASUAL	Obesidad	Presión normal	Glucosa normal	Obesidad	No	Bajo
1312	57	50 a 59	H	No	No	No	No	No	No	No	Si	74	25.01	0.51	88	165	94	180	CASUAL	Preobeso (sobrepeso)	Requiere confirmación de HTA	Requiere confirmación de DM2	Diabetes e Hipertensión	Sí	Bajo
1313	22	20 a 29	H	No	No	No	No	No	No	No	Si	74	24.16	0.53	92	132	76	133	CASUAL	Peso normal	Prehipertensión	Glucosa normal	Sin ECNT	No	Bajo
1314	38	30 a 39	H	No	No	No	Si	Si	Si	Si	Si	107.2	32.36	0.62	112	140	80	103	CASUAL	Obesidad	Requiere confirmación de HTA	Glucosa normal	Obesidad e Hipertensión	No	Bajo
1315	28	20 a 29	H	No	No	No	Si	No	No	Si	Si	86	28.73	0.54	94	132	71	94	CASUAL	Preobeso (sobrepeso)	Prehipertensión	Glucosa normal	Sin ECNT	Sí	Bajo
1316	19	menores de 20	H	No	No	No	No	Si	No	No	Si			0.59	104	153	84	104	CASUAL	Obesidad	Requiere confirmación de HTA	Glucosa normal	Obesidad e Hipertensión	Sí	Bajo
1317	18	menores de 20	H	Si	No	No	Si	Si	Si	Si	No	65	24.46	0.63	103	134	78	277	CASUAL	Peso normal	Prehipertensión	DM2 no controlada	Diabetes	No	Bajo
1318	46	40 a 49	H	No	No	No	No	No	Si	No	Si	107	35.34	0.63	109	160	85	113	CASUAL	Obesidad	Requiere confirmación de HTA	Glucosa normal	Obesidad e Hipertensión	No	Bajo
1319	30	30 a 39	H	No	No	No	No	No	No	Si	Si	83	28.06	0.55	95	135	85	90	AYUNO	Preobeso (sobrepeso)	Prehipertensión	Glucosa normal	Sin ECNT	No	Alto
1320	28	20 a 29	H	No	No	No	Si	No	Si	No	Si	83	27.73	0.59	102	123	71	109	CASUAL	Preobeso (sobrepeso)	Presión normal	Glucosa normal	Sin ECNT	No	Bajo
1321	52	50 a 59	H	No	No	No	Si	No	Si	No	Si			0.63	106	137	77	134	CASUAL	Obesidad	Prehipertensión	Glucosa normal	Obesidad	No	Bajo
1322	32	30 a 39	H	No	No	No	No	No	No	Si	Si	73	25.26	0.51	86	136	74	101	CASUAL	Preobeso (sobrepeso)	Prehipertensión	Glucosa normal	Sin ECNT	No	Bajo
1323	27	20 a 29	H	No	No	No	No	No	Si	Si	Si	62	21.45	0.45	76	121	62	102	CASUAL	Peso normal	Presión normal	Glucosa normal	Sin ECNT	No	Bajo
1324	0	menores de 20	H	No	No	No	Si	No	No	No	Si	68	25.91	0.54	87	111	57	115	CASUAL	Preobeso (sobrepeso)	Presión normal	Glucosa normal	Sin ECNT	Sí	Bajo
1325	18	menores de 20	H	No	No	No	No	Si	Si	No	No	69	25.97	0.52	85	118	56	85	AYUNO	Preobeso (sobrepeso)	Presión normal	Glucosa normal	Sin ECNT	No	Medio
1326	38	30 a 39	H	No	No	No	Si	No	No	No	Si	98	32.74	0.61	106	115	70	136	CASUAL	Obesidad	Presión normal	Glucosa normal	Obesidad	No	Bajo
1327	0	menores de 20	H	No	No	No	No	No	Si	No	No	98.8	31.54	0.6	107	143	90	110	CASUAL	Obesidad	Requiere confirmación de HTA	Glucosa normal	Obesidad e Hipertensión	No	Bajo
1328	25	20 a 29	H	No	No	No	No	No	No	No	No	91.8	30.32	0.56	98	139	91	100	CASUAL	Obesidad	Requiere confirmación de HTA	Glucosa normal	Obesidad e Hipertensión	Sí	Bajo
1329	28	20 a 29	H	No	No	No	No	No	No	No	Si	68	24.38	0.53	88	110	80	100	CASUAL	Peso normal	Presión normal	Glucosa normal	Sin ECNT	No	Alto
1330	52	50 a 59	H	No	No	No	Si	No	No	Si	Si	59.2	23.12	0.54	87	112	61	99	CASUAL	Peso normal	Presión normal	Glucosa normal	Sin ECNT	No	Bajo
1331	35	30 a 39	H	No	No	No	Si	No	No	Si	Si			0.58	100	129	75	109	CASUAL	Preobeso (sobrepeso)	Prehipertensión	Glucosa normal	Sin ECNT	Sí	Bajo
1332	21	20 a 29	H	No	No	No	No	No	Si	Si	Si	73	21.33	0.5	93	104	55	116	CASUAL	Peso normal	Presión normal	Glucosa normal	Sin ECNT	No	Bajo
1333	42	40 a 49	H	No	No	No	No	No	Si	Si	No			0.67	112	134	91	106	CASUAL	Obesidad	Requiere confirmación de HTA	Glucosa normal	Obesidad e Hipertensión	No	Bajo
1334	58	50 a 59	H	No	No	No	Si	Si	No	Si	Si			0.65	106	141	89	101	CASUAL	Obesidad	Requiere confirmación de HTA	Glucosa normal	Obesidad e Hipertensión	Sí	Bajo
1335	52	50 a 59	H	No	No	No	No	No	No	Si	Si	83	27.73	0.6	104	107	72	113	AYUNO	Preobeso (sobrepeso)	Presión normal	Requiere confirmación de DM2	Diabetes	No	Bajo
1336	39	30 a 39	H	No	No	No	No	No	Si	Si	Si	66	22.57	0.45	77	112	61	94	CASUAL	Peso normal	Presión normal	Glucosa normal	Sin ECNT	Sí	Bajo
1337	41	40 a 49	H	No	No	No	No	No	Si	Si	Si	70.5	25.9	0.58	95	122	71	102	CASUAL	Preobeso (sobrepeso)	Presión normal	Glucosa normal	Sin ECNT	No	Bajo
1338	43	40 a 49	H	No	No	No	Si	No	Si	No	Si	63	24.61	0.6	96	139	91	185	CASUAL	Peso normal	Requiere confirmación de HTA	Prediabetes	Hipertensión	No	Bajo
1339	48	40 a 49	H	No	No	No	No	No	No	Si	Si	70	29.9	0.64	98	121	86	153	AYUNO	Preobeso (sobrepeso)	Prehipertensión	Requiere confirmación de DM2	Diabetes	No	Medio
1340	30	30 a 39	H	No	No	No	No	No	No	No	Si	69	26.29	0.54	88	113	65	90	AYUNO	Preobeso (sobrepeso)	Presión normal	Glucosa normal	Sin ECNT	No	Bajo
1341	44	40 a 49	H	No	No	No	No	No	No	No	Si			0.58	99	134	79	119	CASUAL	Preobeso (sobrepeso)	Prehipertensión	Glucosa normal	Sin ECNT	No	Bajo
1342	53	50 a 59	H	No	Si	No	Si	No	Si	Si	No			0.54	100	123	72	114	CASUAL	Preobeso (sobrepeso)	Presión normal	Glucosa normal	Sin ECNT	No	Bajo
1343	57	50 a 59	H	No	No	No	No	Si	Si	Si	Si	88.9	32.65	0.64	106	158	100	146	CASUAL	Obesidad	Requiere confirmación de HTA	Prediabetes	Obesidad e Hipertensión	No	Bajo
1344	35	30 a 39	H	No	No	No	No	No	No	Si	Si	52	19.81	0.46	75	110	80	80	AYUNO	Peso normal	Presión normal	Glucosa normal	Sin ECNT	No	Alto
1345	34	30 a 39	H	No	No	No	No	No	Si	No	Si	88	30.09	0.6	102	131	79	95	AYUNO	Obesidad	Prehipertensión	Glucosa normal	Obesidad	No	Bajo
1346	30	30 a 39	H	No	No	No	No	No	Si	Si	Si	72	26.45	0.56	92	126	83	136	CASUAL	Preobeso (sobrepeso)	Presión normal	Glucosa normal	Sin ECNT	No	Bajo
1347	35	30 a 39	H	No	No	No	No	No	No	Si	Si	68.5	24.27	0.52	88	120	79	103	CASUAL	Peso normal	Presión normal	Glucosa normal	Sin ECNT	No	Bajo
1348	47	40 a 49	H	Si	No	No	No	Si	No	Si	Si			0.56	101	131	92	438	CASUAL	Preobeso (sobrepeso)	Requiere confirmación de HTA	DM2 no controlada	Diabetes e Hipertensión	No	Bajo
1349	58	50 a 59	H	No	No	Si	No	Si	Si	No	Si			0.67	112	182	84	129	AYUNO	Obesidad	HTA no controlada	Requiere confirmación de DM2	Obesidad, Diabetes e Hipertensión	No	Bajo
1350	50	50 a 59	H	Si	No	No	Si	Si	No	Si	Si	83	27.1	0.53	93	132	87	122	CASUAL	Preobeso (sobrepeso)	Prehipertensión	DM2 controlada	Diabetes	No	Bajo
1351	45	40 a 49	H	No	No	No	No	No	No	Si	Si			0.71	115	140	87	103	CASUAL	Obesidad	Requiere confirmación de HTA	Glucosa normal	Obesidad e Hipertensión	No	Bajo
1352	42	40 a 49	H	No	No	No	Si	No	No	No	Si	96	31.35	0.69	121	141	92	113	AYUNO	Obesidad	Requiere confirmación de HTA	Prediabetes	Obesidad e Hipertensión	Sí	Bajo
1353	53	50 a 59	H	No	No	No	Si	No	Si	No	Si			0.56	99	137	87	94	CASUAL	Preobeso (sobrepeso)	Prehipertensión	Glucosa normal	Sin ECNT	No	Bajo
1354	58	50 a 59	H	No	Si	No	Si	No	No	No	Si	69.5	28.2	0.56	88	151	79	100	CASUAL	Preobeso (sobrepeso)	Requiere confirmación de HTA	Glucosa normal	Hipertensión	No	Alto
1355	38	30 a 39	H	No	No	No	Si	No	No	Si	Si			0.61	106	134	84	120	CASUAL	Obesidad	Prehipertensión	Glucosa normal	Obesidad	No	Bajo
1356	25	20 a 29	H	No	No	No	No	No	Si	No	Si	77	26.64	0.58	98	115	70	80	CASUAL	Preobeso (sobrepeso)	Presión normal	Glucosa normal	Sin ECNT	No	Alto
1357	24	20 a 29	H	No	No	No	No	No	No	Si	Si	65	23.03	0.49	82	125	83	87	AYUNO	Peso normal	Presión normal	Glucosa normal	Sin ECNT	No	Bajo
1358	26	20 a 29	H	No	No	No	No	No	Si	No	Si	86.5	29.58	0.58	99	148	93	103	CASUAL	Preobeso (sobrepeso)	Requiere confirmación de HTA	Glucosa normal	Hipertensión	Sí	Bajo
1359	41	40 a 49	H	No	No	No	Si	No	No	Si	Si	85	29.07	0.57	98	119	63	96	CASUAL	Preobeso (sobrepeso)	Presión normal	Glucosa normal	Sin ECNT	No	Bajo
1360	46	40 a 49	H	No	No	No	No	No	No	Si	Si	84	30.12	0.64	107	127	81	93	CASUAL	Obesidad	Presión normal	Glucosa normal	Obesidad	Sí	Bajo
1361	26	20 a 29	H	No	No	No	No	No	No	No	Si	62	20.24	0.48	84	131	85	99	CASUAL	Peso normal	Prehipertensión	Glucosa normal	Sin ECNT	No	Bajo
1362	29	20 a 29	H	No	No	No	Si	No	Si	Si	Si	95	30.67	0.56	98	121	73	101	AYUNO	Obesidad	Presión normal	Prediabetes	Obesidad	No	Bajo
1363	23	20 a 29	H	No	No	No	No	No	Si	No	No	83.2	25.97			144	96	91	CASUAL	Preobeso (sobrepeso)	Requiere confirmación de HTA	Glucosa normal	Hipertensión	No	Bajo
1364	32	30 a 39	H	No	No	No	Si	No	No	No	Si			0.59	98	126	76	130	AYUNO	Obesidad	Presión normal	Requiere confirmación de DM2	Obesidad y Diabetes	No	Bajo
1365	49	40 a 49	H	No	Si	No	Si	No	No	Si	Si			0.58	102	154	88	95	CASUAL	Obesidad	Requiere confirmación de HTA	Glucosa normal	Obesidad e Hipertensión	No	Bajo
1366	27	20 a 29	H	No	No	No	No	No	No	Si	No	57	19.72	0.45	77	128	76	101	AYUNO	Peso normal	Presión normal	Prediabetes	Sin ECNT	No	Bajo
1367	31	30 a 39	H	No	No	No	No	No	Si	Si	Si	96	33.61	0.65	110	115	88	160	CASUAL	Obesidad	Prehipertensión	Prediabetes	Obesidad	No	Bajo
1368	20	20 a 29	H	No	No	No	No	No	No	Si	No	72	24.62			141	83	97	CASUAL	Peso normal	HTA no controlada	Glucosa normal	Hipertensión	No	Medio
1369	29	20 a 29	H	No	No	No	No	No	No	Si	Si	81	24.72	0.54	97	123	74	99	CASUAL	Peso normal	Presión normal	Glucosa normal	Sin ECNT	No	Bajo
1370	24	20 a 29	H	No	No	No	No	No	No	No	No	74	28.2	0.6	98	144	88	141	CASUAL	Preobeso (sobrepeso)	Requiere confirmación de HTA	Requiere confirmación de DM2	Diabetes e Hipertensión	No	Bajo
1371	49	40 a 49	H	Si	No	No	Si	Si	No	No	Si	92	30.04	0.61	106	149	92	114	CASUAL	Obesidad	Requiere confirmación de HTA	DM2 controlada	Obesidad, Diabetes e Hipertensión	No	Bajo
1372	31	30 a 39	H	No	No	No	No	No	Si	Si	Si	80	26.12	0.48	84	140	95	134	CASUAL	Preobeso (sobrepeso)	Requiere confirmación de HTA	Glucosa normal	Hipertensión	Sí	Bajo
1373	40	40 a 49	H	Si	No	Si	No	Si	No	No	Si	80.3	27.79	0.55	93	101	95	199	AYUNO	Preobeso (sobrepeso)	HTA no controlada	DM2 no controlada	Diabetes e Hipertensión	Sí	Bajo
1374	32	30 a 39	H	No	No	No	Si	No	No	Si	Si	63	20.57	0.47	82	128	80	101	CASUAL	Peso normal	Presión normal	Glucosa normal	Sin ECNT	No	Medio
1375	53	50 a 59	H	No	Si	No	No	No	No	Si	No	84	28.07	0.57	98	142	94	104	CASUAL	Preobeso (sobrepeso)	Requiere confirmación de HTA	Glucosa normal	Hipertensión	No	Bajo
1376	37	30 a 39	H	No	No	Si	No	No	No	No	No	92	32.99	0.63	106	146	100	112	CASUAL	Obesidad	HTA no controlada	Glucosa normal	Obesidad e Hipertensión	No	Bajo
1377	33	30 a 39	H	No	No	No	No	No	No	Si	Si	70	27.69	0.58	92	140	81	118	AYUNO	Preobeso (sobrepeso)	Requiere confirmación de HTA	Requiere confirmación de DM2	Diabetes e Hipertensión	No	Alto
1378	32	30 a 39	H	No	No	No	No	No	No	Si	Si	74	24.16	0.5	87	145	73	100	CASUAL	Peso normal	Requiere confirmación de HTA	Glucosa normal	Hipertensión	Sí	Bajo
1379	35	30 a 39	H	No	No	No	Si	No	Si	No	Si	92.6	34.85	0.66	108	143	99	119	AYUNO	Obesidad	HTA no controlada	Prediabetes	Obesidad e Hipertensión	No	Alto
1380	23	20 a 29	H	No	No	No	No	No	No	No	No	84	29.07	0.56	96	130	80	117	CASUAL	Preobeso (sobrepeso)	Prehipertensión	Glucosa normal	Sin ECNT	Sí	Medio
1381	39	30 a 39	H	No	No	No	No	No	No	Si	Si			0.49	82	137	78	126	CASUAL	Peso normal	Prehipertensión	Glucosa normal	Sin ECNT	Sí	Bajo
1382	17	menores de 20	H	No	No	No	No	No	No	Si	Si	85	25.38	0.52	95	125	83	94	AYUNO	Preobeso (sobrepeso)	Presión normal	Glucosa normal	Sin ECNT	No	Medio
1383	52	50 a 59	H	No	No	No	Si	Si	No	No	No			0.64	108	132	87	118	CASUAL	Obesidad	Prehipertensión	Glucosa normal	Obesidad	Sí	Bajo
1384	29	20 a 29	H	No	No	No	Si	No	No	Si	Si	75.9	26.26	0.51	87	110	79	110	CASUAL	Preobeso (sobrepeso)	Presión normal	Glucosa normal	Sin ECNT	No	Alto
1385	27	20 a 29	H	No	No	No	Si	No	No	Si	Si	89	29.06	0.65	114	101	67	111	AYUNO	Preobeso (sobrepeso)	Presión normal	Requiere confirmación de DM2	Diabetes	No	Bajo
1386	41	40 a 49	H	No	No	No	Si	No	No	No	Si			0.57	96	145	91	117	CASUAL	Preobeso (sobrepeso)	Requiere confirmación de HTA	Glucosa normal	Hipertensión	Sí	Bajo
1387	36	30 a 39	H	No	No	No	No	No	No	Si	Si	96	32.45	0.58	99	127	80	99	CASUAL	Obesidad	Presión normal	Glucosa normal	Obesidad	Sí	Bajo
1388	33	30 a 39	H	No	No	No	No	No	No	No	No	75	25.95	0.54	92	126	69	102	CASUAL	Preobeso (sobrepeso)	Presión normal	Glucosa normal	Sin ECNT	No	Bajo
1389	32	30 a 39	H	No	No	No	No	No	No	Si	Si	87.3	31.3	0.59	99	105	75	89	CASUAL	Obesidad	Presión normal	Glucosa normal	Obesidad	No	Alto
1390	43	40 a 49	H	No	No	No	No	No	Si	Si	Si	72	26.77	0.58	95	119	66	95	AYUNO	Preobeso (sobrepeso)	Presión normal	Glucosa normal	Sin ECNT	No	Bajo
1391	25	20 a 29	H	No	No	No	No	No	Si	Si	Si			0.56	96	127	76	98	AYUNO	Preobeso (sobrepeso)	Presión normal	Glucosa normal	Sin ECNT	No	Bajo
1392	25	20 a 29	H	No	No	No	No	No	No	No	Si	79	30.86	0.57	91	130	80	100	CASUAL	Obesidad	Prehipertensión	Glucosa normal	Obesidad	No	Bajo
1393	55	50 a 59	H	No	No	Si	Si	No	No	Si	Si	90	28.41	0.57	101	129	82	84	CASUAL	Preobeso (sobrepeso)	HTA controlada	Glucosa normal	Hipertensión	No	Bajo
1394	29	20 a 29	H	No	No	No	Si	No	No	Si	Si	101	28.27	0.5	94	123	73	128	CASUAL	Preobeso (sobrepeso)	Presión normal	Glucosa normal	Sin ECNT	Sí	Bajo
1395	20	20 a 29	H	No	No	No	No	No	No	Si	Si	94	30.69	0.63	110	116	69	89	CASUAL	Obesidad	Presión normal	Glucosa normal	Obesidad	No	Bajo
1396	25	20 a 29	H	No	No	No	No	No	Si	No	Si	66	24.84	0.51	83	124	79	119	CASUAL	Peso normal	Presión normal	Glucosa normal	Sin ECNT	No	Bajo
1397	38	30 a 39	H	No	No	Si	No	No	No	Si	Si	108	37.37	0.66	112	138	86	139	CASUAL	Obesidad	HTA controlada	Glucosa normal	Obesidad e Hipertensión	No	Bajo
1398	41	40 a 49	H	No	No	No	No	No	No	No	No	98.2	26.36	0.54	104	132	76	103	CASUAL	Preobeso (sobrepeso)	Prehipertensión	Glucosa normal	Sin ECNT	No	Bajo
1399	51	50 a 59	H	No	No	No	No	No	Si	Si	Si	74	28.91	0.54	87	124	76	109	CASUAL	Preobeso (sobrepeso)	Presión normal	Glucosa normal	Sin ECNT	Sí	Alto
1400	55	50 a 59	H	No	No	No	No	No	Si	No	Si	115	36.3	0.74	132	156	97	102	AYUNO	Obesidad	Requiere confirmación de HTA	Prediabetes	Obesidad e Hipertensión	No	Bajo
1401	46	40 a 49	H	No	Si	No	Si	No	No	Si	Si	103	32.88	0.66	117	134	84	149	CASUAL	Obesidad	Prehipertensión	Prediabetes	Obesidad	No	Bajo
1402	26	20 a 29	H	No	No	No	No	No	Si	Si	No			0.41	69	126	69	113	CASUAL	Peso normal	Presión normal	Glucosa normal	Sin ECNT	No	Bajo
1403	35	30 a 39	H	No	No	No	No	No	No	Si	Si	105	35.91	0.72	123	143	85	102	CASUAL	Obesidad	Requiere confirmación de HTA	Glucosa normal	Obesidad e Hipertensión	Sí	Bajo
1404	32	30 a 39	H	No	No	No	No	No	No	Si	Si			0.44	75	129	67	72	CASUAL	Peso normal	Prehipertensión	Glucosa normal	Sin ECNT	No	Bajo
1405	36	30 a 39	H	Si	No	Si	No	No	No	No	No	116	42.61	0.8	132	115	70	110	AYUNO	Obesidad	HTA controlada	DM2 controlada	Obesidad, Diabetes e Hipertensión	Sí	Bajo
1406	41	40 a 49	H	No	No	No	Si	No	No	No	Si	81.5	28.2	0.62	105	115	80	326	CASUAL	Preobeso (sobrepeso)	Presión normal	Requiere confirmación de DM2	Diabetes	No	Bajo
1407	20	20 a 29	H	No	No	No	No	No	No	No	Si	96	30.3	0.58	103	125	79	100	CASUAL	Obesidad	Presión normal	Glucosa normal	Obesidad	No	Medio
1408	52	50 a 59	H	No	Si	No	No	No	No	Si	No			0.64	110	142	77	148	CASUAL	Obesidad	Requiere confirmación de HTA	Prediabetes	Obesidad e Hipertensión	No	Bajo
1409	60	60 o más	H	No	No	No	No	No	No	Si	Si	78	26.37	0.55	95	151	94	135	CASUAL	Preobeso (sobrepeso)	Requiere confirmación de HTA	Glucosa normal	Hipertensión	No	Bajo
1410	28	20 a 29	H	No	No	No	No	No	No	No	No	68.2	25.99	0.57	92	119	76	108	CASUAL	Preobeso (sobrepeso)	Presión normal	Glucosa normal	Sin ECNT	No	Medio
1411	28	20 a 29	H	No	No	No	No	No	Si	No	Si	51	20.43	0.45	71	116	66	125	CASUAL	Peso normal	Presión normal	Glucosa normal	Sin ECNT	Sí	Bajo
1412	28	20 a 29	H	No	No	No	No	No	Si	Si	Si			0.56	94	131	80	106	CASUAL	Preobeso (sobrepeso)	Prehipertensión	Glucosa normal	Sin ECNT	No	Bajo
1413	38	30 a 39	H	No	No	No	Si	No	Si	No	Si			0.67	116	115	72	105	CASUAL	Obesidad	Presión normal	Glucosa normal	Obesidad	No	Bajo
1414	40	40 a 49	H	No	No	No	No	No	No	No	Si			0.61	100	127	78	143	CASUAL	Obesidad	Presión normal	Prediabetes	Obesidad	No	Bajo
1415	42	40 a 49	H	No	No	No	No	No	No	Si	Si	75.4	27.7	0.58	96	109	74	115	CASUAL	Preobeso (sobrepeso)	Presión normal	Glucosa normal	Sin ECNT	No	Bajo
1416	47	40 a 49	H	No	No	No	No	No	Si	Si	Si	56	19.38	0.41	70	109	70	96	AYUNO	Peso normal	Presión normal	Glucosa normal	Sin ECNT	No	Bajo
1417	29	20 a 29	H	Si	No	No	Si	No	No	No	Si	75	27.55	0.6	99	131	86	386	AYUNO	Preobeso (sobrepeso)	Prehipertensión	DM2 no controlada	Diabetes	No	Bajo
1418	19	menores de 20	H	No	No	No	No	No	No	Si	Si	82	27.4	0.61	105	122	78	95	AYUNO	Preobeso (sobrepeso)	Presión normal	Glucosa normal	Sin ECNT	No	Medio
1419	42	40 a 49	H	Si	No	Si	Si	No	No	No	Si	82.7	25.81	0.59	105	148	88	121	CASUAL	Preobeso (sobrepeso)	HTA no controlada	DM2 controlada	Diabetes e Hipertensión	No	Bajo
1420	42	40 a 49	H	No	No	No	Si	Si	No	No	No	96	31.35	0.65	113	139	74	128	CASUAL	Obesidad	Requiere confirmación de HTA	Glucosa normal	Obesidad e Hipertensión	No	Bajo
1421	32	30 a 39	H	No	No	No	No	No	No	Si	Si	84.9	27.72	0.57	100	120	70	125	CASUAL	Preobeso (sobrepeso)	Presión normal	Glucosa normal	Sin ECNT	No	Bajo
1422	20	20 a 29	H	No	No	No	No	No	No	No	No	64	22.68	0.48	80	121	70	113	CASUAL	Peso normal	Presión normal	Glucosa normal	Sin ECNT	No	Bajo
1423	29	20 a 29	H	No	No	No	No	No	Si	No	Si	63	24.01	0.53	86	108	64	83	CASUAL	Peso normal	Presión normal	Glucosa normal	Sin ECNT	No	Bajo
1424	58	50 a 59	H	Si	No	No	Si	Si	No	No	Si	77	30.08	0.64	103	125	80	117	CASUAL	Obesidad	Presión normal	DM2 controlada	Obesidad y Diabetes	No	Bajo
1425	29	20 a 29	H	No	No	No	No	No	No	Si	No	63	21.8	0.46	78	122	67	98	CASUAL	Peso normal	Presión normal	Glucosa normal	Sin ECNT	No	Bajo
1426	42	40 a 49	H	No	No	No	No	No	Si	Si	Si	78.3	28.41	0.59	98	120	78	90	CASUAL	Preobeso (sobrepeso)	Presión normal	Glucosa normal	Sin ECNT	No	Bajo
1427	33	30 a 39	H	No	No	No	Si	No	No	Si	Si	72	25.51	0.55	92	117	61	94	AYUNO	Preobeso (sobrepeso)	Presión normal	Glucosa normal	Sin ECNT	No	Bajo
1428	27	20 a 29	H	No	No	No	No	No	No	Si	Si			0.62	103	146	79	99	CASUAL	Obesidad	Requiere confirmación de HTA	Glucosa normal	Obesidad e Hipertensión	No	Bajo
1429	46	40 a 49	H	No	No	No	Si	Si	Si	Si	No	68.5	24.56	0.53	89	115	62	90	CASUAL	Peso normal	Presión normal	Glucosa normal	Sin ECNT	No	Bajo
1430	31	30 a 39	H	No	Si	No	No	No	No	Si	Si	109.2	38.23	0.68	115	132	93	101	AYUNO	Obesidad	Requiere confirmación de HTA	Prediabetes	Obesidad e Hipertensión	No	Alto
1431	24	20 a 29	H	No	No	No	No	No	Si	No	Si	83	26.79	0.56	98	141	86	114	CASUAL	Preobeso (sobrepeso)	Requiere confirmación de HTA	Glucosa normal	Hipertensión	No	Medio
1432	47	40 a 49	H	Si	No	No	No	No	No	Si	Si			0.56	92	145	87	231	CASUAL	Preobeso (sobrepeso)	Requiere confirmación de HTA	DM2 no controlada	Diabetes e Hipertensión	No	Bajo
1433	27	20 a 29	H	No	No	No	No	No	Si	Si	Si	84	31.23	0.63	104	135	90	104	CASUAL	Obesidad	Requiere confirmación de HTA	Glucosa normal	Obesidad e Hipertensión	Sí	Bajo
1434	51	50 a 59	H	No	No	No	No	No	Si	Si	No			0.63	106	139	87	108	CASUAL	Obesidad	Requiere confirmación de HTA	Glucosa normal	Obesidad e Hipertensión	No	Bajo
1435	36	30 a 39	H	No	No	No	Si	No	No	Si	Si	89	27.47	0.54	97	122	74	93	AYUNO	Preobeso (sobrepeso)	Presión normal	Glucosa normal	Sin ECNT	No	Bajo
1436	36	30 a 39	H	No	No	No	Si	No	No	Si	Si	80	29.03	0.61	102	129	83	99	CASUAL	Preobeso (sobrepeso)	Presión normal	Glucosa normal	Sin ECNT	No	Bajo
1437	22	20 a 29	H	No	No	No	No	No	No	No	Si	65	24.46	0.51	83	134	80	91	CASUAL	Peso normal	Prehipertensión	Glucosa normal	Sin ECNT	No	Bajo
1438	34	30 a 39	H	No	No	No	No	No	No	No	Si			0.48	78	135	77	98	CASUAL	Peso normal	Prehipertensión	Glucosa normal	Sin ECNT	No	Bajo
1439	18	menores de 20	H	No	No	No	Si	No	Si	No	Si	76.5	25.86	0.48	82	106	76	99	AYUNO	Preobeso (sobrepeso)	Presión normal	Glucosa normal	Sin ECNT	No	Bajo
1440	26	20 a 29	H	No	No	No	Si	No	No	Si	No			0.62	106	140	88	90	CASUAL	Obesidad	Requiere confirmación de HTA	Glucosa normal	Obesidad e Hipertensión	Sí	Bajo
1441	19	menores de 20	H	No	No	No	Si	No	No	Si	Si	76	28.96	0.52	85	135	74	92	CASUAL	Preobeso (sobrepeso)	Prehipertensión	Glucosa normal	Sin ECNT	No	Bajo
1442	44	40 a 49	H	No	No	No	No	No	No	No	No	105	36.33	0.68	115	126	83	143	CASUAL	Obesidad	Presión normal	Prediabetes	Obesidad	No	Bajo
1443	33	30 a 39	H	No	No	No	Si	No	Si	Si	Si			0.53	95	124	75	90	CASUAL	Preobeso (sobrepeso)	Presión normal	Glucosa normal	Sin ECNT	No	Bajo
1444	54	50 a 59	H	No	No	Si	Si	Si	No	Si	Si	77.6	26.85			124	80	92	CASUAL	Preobeso (sobrepeso)	HTA controlada	Glucosa normal	Hipertensión	Sí	Bajo
1445	20	20 a 29	H	No	No	No	No	No	No	No	Si	77	27.94	0.58	96	115	69	106	CASUAL	Preobeso (sobrepeso)	Presión normal	Glucosa normal	Sin ECNT	No	Bajo
1446	42	40 a 49	H	No	Si	Si	Si	No	No	No	Si	77	25.73	0.55	96	138	90	92	CASUAL	Preobeso (sobrepeso)	HTA no controlada	Glucosa normal	Hipertensión	No	Medio
1447	18	menores de 20	H	No	No	No	No	No	No	Si	No	68	24.38	0.54	90	92	83	86	CASUAL	Peso normal	Presión normal	Glucosa normal	Sin ECNT	No	Bajo
1448	25	20 a 29	H	No	No	No	No	No	No	Si	Si	64	21.63	0.48	83	119	66	92	AYUNO	Peso normal	Presión normal	Glucosa normal	Sin ECNT	No	Bajo
1449	56	50 a 59	H	Si	No	No	Si	Si	No	Si	Si	88.4	34.1	0.67	108	117	82	198	CASUAL	Obesidad	Presión normal	DM2 no controlada	Obesidad y Diabetes	No	Bajo
1450	23	20 a 29	H	No	No	No	No	No	No	Si	Si			0.49	86	121	74	98	CASUAL	Peso normal	Presión normal	Glucosa normal	Sin ECNT	Sí	Bajo
1451	51	50 a 59	H	No	No	No	No	No	Si	Si	Si	77.5	27.46	0.54	91	122	83	102	AYUNO	Preobeso (sobrepeso)	Presión normal	Requiere confirmación de DM2	Diabetes	Sí	Bajo
1452	24	20 a 29	H	No	No	No	No	No	No	No	Si	65	21.97			122	75	104	CASUAL	Peso normal	Presión normal	Glucosa normal	Sin ECNT	No	Bajo
1453	34	30 a 39	H	No	No	No	No	Si	No	No	Si	85.1	29.1	0.6	102	137	74	100	AYUNO	Preobeso (sobrepeso)	Prehipertensión	Requiere confirmación de DM2	Diabetes	Sí	Bajo
1454	48	40 a 49	H	No	No	No	No	No	No	No	No	82	27.08	0.51	88	141	97	102	CASUAL	Preobeso (sobrepeso)	Requiere confirmación de HTA	Glucosa normal	Hipertensión	Sí	Bajo
1455	52	50 a 59	H	No	No	No	No	No	No	Si	Si	91	31.12	0.66	113	128	86	157	CASUAL	Obesidad	Prehipertensión	Prediabetes	Obesidad	No	Alto
1456	25	20 a 29	H	No	No	No	No	No	No	Si	No			0.51	90	136	78	163	CASUAL	Peso normal	Prehipertensión	Prediabetes	Sin ECNT	No	Bajo
1457	18	menores de 20	H	No	No	No	No	No	No	No	No	71	23.72	0.51	89	120	91	95	CASUAL	Peso normal	Requiere confirmación de HTA	Glucosa normal	Hipertensión	No	Medio
1458	22	20 a 29	H	No	No	No	No	No	Si	Si	Si	66	25.78	0.59	94	117	66	99	AYUNO	Preobeso (sobrepeso)	Presión normal	Glucosa normal	Sin ECNT	No	Bajo
1459	59	50 a 59	H	No	No	No	No	No	No	Si	Si	98	33.91	0.65	111	149	90	108	AYUNO	Obesidad	Requiere confirmación de HTA	Prediabetes	Obesidad e Hipertensión	No	Bajo
1460	18	menores de 20	H	No	No	No	Si	No	No	Si	Si	85	27.44	0.56	98	151	104	112	CASUAL	Preobeso (sobrepeso)	Requiere confirmación de HTA	Glucosa normal	Hipertensión	No	Bajo
1461	44	40 a 49	H	No	No	No	No	No	Si	Si	Si	80.2	29.82	0.6	99	149	92	97	CASUAL	Preobeso (sobrepeso)	Requiere confirmación de HTA	Glucosa normal	Hipertensión	No	Bajo
1462	47	40 a 49	H	No	No	No	No	No	No	Si	Si	82	27.08	0.56	97	110	80	125	CASUAL	Preobeso (sobrepeso)	Presión normal	Glucosa normal	Sin ECNT	No	Bajo
1463	55	50 a 59	H	Si	No	No	No	Si	No	No	Si	59	22.76			150	88	135	CASUAL	Peso normal	Requiere confirmación de HTA	DM2 controlada	Diabetes e Hipertensión	Sí	Bajo
1464	31	30 a 39	H	No	No	No	No	No	Si	No	Si	90	28.09	0.55	98	140	88	119	CASUAL	Preobeso (sobrepeso)	Requiere confirmación de HTA	Glucosa normal	Hipertensión	Sí	Bajo
1465	36	30 a 39	H	No	No	No	No	No	No	No	No			0.46	82	117	75	101	CASUAL	Peso normal	Presión normal	Glucosa normal	Sin ECNT	No	Bajo
1466	40	40 a 49	H	No	No	No	Si	No	No	Si	Si	83	25.06	0.54	99	135	92	111	CASUAL	Preobeso (sobrepeso)	Requiere confirmación de HTA	Glucosa normal	Hipertensión	No	Bajo
1467	48	40 a 49	H	No	No	No	No	No	No	Si	Si	103.5	39.93	0.75	120	125	80	100	CASUAL	Obesidad	Presión normal	Glucosa normal	Obesidad	Sí	Bajo
1468	50	50 a 59	H	Si	No	Si	Si	Si	No	Si	Si	94	30.69	0.61	107	153	93	273	CASUAL	Obesidad	HTA no controlada	DM2 no controlada	Obesidad, Diabetes e Hipertensión	No	Bajo
1469	44	40 a 49	H	No	No	No	No	No	No	No	Si			0.46	78	130	77	95	CASUAL	Peso normal	Prehipertensión	Glucosa normal	Sin ECNT	No	Bajo
1470	50	50 a 59	H	No	No	No	Si	No	No	Si	Si			0.59	98	134	79	288	CASUAL	Obesidad	Prehipertensión	Requiere confirmación de DM2	Obesidad y Diabetes	Sí	Bajo
1471	24	20 a 29	H	No	No	No	No	No	Si	Si	Si	68.7	26.18	0.53	86	115	69	98	AYUNO	Preobeso (sobrepeso)	Presión normal	Glucosa normal	Sin ECNT	No	Bajo
1472	37	30 a 39	H	No	No	No	No	No	No	No	Si			0.53	100	115	64	110	CASUAL	Preobeso (sobrepeso)	Presión normal	Glucosa normal	Sin ECNT	No	Bajo
1473	33	30 a 39	H	Si	No	No	Si	No	No	No	Si	82.5	26.04	0.54	96	124	67	361	CASUAL	Preobeso (sobrepeso)	Presión normal	DM2 no controlada	Diabetes	Sí	Bajo
1474	18	menores de 20	H	No	No	No	No	No	No	Si	Si	77	25.14	0.57	100	122	81	90	AYUNO	Preobeso (sobrepeso)	Presión normal	Glucosa normal	Sin ECNT	No	Medio
1475	49	40 a 49	H	No	No	No	Si	No	No	Si	Si			0.7	116	152	94	118	CASUAL	Obesidad	Requiere confirmación de HTA	Glucosa normal	Obesidad e Hipertensión	No	Bajo
1476	46	40 a 49	H	No	No	No	No	No	Si	Si	Si	84	32.81	0.63	100	114	92	88	AYUNO	Obesidad	Requiere confirmación de HTA	Glucosa normal	Obesidad e Hipertensión	No	Bajo
1477	47	40 a 49	H	No	No	No	No	No	Si	No	Si	87	31.2	0.6	101	130	72	111	CASUAL	Obesidad	Prehipertensión	Glucosa normal	Obesidad	No	Bajo
1478	23	20 a 29	H	No	No	No	No	No	No	Si	Si	70	24.22	0.56	96	114	79	109	CASUAL	Peso normal	Presión normal	Glucosa normal	Sin ECNT	No	Bajo
1479	41	40 a 49	H	No	No	No	No	No	Si	Si	Si	92	30.04	0.6	105	142	81	89	CASUAL	Obesidad	Requiere confirmación de HTA	Glucosa normal	Obesidad e Hipertensión	No	Bajo
1480	36	30 a 39	H	No	No	No	No	No	No	No	Si			0.5	80	121	75	108	CASUAL	Peso normal	Presión normal	Glucosa normal	Sin ECNT	No	Bajo
1481	21	20 a 29	H	No	No	No	No	No	Si	Si	Si			0.43	73	133	69	106	CASUAL	Peso normal	Prehipertensión	Glucosa normal	Sin ECNT	No	Bajo
1482	46	40 a 49	H	No	No	No	No	No	Si	Si	Si	87	29.75	0.58	99	122	82	85	AYUNO	Preobeso (sobrepeso)	Presión normal	Glucosa normal	Sin ECNT	No	Bajo
1483	49	40 a 49	H	No	No	Si	Si	No	No	No	Si	76	25.69	0.61	105	144	84	100	CASUAL	Preobeso (sobrepeso)	HTA no controlada	Glucosa normal	Hipertensión	No	Bajo
1484	52	50 a 59	H	No	No	No	No	No	Si	Si	Si	93.1	32.6	0.66	111	127	75	106	CASUAL	Obesidad	Presión normal	Glucosa normal	Obesidad	No	Alto
1485	63	60 o más	H	No	No	Si	No	Si	Si	No	Si	90.7	32.14	0.65	109	133	85	173	CASUAL	Obesidad	HTA controlada	Prediabetes	Obesidad e Hipertensión	No	Bajo
1486	53	50 a 59	H	No	No	No	No	No	Si	Si	No	112	34.96	0.63	113	120	80	128	CASUAL	Obesidad	Presión normal	Glucosa normal	Obesidad	No	Bajo
1487	35	30 a 39	H	No	No	No	No	No	Si	No	No	80	25.83	0.54	95	119	58	103	CASUAL	Preobeso (sobrepeso)	Presión normal	Glucosa normal	Sin ECNT	No	Bajo
1488	27	20 a 29	H	No	No	No	Si	No	No	Si	Si	78	25.18			129	81	112	CASUAL	Preobeso (sobrepeso)	Presión normal	Glucosa normal	Sin ECNT	No	Medio
1489	56	50 a 59	H	No	No	Si	No	No	No	Si	Si	81.5	27.55	0.59	101	123	79	120	CASUAL	Preobeso (sobrepeso)	HTA controlada	Glucosa normal	Hipertensión	No	Bajo
1490	39	30 a 39	H	No	No	No	No	No	No	Si	Si	97	36.51	0.59	96	130	89	134	CASUAL	Obesidad	Prehipertensión	Glucosa normal	Obesidad	No	Bajo
1491	21	20 a 29	H	No	No	No	No	No	Si	Si	Si			0.5	87	127	67	90	CASUAL	Peso normal	Presión normal	Glucosa normal	Sin ECNT	No	Bajo
1492	49	40 a 49	H	No	No	No	Si	No	No	Si	Si			0.52	91	146	86	105	CASUAL	Peso normal	Requiere confirmación de HTA	Glucosa normal	Hipertensión	No	Bajo
1493	38	30 a 39	H	No	No	Si	No	No	No	No	No	86.6	29.27	0.58	99	120	70	107	CASUAL	Preobeso (sobrepeso)	HTA controlada	Glucosa normal	Hipertensión	No	Bajo
1494	44	40 a 49	H	No	No	No	No	No	Si	No	Si			0.49	85	120	67	110	CASUAL	Peso normal	Presión normal	Glucosa normal	Sin ECNT	No	Bajo
1495	25	20 a 29	H	No	No	No	No	No	Si	No	Si	82	26.78	0.56	98	128	72	90	CASUAL	Preobeso (sobrepeso)	Presión normal	Glucosa normal	Sin ECNT	No	Bajo
1496	44	40 a 49	H	No	No	No	No	No	Si	Si	Si	91.5	31.29	0.56	96	121	77	100	CASUAL	Obesidad	Presión normal	Glucosa normal	Obesidad	No	Bajo
1497	40	40 a 49	H	No	No	No	No	No	No	No	Si	68	24.68	0.53	88	156	89	131	CASUAL	Peso normal	Requiere confirmación de HTA	Glucosa normal	Hipertensión	No	Bajo
1498	45	40 a 49	H	No	No	No	No	No	No	Si	Si	90	29.73	0.58	101	130	67	102	CASUAL	Preobeso (sobrepeso)	Prehipertensión	Glucosa normal	Sin ECNT	Sí	Bajo
1499	29	20 a 29	H	No	No	No	Si	No	No	Si	Si	73.6	25.47	0.55	93	121	76	98	AYUNO	Preobeso (sobrepeso)	Presión normal	Glucosa normal	Sin ECNT	No	Bajo
1500	39	30 a 39	H	No	No	No	No	No	Si	Si	Si	114	31.58	0.58	110	153	94	112	CASUAL	Obesidad	Requiere confirmación de HTA	Glucosa normal	Obesidad e Hipertensión	No	Bajo
1501	41	40 a 49	H	No	Si	No	Si	Si	No	Si	Si	85	25.66	0.47	86	124	72	92	CASUAL	Preobeso (sobrepeso)	Presión normal	Glucosa normal	Sin ECNT	No	Bajo
1502	41	40 a 49	H	No	No	No	No	No	Si	Si	Si	70	23.39	0.49	84	128	84	126	AYUNO	Peso normal	Presión normal	Requiere confirmación de DM2	Diabetes	No	Bajo
1503	45	40 a 49	H	No	No	No	No	No	No	Si	Si	70	24.51	0.53	90	125	80	119	CASUAL	Peso normal	Presión normal	Glucosa normal	Sin ECNT	Sí	Bajo
1504	41	40 a 49	H	No	No	No	Si	No	Si	Si	No	60.3	22.42	0.46	75	128	83	121	CASUAL	Peso normal	Presión normal	Glucosa normal	Sin ECNT	No	Bajo
1505	27	20 a 29	H	No	No	No	No	No	Si	Si	Si	107.4	36.73	0.64	110	142	90	121	AYUNO	Obesidad	Requiere confirmación de HTA	Prediabetes	Obesidad e Hipertensión	Sí	Alto
1506	50	50 a 59	H	No	No	No	No	No	No	Si	Si			0.64	107	160	106	126	CASUAL	Obesidad	Requiere confirmación de HTA	Glucosa normal	Obesidad e Hipertensión	No	Bajo
1507	48	40 a 49	H	No	No	No	No	No	No	Si	Si	64.1	22.98	0.53	89	140	92	119	CASUAL	Peso normal	Requiere confirmación de HTA	Glucosa normal	Hipertensión	No	Alto
1508	37	30 a 39	H	No	No	No	No	No	Si	Si	Si			0.52	98	139	90	95	AYUNO	Peso normal	Requiere confirmación de HTA	Glucosa normal	Hipertensión	No	Bajo
1509	28	20 a 29	H	No	No	No	No	No	Si	Si	Si	68	23.81	0.57	96	143	89	97	CASUAL	Peso normal	Requiere confirmación de HTA	Glucosa normal	Hipertensión	No	Bajo
1510	31	30 a 39	H	No	No	No	Si	No	Si	Si	Si	104.5	34.52			143	89	111	CASUAL	Obesidad	Requiere confirmación de HTA	Glucosa normal	Obesidad e Hipertensión	No	Bajo
1511	19	menores de 20	H	No	No	No	No	No	Si	No	Si	86.4	30.98	0.68	113	131	85	110	CASUAL	Obesidad	Prehipertensión	Glucosa normal	Obesidad	Sí	Bajo
1512	41	40 a 49	H	No	No	No	No	No	Si	No	Si	73	24.68	0.5	86	119	71	93	AYUNO	Peso normal	Presión normal	Glucosa normal	Sin ECNT	No	Medio
1513	32	30 a 39	H	No	No	No	No	No	No	No	Si	88	28.73	0.58	101	125	74	117	CASUAL	Preobeso (sobrepeso)	Presión normal	Glucosa normal	Sin ECNT	No	Bajo
1514	38	30 a 39	H	No	No	No	No	No	Si	No	Si	99	28.93	0.58	108	136	85	117	CASUAL	Preobeso (sobrepeso)	Prehipertensión	Glucosa normal	Sin ECNT	No	Bajo
1515	30	30 a 39	H	No	No	No	No	No	Si	Si	Si			0.57	98	118	76	116	CASUAL	Preobeso (sobrepeso)	Presión normal	Glucosa normal	Sin ECNT	Sí	Bajo
1516	32	30 a 39	H	No	No	No	No	No	No	Si	Si	100	30.52	0.62	112	114	64	134	CASUAL	Obesidad	Presión normal	Glucosa normal	Obesidad	No	Bajo
1517	34	30 a 39	H	No	No	No	Si	No	No	Si	No			0.51	87	121	68	93	CASUAL	Peso normal	Presión normal	Glucosa normal	Sin ECNT	No	Bajo
1518	17	menores de 20	H	No	No	No	No	No	No	No	No	81	30.86	0.59	96	132	73	100	CASUAL	Obesidad	Prehipertensión	Glucosa normal	Obesidad	No	Medio
1519	55	50 a 59	H	No	No	No	Si	Si	No	Si	No			0.61	103	122	75	122	CASUAL	Obesidad	Presión normal	Glucosa normal	Obesidad	No	Bajo
1520	28	20 a 29	H	No	No	No	Si	No	Si	No	Si	86	31.21	0.62	103	124	88	120	AYUNO	Obesidad	Prehipertensión	Prediabetes	Obesidad	No	Bajo
1521	38	30 a 39	H	No	No	No	No	No	No	Si	No			0.62	104	147	96	91	CASUAL	Obesidad	Requiere confirmación de HTA	Glucosa normal	Obesidad e Hipertensión	No	Bajo
1522	41	40 a 49	H	No	No	No	No	No	No	No	Si			0.58	98	125	71	95	CASUAL	Preobeso (sobrepeso)	Presión normal	Glucosa normal	Sin ECNT	No	Bajo
1523	37	30 a 39	H	No	No	No	Si	No	Si	Si	Si	120.6	34.49	0.7	130	125	78	86	AYUNO	Obesidad	Presión normal	Glucosa normal	Obesidad	No	Bajo
1524	41	40 a 49	H	No	No	No	Si	No	No	Si	Si	65.2	22.56	0.51	87	112	65	116	CASUAL	Peso normal	Presión normal	Glucosa normal	Sin ECNT	No	Bajo
1525	57	50 a 59	H	No	No	No	No	No	Si	Si	Si	88.3	31.66	0.6	100	131	83	110	AYUNO	Obesidad	Prehipertensión	Prediabetes	Obesidad	No	Bajo
1526	20	20 a 29	H	No	No	No	No	No	Si	Si	Si			0.45	77	115	70	99	CASUAL	Peso normal	Presión normal	Glucosa normal	Sin ECNT	No	Bajo
1527	29	20 a 29	H	No	No	No	No	No	Si	Si	Si	83	28.72	0.58	99	110	80	94	CASUAL	Preobeso (sobrepeso)	Presión normal	Glucosa normal	Sin ECNT	No	Medio
1528	36	30 a 39	H	No	No	No	No	No	No	Si	Si	90	29.73	0.59	102	123	76	127	CASUAL	Preobeso (sobrepeso)	Presión normal	Glucosa normal	Sin ECNT	No	Bajo
1529	35	30 a 39	H	No	No	No	Si	No	Si	No	Si			0.59	102	126	81	123	CASUAL	Obesidad	Presión normal	Glucosa normal	Obesidad	No	Bajo
1530	27	20 a 29	H	No	No	No	No	No	Si	Si	Si	68	25.91	0.56	90	152	92	104	CASUAL	Preobeso (sobrepeso)	Requiere confirmación de HTA	Glucosa normal	Hipertensión	Sí	Bajo
1531	48	40 a 49	H	No	No	No	No	Si	No	Si	Si	79.7	32.33	0.64	101	161	94	119	CASUAL	Obesidad	Requiere confirmación de HTA	Glucosa normal	Obesidad e Hipertensión	No	Alto
1532	52	50 a 59	H	No	No	No	No	No	No	Si	Si	76	26.61	0.59	99	148	94	100	CASUAL	Preobeso (sobrepeso)	Requiere confirmación de HTA	Glucosa normal	Hipertensión	No	Bajo
1533	35	30 a 39	H	No	No	No	No	No	No	No	Si	82.5	32.23	0.68	108	100	65	118	AYUNO	Obesidad	Presión normal	Prediabetes	Obesidad	No	Bajo
1534	41	40 a 49	H	No	No	Si	No	No	No	No	Si			0.7	122	198	139	102	CASUAL	Obesidad	HTA no controlada	Glucosa normal	Obesidad e Hipertensión	No	Bajo
1535	33	30 a 39	H	No	No	No	No	No	No	Si	No	98.1	32.4	0.64	111	120	80	96	CASUAL	Obesidad	Presión normal	Glucosa normal	Obesidad	Sí	Bajo
1536	34	30 a 39	H	No	No	No	No	No	No	Si	Si	78	25.47	0.45	78	105	71	101	AYUNO	Preobeso (sobrepeso)	Presión normal	Requiere confirmación de DM2	Diabetes	No	Alto
1537	47	40 a 49	H	No	No	Si	No	No	No	No	Si	91.5	29.54	0.65	114	154	101	125	CASUAL	Preobeso (sobrepeso)	HTA no controlada	Glucosa normal	Hipertensión	No	Bajo
1538	21	20 a 29	H	No	No	No	No	No	Si	Si	Si			0.55	93	115	85	95	CASUAL	Preobeso (sobrepeso)	Prehipertensión	Glucosa normal	Sin ECNT	No	Alto
1539	18	menores de 20	H	No	No	No	No	No	No	Si	Si	89	36.11	0.55	86	120	74	101	CASUAL	Obesidad	Presión normal	Glucosa normal	Obesidad	No	Medio
1540	51	50 a 59	H	No	No	Si	No	Si	Si	Si	Si			0.62	103	152	93	102	CASUAL	Obesidad	HTA no controlada	Glucosa normal	Obesidad e Hipertensión	No	Bajo
1541	28	20 a 29	H	No	No	No	No	No	No	No	Si	119.4	36.85	0.68	123	130	82	98	AYUNO	Obesidad	Prehipertensión	Glucosa normal	Obesidad	Sí	Bajo
1542	49	40 a 49	H	No	No	No	No	No	No	Si	Si			0.66	115	144	93	139	CASUAL	Obesidad	Requiere confirmación de HTA	Glucosa normal	Obesidad e Hipertensión	No	Bajo
1543	41	40 a 49	H	No	No	No	Si	No	No	Si	Si	101.8	36.94	0.65	108	135	88	86	AYUNO	Obesidad	Prehipertensión	Glucosa normal	Obesidad	No	Alto
1544	31	30 a 39	H	No	Si	No	No	Si	Si	No	Si	99	33.46	0.67	115	143	93	109	CASUAL	Obesidad	Requiere confirmación de HTA	Glucosa normal	Obesidad e Hipertensión	Sí	Bajo
1545	48	40 a 49	H	No	No	No	No	No	No	Si	Si	67	24.31	0.54	89	114	72	107	CASUAL	Peso normal	Presión normal	Glucosa normal	Sin ECNT	No	Bajo
1546	56	50 a 59	H	No	No	No	No	Si	No	Si	Si	71.7	23.15	0.49	86	90	70	111	CASUAL	Peso normal	Presión normal	Glucosa normal	Sin ECNT	No	Alto
1547	22	20 a 29	H	No	No	No	No	No	No	No	No	83	26.49	0.51	91	135	78	91	CASUAL	Preobeso (sobrepeso)	Prehipertensión	Glucosa normal	Sin ECNT	No	Bajo
1548	36	30 a 39	H	No	No	No	Si	No	Si	No	Si			0.64	112	104	72	109	CASUAL	Obesidad	Presión normal	Glucosa normal	Obesidad	No	Bajo
1549	44	40 a 49	H	No	No	No	No	No	Si	Si	No	87	31.96	0.63	104	132	88	110	CASUAL	Obesidad	Prehipertensión	Glucosa normal	Obesidad	No	Bajo
1550	38	30 a 39	H	No	No	No	No	No	Si	No	Si	81.6	27.58	0.57	98	113	76	98	AYUNO	Preobeso (sobrepeso)	Presión normal	Glucosa normal	Sin ECNT	No	Bajo
1551	46	40 a 49	H	No	No	No	No	No	No	Si	Si	75.2	30.9	0.66	103	124	79	68	CASUAL	Obesidad	Presión normal	Glucosa normal	Obesidad	No	Bajo
1552	40	40 a 49	H	No	No	No	No	No	Si	Si	Si	76	26.93	0.57	95	138	79	95	CASUAL	Preobeso (sobrepeso)	Prehipertensión	Glucosa normal	Sin ECNT	No	Bajo
1553	31	30 a 39	H	No	No	No	Si	No	No	No	Si	119	39.31	0.78	135	115	80	100	CASUAL	Obesidad	Presión normal	Glucosa normal	Obesidad	No	Bajo
1554	58	50 a 59	H	No	No	No	No	Si	No	No	No			0.67	110	135	76	134	CASUAL	Obesidad	Prehipertensión	Glucosa normal	Obesidad	No	Bajo
1555	52	50 a 59	H	No	No	No	No	No	No	No	Si			0.53	83	169	101	281	CASUAL	Preobeso (sobrepeso)	Requiere confirmación de HTA	Requiere confirmación de DM2	Diabetes e Hipertensión	No	Bajo
1556	33	30 a 39	H	No	No	No	No	No	Si	No	Si	69	24.45	0.54	90	145	90	103	CASUAL	Peso normal	Requiere confirmación de HTA	Glucosa normal	Hipertensión	No	Bajo
1557	49	40 a 49	H	No	No	No	No	No	Si	Si	Si			0.38	62	122	64	104	CASUAL	Peso normal	Presión normal	Glucosa normal	Sin ECNT	No	Bajo
1558	51	50 a 59	H	Si	No	No	Si	Si	Si	Si	Si	75	27.55	0.56	92	127	68	195	CASUAL	Preobeso (sobrepeso)	Presión normal	DM2 no controlada	Diabetes	No	Bajo
1559	43	40 a 49	H	No	No	No	Si	No	No	Si	Si	74	27.85	0.6	98	130	81	112	CASUAL	Preobeso (sobrepeso)	Prehipertensión	Glucosa normal	Sin ECNT	No	Bajo
1560	29	20 a 29	H	No	No	No	No	No	No	Si	No	99	31.25	0.61	109	119	71	118	CASUAL	Obesidad	Presión normal	Glucosa normal	Obesidad	No	Bajo
1561	42	40 a 49	H	No	No	Si	No	No	Si	No	No	90	33.06	0.68	112	147	95	132	CASUAL	Obesidad	HTA no controlada	Glucosa normal	Obesidad e Hipertensión	No	Bajo
1562	29	20 a 29	H	No	No	No	Si	No	No	No	No	55	22.6	0.6	93	98	60	112	CASUAL	Peso normal	Presión normal	Glucosa normal	Sin ECNT	No	Bajo
1563	20	20 a 29	H	No	No	No	No	No	No	Si	Si	54	18.69	0.44	75	121	79	98	CASUAL	Peso normal	Presión normal	Glucosa normal	Sin ECNT	No	Alto
1564	23	20 a 29	H	No	No	No	No	No	Si	Si	Si	61	17.82	0.34	63	125	79	111	CASUAL	Peso normal	Presión normal	Glucosa normal	Sin ECNT	Sí	Bajo
1565	40	40 a 49	H	No	Si	No	Si	No	No	Si	Si	84	25.93	0.64	115	140	75	147	CASUAL	Preobeso (sobrepeso)	Requiere confirmación de HTA	Requiere confirmación de DM2	Diabetes e Hipertensión	No	Alto
1566	24	20 a 29	H	No	No	No	No	No	No	No	Si	74	27.51	0.53	87	110	80	89	CASUAL	Preobeso (sobrepeso)	Presión normal	Glucosa normal	Sin ECNT	No	Bajo
1567	39	30 a 39	H	No	No	No	Si	No	Si	No	Si			0.67	119	156	100	100	CASUAL	Obesidad	Requiere confirmación de HTA	Glucosa normal	Obesidad e Hipertensión	No	Bajo
1568	36	30 a 39	H	No	No	No	No	No	Si	Si	Si	73	26.49	0.55	92	120	75	88	CASUAL	Preobeso (sobrepeso)	Presión normal	Glucosa normal	Sin ECNT	No	Bajo
1569	24	20 a 29	H	No	No	No	No	No	No	Si	Si	65	28.89	0.59	89	131	63	101	CASUAL	Preobeso (sobrepeso)	Prehipertensión	Glucosa normal	Sin ECNT	No	Bajo
1570	47	40 a 49	H	No	No	Si	Si	No	Si	Si	Si	90	27.78	0.62	111	125	80	108	CASUAL	Preobeso (sobrepeso)	HTA controlada	Glucosa normal	Hipertensión	No	Bajo
1571	39	30 a 39	H	No	No	No	Si	No	No	Si	Si			0.52	85	110	66	106	CASUAL	Peso normal	Presión normal	Glucosa normal	Sin ECNT	No	Bajo
1572	39	30 a 39	H	No	No	No	No	No	No	Si	Si	90	32.66			148	93	100	CASUAL	Obesidad	Requiere confirmación de HTA	Glucosa normal	Obesidad e Hipertensión	No	Bajo
1573	49	40 a 49	H	No	No	No	Si	Si	No	Si	Si			0.64	101	131	89	99	AYUNO	Obesidad	Requiere confirmación de HTA	Glucosa normal	Obesidad e Hipertensión	No	Bajo
1574	40	40 a 49	H	No	No	No	Si	No	No	Si	Si	91	28.09	0.55	99	150	87	585	CASUAL	Preobeso (sobrepeso)	Requiere confirmación de HTA	Requiere confirmación de DM2	Diabetes e Hipertensión	No	Bajo
1575	57	50 a 59	H	No	Si	Si	No	No	No	Si	Si	83	25.62	0.52	94	120	75	115	CASUAL	Preobeso (sobrepeso)	HTA controlada	Glucosa normal	Hipertensión	No	Bajo
1576	23	20 a 29	H	No	No	No	No	No	No	No	No	56	21.6	0.48	78	103	66	103	CASUAL	Peso normal	Presión normal	Glucosa normal	Sin ECNT	No	Medio
1577	52	50 a 59	H	No	No	No	No	No	No	No	Si	76.6	26.51	0.58	98	150	92	87	CASUAL	Preobeso (sobrepeso)	Requiere confirmación de HTA	Glucosa normal	Hipertensión	No	Bajo
1578	33	30 a 39	H	No	No	No	Si	No	No	Si	Si	68	30.22			128	72	112	CASUAL	Obesidad	Presión normal	Glucosa normal	Obesidad	No	Medio
1579	30	30 a 39	H	No	No	No	Si	No	No	No	Si	90	29.73	0.6	104	121	73	95	AYUNO	Preobeso (sobrepeso)	Presión normal	Glucosa normal	Sin ECNT	No	Bajo
1580	52	50 a 59	H	No	No	No	Si	Si	No	Si	Si	92	28.08	0.56	102	146	87	117	CASUAL	Preobeso (sobrepeso)	Requiere confirmación de HTA	Glucosa normal	Hipertensión	No	Bajo
1581	0	menores de 20	H	No	No	No	No	No	Si	Si	No	107	29.64	0.62	118	142	76	146	CASUAL	Preobeso (sobrepeso)	Requiere confirmación de HTA	Requiere confirmación de DM2	Diabetes e Hipertensión	No	Bajo
1582	45	40 a 49	H	No	No	No	Si	No	No	Si	Si	79.8	28.27	0.64	107	149	93	90	CASUAL	Preobeso (sobrepeso)	Requiere confirmación de HTA	Glucosa normal	Hipertensión	No	Bajo
1583	21	20 a 29	H	No	No	No	No	No	Si	Si	No			0.57	102	136	74	96	CASUAL	Preobeso (sobrepeso)	Prehipertensión	Glucosa normal	Sin ECNT	Sí	Bajo
1584	49	40 a 49	H	No	No	Si	No	No	No	No	Si	102	38.87	0.77	125	125	80	105	CASUAL	Obesidad	HTA controlada	Glucosa normal	Obesidad e Hipertensión	No	Bajo
1585	33	30 a 39	H	No	No	No	No	No	No	Si	Si	71	25.16	0.48	80	137	80	126	CASUAL	Preobeso (sobrepeso)	Prehipertensión	Glucosa normal	Sin ECNT	No	Bajo
1586	38	30 a 39	H	No	No	No	Si	No	No	No	Si	74	21.39	0.44	82	117	83	105	CASUAL	Peso normal	Presión normal	Glucosa normal	Sin ECNT	Sí	Alto
1587	45	40 a 49	H	No	No	No	Si	No	No	Si	No			0.51	77	115	86	75	CASUAL	Peso normal	Prehipertensión	Glucosa normal	Sin ECNT	No	Bajo
1588	6	menores de 20	H	No	No	No	No	No	No	No	Si			0.55	97	120	65	111	CASUAL	Preobeso (sobrepeso)	Presión normal	Glucosa normal	Sin ECNT	No	Bajo
1589	50	50 a 59	H	No	No	No	No	No	No	No	No	80	27.68	0.56	96	118	73	91	CASUAL	Preobeso (sobrepeso)	Presión normal	Glucosa normal	Sin ECNT	No	Medio
1590	19	menores de 20	H	No	No	No	No	No	No	No	Si	64	19.32	0.41	74	136	91	93	CASUAL	Peso normal	Requiere confirmación de HTA	Glucosa normal	Hipertensión	No	Bajo
1591	43	40 a 49	H	No	No	No	Si	Si	No	No	Si	94	29.67	0.62	110	144	91	143	CASUAL	Preobeso (sobrepeso)	Requiere confirmación de HTA	Requiere confirmación de DM2	Diabetes e Hipertensión	No	Bajo
1592	42	40 a 49	H	No	No	No	No	No	No	No	Si	87	27.46	0.56	99	147	95	148	CASUAL	Preobeso (sobrepeso)	Requiere confirmación de HTA	Requiere confirmación de DM2	Diabetes e Hipertensión	No	Bajo
1593	29	20 a 29	H	No	No	No	No	No	Si	No	Si			0.49	86	118	72	104	CASUAL	Peso normal	Presión normal	Glucosa normal	Sin ECNT	Sí	Bajo
1594	37	30 a 39	H	No	No	No	No	No	Si	Si	Si	75	25.95	0.54	92	130	77	182	CASUAL	Preobeso (sobrepeso)	Prehipertensión	Requiere confirmación de DM2	Diabetes	No	Bajo
1595	43	40 a 49	H	No	No	No	No	No	No	Si	Si			0.55	91	129	79	105	CASUAL	Preobeso (sobrepeso)	Presión normal	Glucosa normal	Sin ECNT	Sí	Bajo
1596	33	30 a 39	H	No	No	No	Si	Si	No	Si	Si			0.49	83	132	77	100	CASUAL	Peso normal	Prehipertensión	Glucosa normal	Sin ECNT	No	Bajo
1597	28	20 a 29	H	No	No	No	No	No	No	Si	Si	73.5	25.73	0.52	88	110	85	65	CASUAL	Preobeso (sobrepeso)	Prehipertensión	Glucosa normal	Sin ECNT	No	Bajo
1598	52	50 a 59	H	No	No	No	Si	No	No	Si	Si	77.7	28.2	0.63	104	125	76	111	CASUAL	Preobeso (sobrepeso)	Presión normal	Glucosa normal	Sin ECNT	No	Bajo
1599	30	30 a 39	H	No	No	No	Si	No	No	No	Si			0.57	103	131	72	122	CASUAL	Preobeso (sobrepeso)	Prehipertensión	Glucosa normal	Sin ECNT	No	Bajo
1600	40	40 a 49	H	No	No	No	Si	No	No	Si	Si	71	24.28	0.5	85	120	80	88	CASUAL	Peso normal	Presión normal	Glucosa normal	Sin ECNT	No	Bajo
1601	29	20 a 29	H	No	No	No	Si	No	Si	Si	Si	102.4	34.61			135	80	126	CASUAL	Obesidad	Prehipertensión	Glucosa normal	Obesidad	No	Bajo
1602	22	20 a 29	H	No	No	No	No	No	No	Si	Si	56	20.08	0.47	79	112	62	109	CASUAL	Peso normal	Presión normal	Glucosa normal	Sin ECNT	Sí	Bajo
1603	34	30 a 39	H	No	No	No	Si	No	Si	Si	Si	94.5	31.94	0.58	100	135	75	98	AYUNO	Obesidad	Prehipertensión	Glucosa normal	Obesidad	No	Bajo
1604	38	30 a 39	H	No	No	No	No	No	Si	No	Si	102	33.31	0.61	106	138	92	106	AYUNO	Obesidad	Requiere confirmación de HTA	Prediabetes	Obesidad e Hipertensión	No	Alto
1605	36	30 a 39	H	No	No	No	No	No	Si	Si	Si	64	24.69	0.56	90	107	68	121	CASUAL	Peso normal	Presión normal	Glucosa normal	Sin ECNT	No	Bajo
1606	35	30 a 39	H	No	No	No	No	No	Si	Si	Si	59	19.27	0.46	81	111	70	112	CASUAL	Peso normal	Presión normal	Glucosa normal	Sin ECNT	No	Bajo
1607	28	20 a 29	H	No	No	No	No	No	Si	No	Si	72	25.51	0.5	84	135	76	140	CASUAL	Preobeso (sobrepeso)	Prehipertensión	Requiere confirmación de DM2	Diabetes	No	Bajo
1608	36	30 a 39	H	No	No	No	No	No	No	Si	Si	95	33.66	0.64	108	124	75	103	CASUAL	Obesidad	Presión normal	Glucosa normal	Obesidad	No	Bajo
1609	31	30 a 39	H	No	No	No	No	No	No	Si	Si			0.52	91	141	76	90	CASUAL	Peso normal	HTA no controlada	Glucosa normal	Hipertensión	No	Bajo
1610	45	40 a 49	H	No	No	No	No	No	No	Si	Si	84	28.07	0.58	100	157	97	110	CASUAL	Preobeso (sobrepeso)	Requiere confirmación de HTA	Glucosa normal	Hipertensión	No	Bajo
1611	26	20 a 29	H	No	No	No	No	Si	Si	Si	Si	82	30.12	0.6	99	121	68	103	AYUNO	Obesidad	Presión normal	Prediabetes	Obesidad	Sí	Medio
1612	23	20 a 29	H	No	No	No	No	No	Si	Si	No	88	26.57	0.52	95	148	80	100	AYUNO	Preobeso (sobrepeso)	HTA no controlada	Requiere confirmación de DM2	Diabetes e Hipertensión	Sí	Alto
1613	49	40 a 49	H	Si	No	No	Si	Si	No	No	Si	81	30.12	0.6	99	140	83	118	CASUAL	Obesidad	Requiere confirmación de HTA	DM2 controlada	Obesidad, Diabetes e Hipertensión	No	Bajo
1614	71	60 o más	H	Si	No	No	Si	No	No	Si	Si	71	22.16	0.34	61	127	74	96	CASUAL	Peso normal	Presión normal	DM2 controlada	Diabetes	No	Bajo
1615	27	20 a 29	H	No	No	No	No	No	No	Si	Si	105	31.01	0.58	106	140	90	81	AYUNO	Obesidad	Requiere confirmación de HTA	Glucosa normal	Obesidad e Hipertensión	No	Bajo
1616	51	50 a 59	H	No	No	No	No	No	No	Si	Si	72	25.21	0.54	92	130	79	129	CASUAL	Preobeso (sobrepeso)	Prehipertensión	Glucosa normal	Sin ECNT	Sí	Bajo
1617	32	30 a 39	H	No	No	No	Si	No	Si	No	No	86	25.4			127	65	106	CASUAL	Preobeso (sobrepeso)	Presión normal	Glucosa normal	Sin ECNT	No	Bajo
1618	27	20 a 29	H	No	No	No	No	No	No	Si	Si			0.51	88	132	96	104	CASUAL	Peso normal	Requiere confirmación de HTA	Glucosa normal	Hipertensión	No	Bajo
1619	48	40 a 49	H	No	No	No	No	Si	Si	Si	Si	83	34.55	0.65	100	108	67	106	AYUNO	Obesidad	Presión normal	Prediabetes	Obesidad	No	Bajo
1620	44	40 a 49	H	No	No	No	No	No	No	Si	Si	78	30.47	0.57	92	152	95	113	CASUAL	Obesidad	Requiere confirmación de HTA	Glucosa normal	Obesidad e Hipertensión	No	Bajo
1621	36	30 a 39	H	No	No	No	No	No	Si	Si	No	80	26.42	0.56	97	140	102	116	CASUAL	Preobeso (sobrepeso)	Requiere confirmación de HTA	Glucosa normal	Hipertensión	No	Bajo
1622	45	40 a 49	H	No	No	No	No	No	Si	Si	Si	72	25.51	0.56	94	111	70	94	CASUAL	Preobeso (sobrepeso)	Presión normal	Glucosa normal	Sin ECNT	No	Bajo
1623	35	30 a 39	H	No	No	No	No	No	Si	Si	Si	86	29.07	0.61	105	134	83	114	CASUAL	Preobeso (sobrepeso)	Prehipertensión	Glucosa normal	Sin ECNT	No	Bajo
1624	38	30 a 39	H	No	No	No	Si	No	No	No	No	85	28.08	0.62	108	120	80	111	CASUAL	Preobeso (sobrepeso)	Presión normal	Glucosa normal	Sin ECNT	Sí	Bajo
1625	54	50 a 59	H	No	No	No	Si	Si	No	Si	Si			0.58	98	149	94	115	CASUAL	Preobeso (sobrepeso)	Requiere confirmación de HTA	Glucosa normal	Hipertensión	No	Bajo
1626	39	30 a 39	H	No	No	No	No	No	No	Si	Si	78	26.99	0.6	102	134	64	100	CASUAL	Preobeso (sobrepeso)	Prehipertensión	Glucosa normal	Sin ECNT	Sí	Bajo
1627	40	40 a 49	H	No	No	No	No	No	Si	Si	Si	93	31.07	0.62	108	137	77	105	CASUAL	Obesidad	Prehipertensión	Glucosa normal	Obesidad	No	Bajo
1628	32	30 a 39	H	No	No	No	No	No	No	Si	No	87	28.41	0.58	101	140	87	121	CASUAL	Preobeso (sobrepeso)	Requiere confirmación de HTA	Glucosa normal	Hipertensión	No	Bajo
1629	37	30 a 39	H	No	Si	No	Si	No	No	Si	Si	106	33.08	0.68	121	119	73	95	CASUAL	Obesidad	Presión normal	Glucosa normal	Obesidad	No	Bajo
1630	47	40 a 49	H	No	No	No	No	No	Si	No	Si			0.6	102	155	103	115	CASUAL	Obesidad	Requiere confirmación de HTA	Glucosa normal	Obesidad e Hipertensión	No	Bajo
1631	47	40 a 49	H	No	No	No	No	No	No	No	Si	68	21.71	0.46	82	131	78	106	CASUAL	Peso normal	Prehipertensión	Glucosa normal	Sin ECNT	No	Bajo
1632	55	50 a 59	H	No	No	No	Si	No	Si	No	Si	72.5	27.63	0.6	97	132	88	330	CASUAL	Preobeso (sobrepeso)	Prehipertensión	Requiere confirmación de DM2	Diabetes	No	Bajo
1633	30	30 a 39	H	No	No	No	No	No	No	Si	Si			0.53	97	153	92	97	CASUAL	Preobeso (sobrepeso)	Requiere confirmación de HTA	Glucosa normal	Hipertensión	No	Bajo
1634	35	30 a 39	H	No	No	No	No	No	Si	Si	No			0.45	79	126	70	114	CASUAL	Peso normal	Presión normal	Glucosa normal	Sin ECNT	No	Bajo
1635	30	30 a 39	H	No	No	No	No	No	No	Si	No	80	27.68	0.55	93	128	79	100	AYUNO	Preobeso (sobrepeso)	Presión normal	Requiere confirmación de DM2	Diabetes	No	Bajo
1636	30	30 a 39	H	No	No	No	No	No	No	Si	Si	66	23.67			176	70	95	CASUAL	Peso normal	Requiere confirmación de HTA	Glucosa normal	Hipertensión	No	Bajo
1637	37	30 a 39	H	No	No	No	Si	No	No	No	Si	86	30.84	0.65	108	130	81	96	CASUAL	Obesidad	Prehipertensión	Glucosa normal	Obesidad	No	Bajo
1638	29	20 a 29	H	No	No	No	No	No	Si	Si	Si			0.61	101	126	71	101	CASUAL	Obesidad	Presión normal	Glucosa normal	Obesidad	No	Bajo
1639	23	20 a 29	H	No	No	No	Si	No	Si	Si	Si			0.54	102	129	68	152	CASUAL	Preobeso (sobrepeso)	Presión normal	Prediabetes	Sin ECNT	No	Bajo
1640	58	50 a 59	H	No	No	No	Si	No	No	Si	Si	92.4	33.13			123	74	92	AYUNO	Obesidad	Presión normal	Glucosa normal	Obesidad	No	Medio
1641	30	30 a 39	H	No	No	No	No	No	No	No	No	79	30.1	0.62	101	134	85	101	CASUAL	Obesidad	Prehipertensión	Glucosa normal	Obesidad	No	Medio
1642	44	40 a 49	H	No	No	No	No	No	No	No	Si	80	28.34			114	63	112	CASUAL	Preobeso (sobrepeso)	Presión normal	Glucosa normal	Sin ECNT	No	Bajo
1643	51	50 a 59	H	No	No	Si	Si	No	No	No	Si	80	27.36	0.56	95	130	70	104	AYUNO	Preobeso (sobrepeso)	HTA controlada	Requiere confirmación de DM2	Diabetes e Hipertensión	No	Bajo
1644	47	40 a 49	H	No	No	No	Si	No	Si	Si	Si			0.6	99	173	108	114	CASUAL	Obesidad	Requiere confirmación de HTA	Glucosa normal	Obesidad e Hipertensión	No	Bajo
1645	41	40 a 49	H	No	No	No	No	No	Si	Si	Si	80	27.68	0.53	90	120	80	90	AYUNO	Preobeso (sobrepeso)	Presión normal	Glucosa normal	Sin ECNT	No	Alto
1646	30	30 a 39	H	No	No	No	Si	No	Si	Si	Si	111	37.52	0.66	113	117	70	99	CASUAL	Obesidad	Presión normal	Glucosa normal	Obesidad	Sí	Bajo
1647	35	30 a 39	H	No	No	No	No	No	No	No	Si			0.58	97	119	72	93	CASUAL	Obesidad	Presión normal	Glucosa normal	Obesidad	No	Bajo
1648	23	20 a 29	H	No	No	No	Si	No	No	No	Si	86	27.76	0.53	93	119	74	102	AYUNO	Preobeso (sobrepeso)	Presión normal	Requiere confirmación de DM2	Diabetes	Sí	Medio
1649	48	40 a 49	H	No	No	Si	Si	No	No	Si	Si	100.5	31.72	0.61	109	123	77	105	CASUAL	Obesidad	HTA controlada	Glucosa normal	Obesidad e Hipertensión	No	Alto
1650	33	30 a 39	H	No	No	No	No	No	No	Si	Si	78	25.47	0.57	100	119	73	95	AYUNO	Preobeso (sobrepeso)	Presión normal	Glucosa normal	Sin ECNT	No	Medio
1651	37	30 a 39	H	Si	No	Si	Si	Si	Si	No	Si	110.4	40.06			152	95	115	AYUNO	Obesidad	HTA no controlada	DM2 controlada	Obesidad, Diabetes e Hipertensión	No	Bajo
1652	27	20 a 29	H	No	No	No	Si	No	Si	No	Si	97.7	30.15			126	80	100	CASUAL	Obesidad	Presión normal	Glucosa normal	Obesidad	No	Bajo
1653	44	40 a 49	H	No	No	No	No	No	No	Si	Si			0.51	87	110	61	103	CASUAL	Peso normal	Presión normal	Glucosa normal	Sin ECNT	No	Bajo
1654	43	40 a 49	H	No	No	No	Si	No	Si	Si	No	65	25.39			102	77	105	AYUNO	Preobeso (sobrepeso)	Presión normal	Requiere confirmación de DM2	Diabetes	No	Bajo
1655	31	30 a 39	H	No	No	No	Si	No	No	Si	Si	80	24.69	0.51	92	125	80	110	CASUAL	Peso normal	Presión normal	Glucosa normal	Sin ECNT	No	Bajo
1656	25	20 a 29	H	No	No	No	No	No	Si	Si	Si	82	24.76	0.52	94	129	78	92	AYUNO	Peso normal	Prehipertensión	Glucosa normal	Sin ECNT	No	Bajo
1657	36	30 a 39	H	No	No	No	Si	No	No	Si	Si	67	23.18	0.54	92	125	68	105	CASUAL	Peso normal	Presión normal	Glucosa normal	Sin ECNT	No	Bajo
1658	42	40 a 49	H	No	No	No	Si	No	No	Si	Si			0.51	83	129	86	106	CASUAL	Peso normal	Prehipertensión	Glucosa normal	Sin ECNT	Sí	Bajo
1659	24	20 a 29	H	No	No	No	No	No	Si	Si	Si	84.5	27.91	0.56	97	89	76	107	CASUAL	Preobeso (sobrepeso)	Presión normal	Glucosa normal	Sin ECNT	No	Medio
1660	53	50 a 59	H	No	No	No	No	No	No	Si	Si			0.58	95	134	82	172	CASUAL	Preobeso (sobrepeso)	Prehipertensión	Prediabetes	Sin ECNT	Sí	Bajo
1661	35	30 a 39	H	No	No	No	Si	No	No	No	No	87	24.88			137	83	123	CASUAL	Peso normal	Prehipertensión	Glucosa normal	Sin ECNT	No	Bajo
1662	31	30 a 39	H	No	No	No	Si	No	No	Si	Si	78	27.64	0.63	106	128	98	100	CASUAL	Preobeso (sobrepeso)	Requiere confirmación de HTA	Glucosa normal	Hipertensión	No	Bajo
1663	28	20 a 29	H	No	No	No	Si	No	No	No	Si	78	24.07	0.36	65	127	74	101	CASUAL	Peso normal	Presión normal	Glucosa normal	Sin ECNT	Sí	Bajo
1664	42	40 a 49	H	No	No	No	No	No	No	Si	No			0.61	107	123	79	99	CASUAL	Obesidad	Presión normal	Glucosa normal	Obesidad	No	Bajo
1665	54	50 a 59	H	No	No	No	No	No	No	No	Si	64.5	23.69	0.56	92	136	87	120	CASUAL	Peso normal	Prehipertensión	Glucosa normal	Sin ECNT	No	Bajo
1666	29	20 a 29	H	No	Si	No	No	No	No	Si	Si			0.66	116	126	82	110	CASUAL	Obesidad	Presión normal	Glucosa normal	Obesidad	Sí	Bajo
1667	28	20 a 29	H	No	No	No	Si	No	Si	Si	Si	76	28.96	0.56	90	147	90	94	CASUAL	Preobeso (sobrepeso)	Requiere confirmación de HTA	Glucosa normal	Hipertensión	No	Bajo
1668	48	40 a 49	H	No	No	No	Si	Si	No	No	Si			0.53	96	141	92	97	CASUAL	Preobeso (sobrepeso)	Requiere confirmación de HTA	Glucosa normal	Hipertensión	No	Bajo
1669	32	30 a 39	H	No	No	No	No	No	Si	Si	Si	120	37.04	0.66	118	121	76	97	CASUAL	Obesidad	Presión normal	Glucosa normal	Obesidad	No	Bajo
1670	40	40 a 49	H	No	No	No	No	No	Si	Si	No	75	26.57	0.58	97	133	80	115	CASUAL	Preobeso (sobrepeso)	Prehipertensión	Glucosa normal	Sin ECNT	No	Alto
1671	29	20 a 29	H	No	No	No	No	No	Si	Si	Si	88	24.38	0.48	92	134	78	93	CASUAL	Peso normal	Prehipertensión	Glucosa normal	Sin ECNT	No	Bajo
1672	39	30 a 39	H	No	No	No	Si	No	No	Si	No			0.65	110	143	75	100	CASUAL	Obesidad	Requiere confirmación de HTA	Glucosa normal	Obesidad e Hipertensión	No	Bajo
1673	28	20 a 29	H	No	No	No	No	No	Si	Si	Si	72.5	22.88	0.5	89	118	65	132	CASUAL	Peso normal	Presión normal	Glucosa normal	Sin ECNT	Sí	Bajo
1674	40	40 a 49	H	No	Si	No	No	No	Si	Si	Si	89	27.47	0.61	109	120	77	250	AYUNO	Preobeso (sobrepeso)	Presión normal	Requiere confirmación de DM2	Diabetes	Sí	Bajo
1675	49	40 a 49	H	No	No	No	Si	No	No	No	Si			0.67	116	126	82	104	CASUAL	Obesidad	Presión normal	Glucosa normal	Obesidad	No	Bajo
1676	37	30 a 39	H	No	No	No	No	No	No	Si	Si	74.9	24.74	0.52	90	127	70	82	CASUAL	Peso normal	Presión normal	Glucosa normal	Sin ECNT	No	Alto
1677	33	30 a 39	H	No	No	No	Si	No	Si	No	No			0.59	99	119	78	98	CASUAL	Obesidad	Presión normal	Glucosa normal	Obesidad	Sí	Bajo
1678	38	30 a 39	H	No	No	No	Si	No	No	No	Si	84.8	30.05	0.63	106	120	67	107	CASUAL	Obesidad	Presión normal	Glucosa normal	Obesidad	No	Medio
1679	38	30 a 39	H	No	No	No	No	No	No	No	Si	90	28.41	0.58	103	114	73	112	CASUAL	Preobeso (sobrepeso)	Presión normal	Glucosa normal	Sin ECNT	No	Bajo
1680	28	20 a 29	H	No	No	No	No	No	No	Si	No			0.54	93	123	94	94	CASUAL	Preobeso (sobrepeso)	Requiere confirmación de HTA	Glucosa normal	Hipertensión	Sí	Bajo
1681	44	40 a 49	H	Si	No	Si	Si	Si	No	Si	Si	120	37.04	0.74	134	118	79	326	CASUAL	Obesidad	HTA controlada	DM2 no controlada	Obesidad, Diabetes e Hipertensión	No	Bajo
1682	39	30 a 39	H	No	No	No	No	No	No	Si	Si	80	26.73	0.58	100	124	68	134	CASUAL	Preobeso (sobrepeso)	Presión normal	Glucosa normal	Sin ECNT	No	Bajo
1683	47	40 a 49	H	No	No	No	No	No	No	Si	No			0.54	94	117	77	117	CASUAL	Preobeso (sobrepeso)	Presión normal	Glucosa normal	Sin ECNT	No	Bajo
1684	54	50 a 59	H	Si	No	No	No	Si	Si	No	No	75	31.62	0.68	105	174	105	303	AYUNO	Obesidad	Requiere confirmación de HTA	DM2 no controlada	Obesidad, Diabetes e Hipertensión	No	Bajo
1685	20	20 a 29	H	No	No	No	No	No	Si	No	No	83.8	27.05	0.57	101	125	83	83	CASUAL	Preobeso (sobrepeso)	Presión normal	Glucosa normal	Sin ECNT	No	Alto
1686	44	40 a 49	H	No	No	No	Si	No	Si	Si	Si	70	27.34	0.59	94	120	80	126	CASUAL	Preobeso (sobrepeso)	Presión normal	Glucosa normal	Sin ECNT	No	Bajo
1687	38	30 a 39	H	No	No	No	No	No	No	Si	Si	72	25.82	0.59	98	156	63	115	CASUAL	Preobeso (sobrepeso)	Requiere confirmación de HTA	Glucosa normal	Hipertensión	No	Bajo
1688	31	30 a 39	H	No	No	No	No	No	Si	Si	Si	64	21.14	0.49	85	117	67	102	CASUAL	Peso normal	Presión normal	Glucosa normal	Sin ECNT	No	Alto
1689	46	40 a 49	H	No	No	No	No	No	No	No	Si	90	31.89	0.63	105	143	86	107	CASUAL	Obesidad	Requiere confirmación de HTA	Glucosa normal	Obesidad e Hipertensión	Sí	Bajo
1690	28	20 a 29	H	No	No	No	No	No	Si	No	Si	77	26.64	0.56	95	115	75	102	CASUAL	Preobeso (sobrepeso)	Presión normal	Glucosa normal	Sin ECNT	No	Bajo
1691	36	30 a 39	H	No	No	No	No	No	No	Si	Si	83	27.73	0.57	98	162	79	86	CASUAL	Preobeso (sobrepeso)	Requiere confirmación de HTA	Glucosa normal	Hipertensión	No	Bajo
1692	37	30 a 39	H	No	No	Si	No	No	No	Si	No	82	29.05	0.57	96	149	87	141	CASUAL	Preobeso (sobrepeso)	HTA no controlada	Requiere confirmación de DM2	Diabetes e Hipertensión	No	Bajo
1693	54	50 a 59	H	No	No	No	No	Si	Si	No	Si	71.5	25.64	0.54	91	121	80	88	CASUAL	Preobeso (sobrepeso)	Presión normal	Glucosa normal	Sin ECNT	No	Bajo
1694	66	60 o más	H	No	No	No	No	No	Si	No	Si	100	31.56	0.66	118	137	79	102	CASUAL	Obesidad	Prehipertensión	Glucosa normal	Obesidad	No	Alto
1695	32	30 a 39	H	No	No	No	Si	No	Si	No	Si			0.55	87	100	57	98	CASUAL	Preobeso (sobrepeso)	Presión normal	Glucosa normal	Sin ECNT	No	Bajo
1696	33	30 a 39	H	No	No	No	No	No	No	No	No	84	28.39	0.62	107	137	79	99	AYUNO	Preobeso (sobrepeso)	Prehipertensión	Glucosa normal	Sin ECNT	Sí	Bajo
1697	22	20 a 29	H	No	No	No	No	No	Si	Si	Si			0.51	84	137	68	129	CASUAL	Peso normal	Prehipertensión	Glucosa normal	Sin ECNT	No	Bajo
1698	23	20 a 29	H	No	No	No	No	No	Si	Si	Si	80	26.73	0.54	93	140	68	112	CASUAL	Preobeso (sobrepeso)	Requiere confirmación de HTA	Glucosa normal	Hipertensión	Sí	Bajo
1699	56	50 a 59	H	Si	No	Si	No	No	No	No	Si	87	26.26	0.52	95	185	89	101	AYUNO	Preobeso (sobrepeso)	HTA no controlada	DM2 controlada	Diabetes e Hipertensión	Sí	Bajo
1700	50	50 a 59	H	No	No	Si	No	No	No	Si	Si	73.7	30.68	0.63	98	105	79	92	CASUAL	Obesidad	HTA controlada	Glucosa normal	Obesidad e Hipertensión	No	Bajo
1701	26	20 a 29	H	No	No	No	No	No	No	Si	Si	62	22.77	0.53	88	115	78	112	CASUAL	Peso normal	Presión normal	Glucosa normal	Sin ECNT	Sí	Bajo
1702	22	20 a 29	H	No	No	No	No	No	No	Si	Si	55	19.26			110	57	103	CASUAL	Peso normal	Presión normal	Glucosa normal	Sin ECNT	No	Bajo
1703	29	20 a 29	H	No	No	No	No	No	No	No	Si			0.6	106	136	71	95	AYUNO	Obesidad	Prehipertensión	Glucosa normal	Obesidad	No	Bajo
1704	36	30 a 39	H	No	No	No	No	No	No	No	Si	98	33.13	0.6	103	141	95	120	CASUAL	Obesidad	Requiere confirmación de HTA	Glucosa normal	Obesidad e Hipertensión	No	Bajo
1705	34	30 a 39	H	No	No	No	Si	No	Si	Si	Si			0.52	89	121	82	88	CASUAL	Peso normal	Presión normal	Glucosa normal	Sin ECNT	No	Bajo
1706	26	20 a 29	H	No	No	No	No	No	No	Si	Si			0.49	86	128	77	125	CASUAL	Peso normal	Presión normal	Glucosa normal	Sin ECNT	No	Bajo
1707	49	40 a 49	H	No	No	No	Si	Si	Si	Si	Si	93.8	30.28	0.6	106	125	58	168	CASUAL	Obesidad	Presión normal	Prediabetes	Obesidad	No	Bajo
1708	40	40 a 49	H	No	No	No	No	No	Si	Si	Si	87	28.41	0.56	98	130	82	105	CASUAL	Preobeso (sobrepeso)	Prehipertensión	Glucosa normal	Sin ECNT	No	Medio
1709	36	30 a 39	H	No	No	No	No	Si	No	No	Si	65	25.71	0.59	94	117	72	98	AYUNO	Preobeso (sobrepeso)	Presión normal	Glucosa normal	Sin ECNT	No	Bajo
1710	43	40 a 49	H	No	No	No	Si	No	No	Si	Si	132	46.77	0.89	150	128	89	98	CASUAL	Obesidad	Requiere confirmación de HTA	Glucosa normal	Obesidad e Hipertensión	No	Bajo
1711	21	20 a 29	H	No	No	No	No	No	No	Si	Si	74	25.61	0.6	102	121	83	83	CASUAL	Preobeso (sobrepeso)	Presión normal	Glucosa normal	Sin ECNT	No	Bajo
1712	29	20 a 29	H	No	No	No	No	No	Si	Si	Si	113	32.31	0.53	100	120	75	101	CASUAL	Obesidad	Presión normal	Glucosa normal	Obesidad	No	Bajo
1713	36	30 a 39	H	No	No	No	Si	No	Si	Si	Si			0.67	116	137	80	103	CASUAL	Obesidad	Prehipertensión	Glucosa normal	Obesidad	No	Bajo
1714	39	30 a 39	H	No	No	No	No	No	No	No	Si	90	28.41	0.59	105	121	79	106	CASUAL	Preobeso (sobrepeso)	Presión normal	Glucosa normal	Sin ECNT	No	Bajo
1715	42	40 a 49	H	No	No	No	No	No	No	Si	Si			0.62	105	141	92	93	CASUAL	Obesidad	Requiere confirmación de HTA	Glucosa normal	Obesidad e Hipertensión	No	Bajo
1716	41	40 a 49	H	No	No	No	No	No	No	Si	Si	85	28.4	0.54	94	158	84	113	CASUAL	Preobeso (sobrepeso)	Requiere confirmación de HTA	Glucosa normal	Hipertensión	Sí	Bajo
1717	46	40 a 49	H	No	No	Si	Si	No	No	Si	Si			0.52	95	138	82	115	CASUAL	Peso normal	HTA controlada	Glucosa normal	Hipertensión	No	Bajo
1718	36	30 a 39	H	No	No	No	No	No	No	Si	Si	89	28.41	0.56	100	130	90	100	CASUAL	Preobeso (sobrepeso)	Requiere confirmación de HTA	Glucosa normal	Hipertensión	No	Bajo
1719	55	50 a 59	H	No	No	No	Si	No	Si	Si	No	83	30.49	0.57	94	126	78	109	CASUAL	Obesidad	Presión normal	Glucosa normal	Obesidad	No	Bajo
1720	41	40 a 49	H	No	No	No	No	No	Si	No	Si	78	26.99	0.57	97	113	69	110	CASUAL	Preobeso (sobrepeso)	Presión normal	Glucosa normal	Sin ECNT	No	Bajo
1721	25	20 a 29	H	No	No	No	No	No	No	Si	Si	85	27.44	0.57	101	137	74	96	CASUAL	Preobeso (sobrepeso)	Prehipertensión	Glucosa normal	Sin ECNT	No	Medio
1722	34	30 a 39	H	No	No	No	No	No	No	Si	Si	83	25.9	0.54	97	128	71	93	CASUAL	Preobeso (sobrepeso)	Presión normal	Glucosa normal	Sin ECNT	No	Alto
1723	31	30 a 39	H	No	No	No	No	No	No	Si	Si			0.51	92	121	60	96	CASUAL	Peso normal	Presión normal	Glucosa normal	Sin ECNT	No	Bajo
1724	37	30 a 39	H	No	No	No	No	No	No	Si	Si	74	22.84	0.53	95	120	83	122	CASUAL	Peso normal	Presión normal	Glucosa normal	Sin ECNT	No	Bajo
1725	29	20 a 29	H	No	No	No	No	No	No	Si	Si	105.5	27.74	0.52	102	104	64	100	CASUAL	Preobeso (sobrepeso)	Presión normal	Glucosa normal	Sin ECNT	No	Bajo
1726	26	20 a 29	H	No	No	No	No	No	No	No	No	75.5	27.4	0.52	87	128	75	104	CASUAL	Preobeso (sobrepeso)	Presión normal	Glucosa normal	Sin ECNT	No	Medio
1727	49	40 a 49	H	No	No	No	No	No	No	No	Si	70	22.6			126	82	96	CASUAL	Peso normal	Presión normal	Glucosa normal	Sin ECNT	No	Bajo
1728	18	menores de 20	H	No	No	No	No	No	No	No	No	48	17.85	0.41	67	119	74	107	CASUAL	Peso normal	Presión normal	Glucosa normal	Sin ECNT	No	Medio
1729	28	20 a 29	H	No	No	No	Si	No	Si	Si	Si			0.66	118	147	93	96	AYUNO	Obesidad	Requiere confirmación de HTA	Glucosa normal	Obesidad e Hipertensión	No	Bajo
1730	46	40 a 49	H	No	No	No	Si	No	Si	No	Si			0.6	103	132	82	111	CASUAL	Obesidad	Prehipertensión	Glucosa normal	Obesidad	No	Bajo
1731	40	40 a 49	H	No	No	No	No	No	No	No	No	88	31.93	0.61	102	120	80	103	CASUAL	Obesidad	Presión normal	Glucosa normal	Obesidad	Sí	Medio
1732	30	30 a 39	H	No	No	No	No	No	No	No	No	90	31.14	0.64	108	133	27	108	CASUAL	Obesidad	Prehipertensión	Glucosa normal	Obesidad	No	Bajo
1733	58	50 a 59	H	No	No	Si	No	Si	No	No	Si	85.5	28.24	0.57	99	141	88	113	AYUNO	Preobeso (sobrepeso)	HTA no controlada	Requiere confirmación de DM2	Diabetes e Hipertensión	No	Bajo
1734	58	50 a 59	H	No	No	Si	No	Si	Si	No	Si			0.6	106	123	76	106	CASUAL	Obesidad	HTA controlada	Glucosa normal	Obesidad e Hipertensión	No	Bajo
1735	24	20 a 29	H	No	No	No	No	No	No	No	Si	103	34.82	0.63	109	113	74	96	AYUNO	Obesidad	Presión normal	Glucosa normal	Obesidad	No	Medio
1736	40	40 a 49	H	No	No	Si	Si	No	No	No	No	68.7	24.34	0.49	82	123	78	110	CASUAL	Peso normal	HTA controlada	Glucosa normal	Hipertensión	No	Bajo
1737	60	60 o más	H	Si	No	Si	Si	Si	No	No	Si	75	25.95	0.58	98	148	87	105	AYUNO	Preobeso (sobrepeso)	HTA no controlada	DM2 controlada	Diabetes e Hipertensión	No	Bajo
1738	57	50 a 59	H	No	No	No	No	No	No	Si	Si	80.5	30.3	0.6	97	170	100	195	CASUAL	Obesidad	Requiere confirmación de HTA	Prediabetes	Obesidad e Hipertensión	Sí	Bajo
1739	24	20 a 29	H	No	No	No	No	No	Si	Si	Si	75	25.95	0.56	96	108	68	94	AYUNO	Preobeso (sobrepeso)	Presión normal	Glucosa normal	Sin ECNT	No	Bajo
1740	32	30 a 39	H	No	No	No	Si	No	No	Si	No	85	32.39			136	94	99	CASUAL	Obesidad	Requiere confirmación de HTA	Glucosa normal	Obesidad e Hipertensión	No	Bajo
1741	21	20 a 29	H	No	No	No	No	No	Si	Si	Si	90	27.78	0.54	97	153	93	100	CASUAL	Preobeso (sobrepeso)	Requiere confirmación de HTA	Glucosa normal	Hipertensión	No	Bajo
1742	28	20 a 29	H	No	No	No	No	Si	No	Si	Si			0.47	79	115	66	114	CASUAL	Peso normal	Presión normal	Glucosa normal	Sin ECNT	No	Bajo
1743	49	40 a 49	H	No	No	No	No	No	Si	Si	Si			0.6	92	122	73	102	CASUAL	Obesidad	Presión normal	Glucosa normal	Obesidad	No	Bajo
1744	42	40 a 49	H	No	No	No	No	No	No	Si	No	85.5	31.79			142	86	98	CASUAL	Obesidad	Requiere confirmación de HTA	Glucosa normal	Obesidad e Hipertensión	No	Bajo
1745	47	40 a 49	H	No	No	No	No	No	No	Si	Si	84.4	26.64	0.56	100	110	70	88	AYUNO	Preobeso (sobrepeso)	Presión normal	Glucosa normal	Sin ECNT	No	Bajo
1746	29	20 a 29	H	No	No	No	Si	No	No	No	Si	75.5	23.05	0.48	86	142	72	102	AYUNO	Peso normal	Requiere confirmación de HTA	Prediabetes	Hipertensión	No	Bajo
1747	31	30 a 39	H	No	No	No	No	No	No	No	Si			0.53	94	129	74	134	CASUAL	Preobeso (sobrepeso)	Presión normal	Glucosa normal	Sin ECNT	No	Bajo
1748	39	30 a 39	H	No	No	No	No	No	No	Si	Si	73	26.49	0.51	85	120	80	85	CASUAL	Preobeso (sobrepeso)	Presión normal	Glucosa normal	Sin ECNT	No	Alto
1749	33	30 a 39	H	No	No	No	No	No	Si	Si	Si	73	21.56	0.41	75	116	70	78	CASUAL	Peso normal	Presión normal	Glucosa normal	Sin ECNT	No	Bajo
1750	40	40 a 49	H	No	No	No	Si	No	No	Si	Si	88	25.44	0.52	97	110	80	212	CASUAL	Preobeso (sobrepeso)	Presión normal	Requiere confirmación de DM2	Diabetes	No	Bajo
1751	26	20 a 29	H	No	No	No	No	No	No	No	Si	51.2	17.72	0.41	70	109	62	98	AYUNO	Peso normal	Presión normal	Glucosa normal	Sin ECNT	No	Bajo
1752	43	40 a 49	H	No	No	No	No	No	No	No	Si			0.55	102	123	61	100	CASUAL	Preobeso (sobrepeso)	Presión normal	Glucosa normal	Sin ECNT	No	Bajo
1753	26	20 a 29	H	No	No	No	No	No	Si	No	Si			0.65	113	125	78	106	CASUAL	Obesidad	Presión normal	Glucosa normal	Obesidad	No	Bajo
1754	60	60 o más	H	No	No	No	No	No	No	Si	Si			0.53	89	146	93	119	CASUAL	Peso normal	Requiere confirmación de HTA	Glucosa normal	Hipertensión	No	Bajo
1755	34	30 a 39	H	No	Si	No	Si	No	No	Si	No	90	29.73	0.64	111	140	90	112	AYUNO	Preobeso (sobrepeso)	Requiere confirmación de HTA	Requiere confirmación de DM2	Diabetes e Hipertensión	No	Bajo
1756	31	30 a 39	H	No	No	No	No	No	No	Si	Si	56	18.93	0.42	73	120	69	93	AYUNO	Peso normal	Presión normal	Glucosa normal	Sin ECNT	No	Bajo
1757	17	menores de 20	H	No	No	No	No	No	No	No	No	60	22.04	0.36	60	123	66	92	CASUAL	Peso normal	Presión normal	Glucosa normal	Sin ECNT	No	Medio
1758	57	50 a 59	H	No	No	No	No	Si	No	Si	Si	79.3	28.1	0.63	106	129	79	91	CASUAL	Preobeso (sobrepeso)	Presión normal	Glucosa normal	Sin ECNT	No	Bajo
1759	33	30 a 39	H	No	No	No	No	No	No	No	Si	83	28.72	0.55	94	124	81	103	AYUNO	Preobeso (sobrepeso)	Presión normal	Requiere confirmación de DM2	Diabetes	Sí	Alto
1760	37	30 a 39	H	No	No	No	Si	No	No	Si	No	92	31.1	0.52	90	120	78	101	CASUAL	Obesidad	Presión normal	Glucosa normal	Obesidad	No	Alto
1761	39	30 a 39	H	No	No	No	No	No	Si	Si	Si	83	24.78	0.49	90	139	86	104	CASUAL	Peso normal	Prehipertensión	Glucosa normal	Sin ECNT	No	Bajo
1762	34	30 a 39	H	No	No	No	No	No	No	No	Si			0.54	89	124	78	108	AYUNO	Preobeso (sobrepeso)	Presión normal	Prediabetes	Sin ECNT	No	Bajo
1763	42	40 a 49	H	No	No	No	No	No	Si	No	Si	82	28.37	0.56	95	112	60	128	CASUAL	Preobeso (sobrepeso)	Presión normal	Glucosa normal	Sin ECNT	No	Bajo
1764	36	30 a 39	H	No	No	No	Si	No	Si	Si	No	73.5	26.67	0.54	90	152	94	167	CASUAL	Preobeso (sobrepeso)	Requiere confirmación de HTA	Requiere confirmación de DM2	Diabetes e Hipertensión	No	Bajo
1765	45	40 a 49	H	No	No	No	No	No	No	Si	Si	88.4	29.2	0.56	98	122	76	115	AYUNO	Preobeso (sobrepeso)	Presión normal	Requiere confirmación de DM2	Diabetes	No	Bajo
1766	39	30 a 39	H	No	No	No	No	No	No	No	No	70	24.22	0.54	92	126	86	297	AYUNO	Peso normal	Prehipertensión	Requiere confirmación de DM2	Diabetes	No	Bajo
1767	27	20 a 29	H	No	No	No	No	No	No	No	Si	74	25.01	0.53	92	140	67	110	CASUAL	Preobeso (sobrepeso)	Requiere confirmación de HTA	Glucosa normal	Hipertensión	No	Bajo
1768	43	40 a 49	H	No	No	No	No	No	No	No	No	92.6	35.72	0.72	116	115	75	126	CASUAL	Obesidad	Presión normal	Glucosa normal	Obesidad	No	Bajo
1769	62	60 o más	H	No	No	No	No	No	Si	Si	Si			0.58	94	110	90	125	CASUAL	Obesidad	Requiere confirmación de HTA	Glucosa normal	Obesidad e Hipertensión	Sí	Bajo
1770	21	20 a 29	H	No	No	No	No	No	No	No	No	76	25.99	0.54	93	131	80	91	CASUAL	Preobeso (sobrepeso)	Prehipertensión	Glucosa normal	Sin ECNT	No	Bajo
1771	47	40 a 49	H	No	Si	No	No	No	No	No	No	79	30.48	0.64	103	133	87	124	CASUAL	Obesidad	Prehipertensión	Glucosa normal	Obesidad	No	Bajo
1772	54	50 a 59	H	No	No	No	No	No	Si	Si	No	86	33.59	0.62	99	139	92	129	CASUAL	Obesidad	Requiere confirmación de HTA	Glucosa normal	Obesidad e Hipertensión	No	Bajo
1773	18	menores de 20	H	No	No	No	No	No	No	No	No	90	28.41	0.61	109	140	82	98	CASUAL	Preobeso (sobrepeso)	Requiere confirmación de HTA	Glucosa normal	Hipertensión	No	Medio
1774	34	30 a 39	H	No	No	No	No	No	No	Si	Si	72.8	25.19			110	70	95	AYUNO	Preobeso (sobrepeso)	Presión normal	Glucosa normal	Sin ECNT	Sí	Bajo
1775	38	30 a 39	H	No	No	No	No	No	No	No	Si	93	34.58	0.61	100	140	85	121	CASUAL	Obesidad	Requiere confirmación de HTA	Glucosa normal	Obesidad e Hipertensión	No	Bajo
1776	37	30 a 39	H	No	No	No	Si	Si	Si	Si	Si	74	26.22			128	73	98	CASUAL	Preobeso (sobrepeso)	Presión normal	Glucosa normal	Sin ECNT	No	Bajo
1777	51	50 a 59	H	No	No	No	No	No	Si	No	Si	91.7	29.94	0.57	100	120	80	131	CASUAL	Preobeso (sobrepeso)	Presión normal	Glucosa normal	Sin ECNT	No	Bajo
1778	18	menores de 20	H	No	No	No	No	No	No	Si	Si	76	28.26	0.59	96	126	108	109	AYUNO	Preobeso (sobrepeso)	HTA no controlada	Requiere confirmación de DM2	Diabetes e Hipertensión	No	Bajo
1779	46	40 a 49	H	No	No	No	Si	No	No	Si	Si	85	30.85	0.64	106	125	80	120	CASUAL	Obesidad	Presión normal	Glucosa normal	Obesidad	Sí	Bajo
1780	29	20 a 29	H	No	No	No	No	No	Si	Si	Si	72	25.21			144	91	102	CASUAL	Preobeso (sobrepeso)	Requiere confirmación de HTA	Glucosa normal	Hipertensión	No	Bajo
1781	36	30 a 39	H	No	No	No	No	No	Si	Si	No	71	22.41	0.55	98	134	85	95	AYUNO	Peso normal	Prehipertensión	Glucosa normal	Sin ECNT	No	Bajo
1782	20	20 a 29	H	No	No	No	No	No	No	No	Si	70.5	26.53	0.6	97	108	64	107	AYUNO	Preobeso (sobrepeso)	Presión normal	Requiere confirmación de DM2	Diabetes	No	Medio
1783	33	30 a 39	H	No	No	No	Si	No	No	Si	Si			0.57	91	113	71	114	CASUAL	Preobeso (sobrepeso)	Presión normal	Glucosa normal	Sin ECNT	No	Bajo
1784	38	30 a 39	H	No	No	No	No	No	No	No	Si	82	28.37	0.64	108	187	136	143	CASUAL	Preobeso (sobrepeso)	Requiere confirmación de HTA	Requiere confirmación de DM2	Diabetes e Hipertensión	Sí	Bajo
1785	30	30 a 39	H	No	No	No	No	No	Si	Si	Si	66	24.54	0.54	88	134	68	91	CASUAL	Peso normal	Prehipertensión	Glucosa normal	Sin ECNT	No	Bajo
1786	22	20 a 29	H	No	No	No	No	No	Si	Si	Si	65	23.31	0.51	85	125	82	96	CASUAL	Peso normal	Presión normal	Glucosa normal	Sin ECNT	No	Alto
1787	25	20 a 29	H	No	No	No	No	No	No	Si	Si	81.5	26.31	0.54	95	131	74	77	CASUAL	Preobeso (sobrepeso)	Prehipertensión	Glucosa normal	Sin ECNT	No	Bajo
1788	33	30 a 39	H	No	No	No	Si	No	No	Si	Si	93	31.44	0.67	116	161	103	114	CASUAL	Obesidad	Requiere confirmación de HTA	Glucosa normal	Obesidad e Hipertensión	No	Bajo
1789	38	30 a 39	H	No	No	No	No	No	No	Si	Si			0.64	110	156	90	112	CASUAL	Obesidad	Requiere confirmación de HTA	Glucosa normal	Obesidad e Hipertensión	No	Bajo
1790	32	30 a 39	H	No	No	No	No	No	No	Si	Si	109	37.72	0.66	113	151	92	99	CASUAL	Obesidad	Requiere confirmación de HTA	Glucosa normal	Obesidad e Hipertensión	Sí	Bajo
1791	59	50 a 59	H	No	No	Si	Si	Si	No	Si	No	73.1	26.85	0.58	96	179	95	117	CASUAL	Preobeso (sobrepeso)	HTA no controlada	Glucosa normal	Hipertensión	No	Bajo
1792	43	40 a 49	H	No	No	No	No	No	Si	Si	Si	101	31.17	0.66	118	133	76	92	CASUAL	Obesidad	Prehipertensión	Glucosa normal	Obesidad	Sí	Bajo
1793	44	40 a 49	H	No	No	No	Si	Si	No	Si	Si	93	30.37	0.59	104	127	89	101	CASUAL	Obesidad	Requiere confirmación de HTA	Glucosa normal	Obesidad e Hipertensión	No	Bajo
1794	40	40 a 49	H	No	No	No	No	No	Si	No	Si	72	24.91	0.52	89	100	70	125	CASUAL	Peso normal	Presión normal	Glucosa normal	Sin ECNT	No	Bajo
1795	80	60 o más	H	No	No	No	No	No	Si	No	Si	68.5	23.98	0.5	84	126	67	119	CASUAL	Peso normal	Presión normal	Glucosa normal	Sin ECNT	No	Bajo
1796	26	20 a 29	H	No	No	No	Si	No	Si	Si	Si			0.62	109	142	85	104	CASUAL	Obesidad	Requiere confirmación de HTA	Glucosa normal	Obesidad e Hipertensión	No	Bajo
1797	27	20 a 29	H	No	No	No	Si	No	No	No	Si	70.3	24.33	0.51	87	123	72	93	CASUAL	Peso normal	Presión normal	Glucosa normal	Sin ECNT	No	Bajo
1798	22	20 a 29	H	No	No	No	No	No	No	Si	Si	57.3	20.06	0.44	75	123	69	95	CASUAL	Peso normal	Presión normal	Glucosa normal	Sin ECNT	No	Bajo
1799	56	50 a 59	H	No	Si	No	No	No	No	Si	Si			0.62	98	123	81	119	CASUAL	Obesidad	Presión normal	Glucosa normal	Obesidad	No	Bajo
1800	34	30 a 39	H	No	No	No	No	No	No	Si	Si	73.5	25.43	0.53	90	110	70	99	CASUAL	Preobeso (sobrepeso)	Presión normal	Glucosa normal	Sin ECNT	No	Bajo
1801	33	30 a 39	H	No	No	No	No	No	No	Si	Si	79	27.34	0.54	92	112	70	90	CASUAL	Preobeso (sobrepeso)	Presión normal	Glucosa normal	Sin ECNT	Sí	Bajo
1802	37	30 a 39	H	No	No	No	No	No	Si	Si	Si	62	21.71	0.51	87	110	63	84	AYUNO	Peso normal	Presión normal	Glucosa normal	Sin ECNT	No	Bajo
1803	47	40 a 49	H	No	No	No	No	No	No	Si	Si	119	41.18	0.72	122	152	104	116	AYUNO	Obesidad	Requiere confirmación de HTA	Prediabetes	Obesidad e Hipertensión	No	Bajo
1804	37	30 a 39	H	No	No	No	No	No	No	Si	Si	98	32	0.46	81	148	87	123	CASUAL	Obesidad	Requiere confirmación de HTA	Glucosa normal	Obesidad e Hipertensión	No	Bajo
1805	19	menores de 20	H	No	No	No	No	No	Si	No	Si	56	25.22			122	75	96	CASUAL	Preobeso (sobrepeso)	Presión normal	Glucosa normal	Sin ECNT	No	Bajo
1806	35	30 a 39	H	No	No	No	No	No	No	Si	Si			0.54	87	132	82	95	AYUNO	Preobeso (sobrepeso)	Prehipertensión	Glucosa normal	Sin ECNT	No	Bajo
1807	57	50 a 59	H	No	No	No	No	Si	No	No	Si	84	29.41	0.59	100	150	93	106	AYUNO	Preobeso (sobrepeso)	Requiere confirmación de HTA	Requiere confirmación de DM2	Diabetes e Hipertensión	No	Bajo
1808	33	30 a 39	H	No	No	No	No	No	Si	No	Si	93	33.35	0.62	104	125	95	106	CASUAL	Obesidad	Requiere confirmación de HTA	Glucosa normal	Obesidad e Hipertensión	Sí	Bajo
1809	37	30 a 39	H	No	No	No	No	No	No	No	Si	90	31.14	0.53	90	130	67	119	CASUAL	Obesidad	Prehipertensión	Glucosa normal	Obesidad	Sí	Bajo
1810	35	30 a 39	H	No	No	No	No	No	No	No	Si			0.59	100	120	93	109	CASUAL	Obesidad	Requiere confirmación de HTA	Glucosa normal	Obesidad e Hipertensión	No	Bajo
1811	45	40 a 49	H	No	No	No	Si	No	No	Si	Si			0.6	112	129	71	83	CASUAL	Obesidad	Presión normal	Glucosa normal	Obesidad	No	Bajo
1812	26	20 a 29	H	No	No	No	Si	No	No	Si	Si	80	25.54	0.55	97	120	70	88	CASUAL	Preobeso (sobrepeso)	Presión normal	Glucosa normal	Sin ECNT	No	Bajo
1813	43	40 a 49	H	No	No	No	Si	No	No	No	Si			0.72	126	122	78	99	CASUAL	Obesidad	Presión normal	Glucosa normal	Obesidad	Sí	Bajo
1814	21	20 a 29	H	No	No	No	Si	No	Si	Si	Si	69.8	21.54			117	63	136	CASUAL	Peso normal	Presión normal	Glucosa normal	Sin ECNT	No	Bajo
1815	43	40 a 49	H	No	No	No	No	No	No	No	Si	69	26.62	0.57	92	132	81	125	CASUAL	Preobeso (sobrepeso)	Prehipertensión	Glucosa normal	Sin ECNT	No	Bajo
1816	48	40 a 49	H	No	No	No	Si	Si	No	No	Si	87	30.1	0.62	106	150	90	119	CASUAL	Obesidad	Requiere confirmación de HTA	Glucosa normal	Obesidad e Hipertensión	No	Alto
1817	36	30 a 39	H	No	No	No	No	No	Si	No	Si			0.7	124	133	86	109	CASUAL	Obesidad	Prehipertensión	Glucosa normal	Obesidad	No	Bajo
1818	50	50 a 59	H	No	No	Si	No	No	Si	Si	Si	90	26.87	0.57	105	152	101	100	AYUNO	Preobeso (sobrepeso)	HTA no controlada	Requiere confirmación de DM2	Diabetes e Hipertensión	No	Bajo
1819	50	50 a 59	H	No	No	Si	No	No	No	Si	No	90	25.74	0.6	112	171	92	111	CASUAL	Preobeso (sobrepeso)	HTA no controlada	Glucosa normal	Hipertensión	No	Bajo
1820	52	50 a 59	H	No	No	No	No	No	No	Si	Si			0.52	87	127	72	142	CASUAL	Peso normal	Presión normal	Prediabetes	Sin ECNT	No	Bajo
1821	36	30 a 39	H	No	No	No	No	No	Si	Si	Si	63.9	23.47	0.5	82	116	77	96	CASUAL	Peso normal	Presión normal	Glucosa normal	Sin ECNT	No	Bajo
1822	25	20 a 29	H	No	No	No	No	No	No	No	Si	74	28.55	0.51	82	128	76	112	CASUAL	Preobeso (sobrepeso)	Presión normal	Glucosa normal	Sin ECNT	No	Bajo
1823	45	40 a 49	H	No	No	No	Si	Si	Si	Si	Si	74	23.62	0.55	98	115	80	83	CASUAL	Peso normal	Presión normal	Glucosa normal	Sin ECNT	Sí	Bajo
1824	30	30 a 39	H	No	No	No	Si	No	Si	Si	Si	68	23.53	0.55	93	126	81	134	CASUAL	Peso normal	Presión normal	Glucosa normal	Sin ECNT	No	Bajo
1825	31	30 a 39	H	No	No	No	No	No	No	Si	Si	75	24.77	0.51	89	127	85	125	CASUAL	Peso normal	Prehipertensión	Glucosa normal	Sin ECNT	No	Bajo
1826	37	30 a 39	H	No	No	No	No	Si	Si	Si	Si	70	26.35	0.57	93	124	72	101	CASUAL	Preobeso (sobrepeso)	Presión normal	Glucosa normal	Sin ECNT	No	Bajo
1827	36	30 a 39	H	No	No	No	Si	No	No	Si	Si			0.51	89	112	63	111	CASUAL	Peso normal	Presión normal	Glucosa normal	Sin ECNT	Sí	Bajo
1828	56	50 a 59	H	No	No	Si	Si	Si	No	Si	Si	78.5	29.19	0.62	102	134	80	91	CASUAL	Preobeso (sobrepeso)	HTA controlada	Glucosa normal	Hipertensión	No	Bajo
1829	60	60 o más	H	No	No	No	No	No	No	Si	Si			0.63	107	130	82	94	CASUAL	Obesidad	Prehipertensión	Glucosa normal	Obesidad	No	Bajo
1830	38	30 a 39	H	No	No	No	No	No	No	No	Si			0.76	131	143	82	134	CASUAL	Obesidad	Requiere confirmación de HTA	Glucosa normal	Obesidad e Hipertensión	No	Bajo
1831	37	30 a 39	H	No	No	No	No	Si	No	Si	Si			0.52	94	126	75	115	AYUNO	Peso normal	Presión normal	Prediabetes	Sin ECNT	No	Bajo
1832	41	40 a 49	H	No	No	No	No	No	No	No	Si	60	22.04	0.55	91	143	83	154	CASUAL	Peso normal	Requiere confirmación de HTA	Prediabetes	Hipertensión	No	Bajo
1833	22	20 a 29	H	No	No	No	Si	No	Si	No	Si	63	23.14	0.45	75	139	67	99	CASUAL	Peso normal	Prehipertensión	Glucosa normal	Sin ECNT	No	Bajo
1834	48	40 a 49	H	No	No	No	Si	No	No	No	Si	64.4	24.84	0.56	90	128	75	117	AYUNO	Peso normal	Presión normal	Prediabetes	Sin ECNT	No	Alto
1835	35	30 a 39	H	No	No	No	Si	No	No	Si	Si	78	27.64	0.6	101	122	68	90	CASUAL	Preobeso (sobrepeso)	Presión normal	Glucosa normal	Sin ECNT	No	Bajo
1836	55	50 a 59	H	No	No	No	No	No	No	No	Si	83.3	29.17	0.61	103	120	80	97	AYUNO	Preobeso (sobrepeso)	Presión normal	Glucosa normal	Sin ECNT	No	Bajo
1837	31	30 a 39	H	No	No	No	Si	No	No	Si	Si	96	29.63	0.59	107	129	76	132	CASUAL	Preobeso (sobrepeso)	Presión normal	Glucosa normal	Sin ECNT	No	Alto
1838	34	30 a 39	H	No	No	No	Si	No	No	No	Si	113.5	33.89	0.62	114	161	91	137	CASUAL	Obesidad	Requiere confirmación de HTA	Glucosa normal	Obesidad e Hipertensión	No	Bajo
1839	43	40 a 49	H	No	No	No	Si	No	No	Si	Si			0.58	101	153	74	98	AYUNO	Obesidad	Requiere confirmación de HTA	Glucosa normal	Obesidad e Hipertensión	No	Bajo
1840	31	30 a 39	H	No	No	No	No	No	No	No	Si	90	30.78	0.56	95	117	61	117	CASUAL	Obesidad	Presión normal	Glucosa normal	Obesidad	No	Bajo
1841	41	40 a 49	H	No	No	No	No	No	No	Si	Si			0.5	93	140	80	110	CASUAL	Peso normal	Requiere confirmación de HTA	Glucosa normal	Hipertensión	No	Bajo
1842	27	20 a 29	H	No	No	No	No	No	Si	Si	Si	90	33.87	0.66	108	134	79	115	CASUAL	Obesidad	Prehipertensión	Glucosa normal	Obesidad	No	Bajo
1843	28	20 a 29	H	No	No	No	Si	No	No	Si	Si			0.43	76	125	70	95	CASUAL	Peso normal	Presión normal	Glucosa normal	Sin ECNT	Sí	Bajo
1844	24	20 a 29	H	No	No	No	Si	No	No	No	Si			0.55	93	147	86	105	CASUAL	Preobeso (sobrepeso)	Requiere confirmación de HTA	Glucosa normal	Hipertensión	Sí	Bajo
1845	31	30 a 39	H	No	No	No	No	No	No	Si	Si	49.1	16.99	0.4	68	108	65	86	AYUNO	Peso normal	Presión normal	Glucosa normal	Sin ECNT	No	Bajo
1846	32	30 a 39	H	No	No	No	Si	No	No	Si	No	97	32.41	0.57	99	149	90	99	CASUAL	Obesidad	Requiere confirmación de HTA	Glucosa normal	Obesidad e Hipertensión	No	Bajo
1847	43	40 a 49	H	No	No	No	No	No	No	Si	Si	93	32.56	0.65	110	121	82	96	CASUAL	Obesidad	Presión normal	Glucosa normal	Obesidad	No	Bajo
1848	20	20 a 29	H	No	No	No	No	No	No	Si	Si	71.5	23.08	0.54	95	111	88	108	CASUAL	Peso normal	Prehipertensión	Glucosa normal	Sin ECNT	No	Bajo
1849	24	20 a 29	H	No	No	No	No	No	No	No	No	80	32.46	0.7	110	127	63	97	CASUAL	Obesidad	Presión normal	Glucosa normal	Obesidad	No	Medio
1850	39	30 a 39	H	No	No	No	Si	Si	No	Si	Si	83	28.72	0.55	94	125	74	98	CASUAL	Preobeso (sobrepeso)	Presión normal	Glucosa normal	Sin ECNT	No	Bajo
1851	55	50 a 59	H	No	No	No	Si	Si	No	No	Si	73.5	27			110	70	117	CASUAL	Preobeso (sobrepeso)	Presión normal	Glucosa normal	Sin ECNT	No	Bajo
1852	44	40 a 49	H	No	No	No	Si	No	Si	Si	Si	109	37.72	0.65	111	128	78	111	CASUAL	Obesidad	Presión normal	Glucosa normal	Obesidad	No	Bajo
1853	27	20 a 29	H	No	No	No	Si	No	No	Si	Si	95	32.49	0.64	109	130	77	101	CASUAL	Obesidad	Prehipertensión	Glucosa normal	Obesidad	Sí	Bajo
1854	21	20 a 29	H	No	No	No	No	No	No	No	No	85	29.76	0.57	97	138	98	97	CASUAL	Preobeso (sobrepeso)	Requiere confirmación de HTA	Glucosa normal	Hipertensión	No	Bajo
1855	52	50 a 59	H	No	No	No	Si	No	Si	Si	Si	84	30.12	0.62	103	117	80	98	AYUNO	Obesidad	Presión normal	Glucosa normal	Obesidad	No	Bajo
1856	21	20 a 29	H	No	No	No	Si	No	No	No	Si	76	28.6	0.52	84	115	77	95	CASUAL	Preobeso (sobrepeso)	Presión normal	Glucosa normal	Sin ECNT	Sí	Bajo
1857	25	20 a 29	H	No	No	No	No	No	No	No	Si			0.58	96	139	85	130	CASUAL	Preobeso (sobrepeso)	Requiere confirmación de HTA	Glucosa normal	Hipertensión	No	Bajo
1858	31	30 a 39	H	No	No	No	No	No	No	Si	Si	82	26.47			112	76	96	AYUNO	Preobeso (sobrepeso)	Presión normal	Glucosa normal	Sin ECNT	No	Alto
1859	63	60 o más	H	No	No	No	No	No	No	Si	Si	60	22.31	0.58	95	151	84	427	AYUNO	Peso normal	Requiere confirmación de HTA	Requiere confirmación de DM2	Diabetes e Hipertensión	No	Bajo
1860	35	30 a 39	H	No	No	No	Si	No	No	Si	Si	86	28.41	0.59	102	120	80	103	CASUAL	Preobeso (sobrepeso)	Presión normal	Glucosa normal	Sin ECNT	Sí	Bajo
1861	31	30 a 39	H	No	No	No	No	No	Si	Si	Si			0.59	101	126	107	102	CASUAL	Obesidad	Requiere confirmación de HTA	Glucosa normal	Obesidad e Hipertensión	No	Bajo
1862	37	30 a 39	H	No	No	No	No	No	Si	Si	Si	83	28.06	0.55	95	119	72	93	CASUAL	Preobeso (sobrepeso)	Presión normal	Glucosa normal	Sin ECNT	No	Bajo
1863	39	30 a 39	H	No	No	No	No	No	No	No	Si	115	37.55	0.69	121	150	94	100	CASUAL	Obesidad	Requiere confirmación de HTA	Glucosa normal	Obesidad e Hipertensión	No	Bajo
1864	24	20 a 29	H	No	No	No	Si	No	Si	No	Si	78	26.06	0.49	85	130	72	233	AYUNO	Preobeso (sobrepeso)	Prehipertensión	Requiere confirmación de DM2	Diabetes	No	Bajo
1865	32	30 a 39	H	No	No	No	Si	No	Si	Si	Si			0.53	89	111	63	103	CASUAL	Preobeso (sobrepeso)	Presión normal	Glucosa normal	Sin ECNT	No	Bajo
1866	30	30 a 39	H	No	No	No	No	No	Si	Si	Si	73	25.86	0.58	97	124	84	75	CASUAL	Preobeso (sobrepeso)	Presión normal	Glucosa normal	Sin ECNT	No	Bajo
1867	38	30 a 39	H	No	No	No	No	No	No	Si	Si	81.4	26.89	0.53	92	118	68	114	CASUAL	Preobeso (sobrepeso)	Presión normal	Glucosa normal	Sin ECNT	No	Bajo
1868	53	50 a 59	H	No	No	No	Si	No	No	Si	Si	92	28.71	0.57	102	103	63	96	AYUNO	Preobeso (sobrepeso)	Presión normal	Glucosa normal	Sin ECNT	Sí	Bajo
1869	44	40 a 49	H	No	No	No	No	No	Si	No	Si	65	24.77			118	65	135	CASUAL	Peso normal	Presión normal	Glucosa normal	Sin ECNT	No	Bajo
1870	33	30 a 39	H	No	No	No	No	No	No	No	No	92	35.94	0.69	110	135	71	130	CASUAL	Obesidad	Prehipertensión	Glucosa normal	Obesidad	Sí	Bajo
1871	46	40 a 49	H	No	No	No	No	No	Si	Si	No	82	26.17	0.53	94	128	78	96	CASUAL	Preobeso (sobrepeso)	Presión normal	Glucosa normal	Sin ECNT	Sí	Bajo
1872	20	20 a 29	H	No	No	No	Si	No	No	Si	Si	70	24.8	0.5	84	136	74	95	CASUAL	Peso normal	Prehipertensión	Glucosa normal	Sin ECNT	No	Bajo
1873	27	20 a 29	H	No	No	No	Si	No	Si	Si	Si	80	26.12	0.61	106	142	78	163	CASUAL	Preobeso (sobrepeso)	Requiere confirmación de HTA	Requiere confirmación de DM2	Diabetes e Hipertensión	No	Bajo
1874	51	50 a 59	H	No	No	No	No	No	Si	Si	Si	82.9	29.03	0.51	87	124	71	102	CASUAL	Preobeso (sobrepeso)	Presión normal	Glucosa normal	Sin ECNT	No	Bajo
1875	39	30 a 39	H	No	No	No	Si	Si	No	Si	No	122	36.03	0.69	127	145	78	108	CASUAL	Obesidad	Requiere confirmación de HTA	Glucosa normal	Obesidad e Hipertensión	No	Bajo
1876	49	40 a 49	H	No	No	No	No	No	No	No	Si			0.44	79	107	70	103	CASUAL	Peso normal	Presión normal	Glucosa normal	Sin ECNT	No	Bajo
1877	37	30 a 39	H	No	No	No	Si	No	No	Si	Si			0.57	103	146	95	126	CASUAL	Preobeso (sobrepeso)	Requiere confirmación de HTA	Glucosa normal	Hipertensión	No	Bajo
1878	22	20 a 29	H	No	No	No	No	No	No	Si	Si	66	21.55	0.4	70	126	68	110	CASUAL	Peso normal	Presión normal	Glucosa normal	Sin ECNT	No	Bajo
1879	43	40 a 49	H	No	No	No	No	No	No	Si	No	68	24.09	0.52	87	110	60	108	CASUAL	Peso normal	Presión normal	Glucosa normal	Sin ECNT	No	Bajo
1880	39	30 a 39	H	No	No	No	No	No	Si	No	Si	107.21	35.41	0.67	117	154	102	113	CASUAL	Obesidad	Requiere confirmación de HTA	Glucosa normal	Obesidad e Hipertensión	No	Bajo
1881	40	40 a 49	H	No	No	No	Si	No	No	Si	Si	86	29.76	0.59	100	135	81	107	CASUAL	Preobeso (sobrepeso)	Prehipertensión	Glucosa normal	Sin ECNT	No	Bajo
1882	39	30 a 39	H	No	No	No	Si	No	No	Si	No	70.1	24.26	0.53	90	113	64	98	CASUAL	Peso normal	Presión normal	Glucosa normal	Sin ECNT	No	Bajo
1883	16	menores de 20	H	No	No	No	No	No	No	No	No	68.9	23.02	0.51	88	136	69	128	CASUAL	Peso normal	Prehipertensión	Glucosa normal	Sin ECNT	No	Medio
1884	33	30 a 39	H	No	No	No	No	No	No	Si	Si	69	23.88	0.51	86	120	68	95	CASUAL	Peso normal	Presión normal	Glucosa normal	Sin ECNT	Sí	Bajo
1885	25	20 a 29	H	No	No	No	No	No	No	No	Si	78	25.18	0.49	86	122	73	113	CASUAL	Preobeso (sobrepeso)	Presión normal	Glucosa normal	Sin ECNT	No	Bajo
1886	28	20 a 29	H	No	No	No	No	No	Si	No	Si			0.53	94	130	81	107	CASUAL	Preobeso (sobrepeso)	Prehipertensión	Glucosa normal	Sin ECNT	No	Bajo
1887	34	30 a 39	H	No	No	No	Si	No	No	Si	Si	85.3	30.22			128	73	116	CASUAL	Obesidad	Presión normal	Glucosa normal	Obesidad	No	Bajo
1888	28	20 a 29	H	No	No	No	No	No	No	No	No	65	27.06	0.61	95	122	75	106	AYUNO	Preobeso (sobrepeso)	Presión normal	Requiere confirmación de DM2	Diabetes	Sí	Bajo
1889	35	30 a 39	H	No	No	No	Si	No	No	No	Si	84	29.76	0.64	107	145	92	119	CASUAL	Preobeso (sobrepeso)	Requiere confirmación de HTA	Glucosa normal	Hipertensión	No	Bajo
1890	58	50 a 59	H	Si	No	Si	No	No	No	No	Si			0.84	132	155	113	140	CASUAL	Obesidad	HTA no controlada	DM2 no controlada	Obesidad, Diabetes e Hipertensión	No	Bajo
1891	40	40 a 49	H	No	No	No	No	No	Si	Si	Si	84	27.12	0.56	98	139	88	116	CASUAL	Preobeso (sobrepeso)	Requiere confirmación de HTA	Glucosa normal	Hipertensión	No	Bajo
1892	19	menores de 20	H	No	No	No	No	No	No	Si	Si	52	17.58	0.45	78	115	51	105	CASUAL	Peso normal	Presión normal	Glucosa normal	Sin ECNT	No	Bajo
1893	40	40 a 49	H	No	No	Si	No	No	No	No	Si	98.7	37.15	0.71	115	133	80	206	CASUAL	Obesidad	HTA controlada	Requiere confirmación de DM2	Obesidad, Diabetes e Hipertensión	Sí	Alto
1894	43	40 a 49	H	No	No	No	Si	No	Si	No	Si	83	29.06	0.53	90	148	95	122	CASUAL	Preobeso (sobrepeso)	Requiere confirmación de HTA	Glucosa normal	Hipertensión	No	Bajo
1895	25	20 a 29	H	No	No	No	No	No	Si	Si	Si	99.1	30.25	0.57	103	141	84	104	CASUAL	Obesidad	Requiere confirmación de HTA	Glucosa normal	Obesidad e Hipertensión	No	Bajo
1896	49	40 a 49	H	No	No	No	No	No	Si	Si	Si			0.57	94	116	65	97	CASUAL	Preobeso (sobrepeso)	Presión normal	Glucosa normal	Sin ECNT	No	Bajo
1897	29	20 a 29	H	No	No	No	No	No	No	Si	Si			0.62	103	117	75	109	CASUAL	Obesidad	Presión normal	Glucosa normal	Obesidad	No	Bajo
1898	37	30 a 39	H	No	No	No	No	No	No	No	Si	67	25.22	0.55	89	111	81	104	CASUAL	Preobeso (sobrepeso)	Presión normal	Glucosa normal	Sin ECNT	No	Bajo
1899	26	20 a 29	H	No	No	No	No	No	Si	Si	Si	73	24.11	0.54	94	120	77	110	AYUNO	Peso normal	Presión normal	Prediabetes	Sin ECNT	No	Bajo
1900	23	20 a 29	H	No	No	No	No	No	No	No	No	78	26.37			126	80	103	CASUAL	Preobeso (sobrepeso)	Presión normal	Glucosa normal	Sin ECNT	No	Medio
1901	33	30 a 39	H	No	No	No	No	No	No	No	Si			0.62	108	133	79	99	CASUAL	Obesidad	Prehipertensión	Glucosa normal	Obesidad	No	Bajo
1902	27	20 a 29	H	No	No	No	No	No	No	Si	Si			0.5	85	142	80	119	CASUAL	Peso normal	Requiere confirmación de HTA	Glucosa normal	Hipertensión	Sí	Bajo
1903	37	30 a 39	H	No	No	No	Si	No	No	Si	No	67.3	23.84	1	168	129	70	102	CASUAL	Peso normal	Prehipertensión	Glucosa normal	Sin ECNT	No	Alto
1904	53	50 a 59	H	No	No	Si	Si	Si	Si	Si	Si	78.8	26.33	0.54	94	135	79	108	AYUNO	Preobeso (sobrepeso)	HTA controlada	Requiere confirmación de DM2	Diabetes e Hipertensión	No	Bajo
1905	20	20 a 29	H	No	No	No	No	No	No	No	No	60	22.04	0.48	79	113	82	127	CASUAL	Peso normal	Presión normal	Glucosa normal	Sin ECNT	No	Medio
1906	27	20 a 29	H	No	No	No	No	No	No	Si	No			0.55	104	145	101	137	CASUAL	Preobeso (sobrepeso)	Requiere confirmación de HTA	Glucosa normal	Hipertensión	No	Bajo
1907	41	40 a 49	H	No	No	No	Si	No	Si	Si	Si	65	22.49	0.5	85	114	73	99	CASUAL	Peso normal	Presión normal	Glucosa normal	Sin ECNT	No	Bajo
1908	35	30 a 39	H	No	No	No	No	No	No	No	No	79	26.4	0.48	83	120	87	105	CASUAL	Preobeso (sobrepeso)	Prehipertensión	Glucosa normal	Sin ECNT	No	Bajo
1909	46	40 a 49	H	No	No	No	Si	No	No	Si	Si	90	33.06	0.75	124	127	75	105	AYUNO	Obesidad	Presión normal	Prediabetes	Obesidad	No	Bajo
1910	40	40 a 49	H	No	No	No	No	No	Si	Si	Si	70	24.8	0.38	64	113	81	100	CASUAL	Peso normal	Presión normal	Glucosa normal	Sin ECNT	No	Alto
1911	49	40 a 49	H	No	No	No	Si	Si	No	Si	No	72	23.51	0.53	93	121	68	99	CASUAL	Peso normal	Presión normal	Glucosa normal	Sin ECNT	Sí	Bajo
1912	49	40 a 49	H	No	No	No	Si	No	No	Si	Si			0.55	91	118	78	146	AYUNO	Preobeso (sobrepeso)	Presión normal	Requiere confirmación de DM2	Diabetes	Sí	Bajo
1913	43	40 a 49	H	No	No	No	Si	No	No	Si	Si	111	38.41	0.72	122	118	74	94	AYUNO	Obesidad	Presión normal	Glucosa normal	Obesidad	Sí	Bajo
1914	36	30 a 39	H	No	No	No	Si	No	No	Si	Si	91.3	32.35			119	69	99	CASUAL	Obesidad	Presión normal	Glucosa normal	Obesidad	No	Bajo
1915	57	50 a 59	H	Si	No	No	No	No	No	Si	Si	75	28.58	0.62	101	118	65	178	CASUAL	Preobeso (sobrepeso)	Presión normal	DM2 no controlada	Diabetes	No	Medio
1916	26	20 a 29	H	No	No	No	No	No	Si	No	Si			0.6	101	129	79	101	CASUAL	Obesidad	Presión normal	Glucosa normal	Obesidad	No	Bajo
1917	38	30 a 39	H	No	No	No	No	No	Si	Si	Si	83	29.06	0.62	105	119	77	126	CASUAL	Preobeso (sobrepeso)	Presión normal	Glucosa normal	Sin ECNT	No	Bajo
1918	41	40 a 49	H	No	No	No	No	No	No	Si	Si	97.2	32.1	0.6	104	131	83	340	CASUAL	Obesidad	Prehipertensión	Requiere confirmación de DM2	Obesidad y Diabetes	No	Bajo
1919	40	40 a 49	H	No	No	No	No	No	No	Si	Si	77	31.64	0.58	90	120	80	80	AYUNO	Obesidad	Presión normal	Glucosa normal	Obesidad	No	Bajo
1920	17	menores de 20	H	No	No	No	No	No	No	No	No	60.6	21.99	0.46	76	103	68	101	CASUAL	Peso normal	Presión normal	Glucosa normal	Sin ECNT	No	Medio
1921	20	20 a 29	H	No	No	No	Si	No	No	Si	Si	74	24.16	0.44	77	134	85	111	CASUAL	Peso normal	Prehipertensión	Glucosa normal	Sin ECNT	Sí	Bajo
1922	1	menores de 20	H	No	No	No	No	No	No	No	No	60	20.05	0.51	88	128	71	107	CASUAL	Peso normal	Presión normal	Glucosa normal	Sin ECNT	No	Bajo
1923	30	30 a 39	H	No	No	No	Si	No	No	Si	Si	77	26.96	0.54	92	120	75	101	CASUAL	Preobeso (sobrepeso)	Presión normal	Glucosa normal	Sin ECNT	No	Bajo
1924	59	50 a 59	H	No	No	No	Si	Si	No	Si	Si	69	25.65	0.55	90	146	87	118	CASUAL	Preobeso (sobrepeso)	Requiere confirmación de HTA	Glucosa normal	Hipertensión	No	Bajo
1925	44	40 a 49	H	No	No	No	Si	No	Si	Si	Si	78	27.64	0.6	101	141	92	144	CASUAL	Preobeso (sobrepeso)	Requiere confirmación de HTA	Requiere confirmación de DM2	Diabetes e Hipertensión	Sí	Bajo
1926	26	20 a 29	H	No	No	No	No	No	Si	No	Si			0.51	90	128	76	105	CASUAL	Peso normal	Presión normal	Glucosa normal	Sin ECNT	No	Bajo
1927	47	40 a 49	H	No	No	No	No	No	No	No	No			0.58	95	131	80	127	CASUAL	Preobeso (sobrepeso)	Prehipertensión	Glucosa normal	Sin ECNT	No	Bajo
1928	46	40 a 49	H	Si	No	No	Si	Si	No	Si	Si	69.6	25.56	0.54	89	126	81	327	CASUAL	Preobeso (sobrepeso)	Presión normal	DM2 no controlada	Diabetes	No	Medio
1929	49	40 a 49	H	No	No	No	No	No	No	No	Si	97.9	27.12	0.51	97	119	72	100	CASUAL	Preobeso (sobrepeso)	Presión normal	Glucosa normal	Sin ECNT	Sí	Bajo
1930	50	50 a 59	H	No	No	No	Si	Si	No	Si	Si			0.72	120	155	91	100	AYUNO	Obesidad	Requiere confirmación de HTA	Prediabetes	Obesidad e Hipertensión	No	Bajo
1931	48	40 a 49	H	No	No	No	No	No	No	Si	Si	90	31.14	0.59	101	154	84	107	CASUAL	Obesidad	Requiere confirmación de HTA	Glucosa normal	Obesidad e Hipertensión	Sí	Bajo
1932	34	30 a 39	H	No	No	No	No	No	No	Si	Si	108.3	37.47	0.68	116	108	77	109	CASUAL	Obesidad	Presión normal	Glucosa normal	Obesidad	Sí	Bajo
1933	29	20 a 29	H	No	No	No	No	No	Si	No	Si	56	21.34	0.46	75	100	65	87	CASUAL	Peso normal	Presión normal	Glucosa normal	Sin ECNT	No	Bajo
1934	50	50 a 59	H	Si	No	Si	Si	No	Si	Si	Si	94	35.38			148	93	97	CASUAL	Obesidad	HTA no controlada	DM2 controlada	Obesidad, Diabetes e Hipertensión	No	Bajo
1935	56	50 a 59	H	No	No	No	No	No	No	Si	Si			0.65	102	149	97	97	CASUAL	Obesidad	Requiere confirmación de HTA	Glucosa normal	Obesidad e Hipertensión	No	Bajo
1936	40	40 a 49	H	No	No	No	Si	Si	Si	No	Si			0.65	109	122	74	107	CASUAL	Obesidad	Presión normal	Glucosa normal	Obesidad	No	Bajo
1937	57	50 a 59	H	No	No	No	Si	No	Si	Si	Si	59	21.94	0.51	84	128	75	100	CASUAL	Peso normal	Presión normal	Glucosa normal	Sin ECNT	No	Bajo
1938	47	40 a 49	H	No	No	No	No	No	No	No	Si			0.54	103	133	86	98	CASUAL	Preobeso (sobrepeso)	Prehipertensión	Glucosa normal	Sin ECNT	Sí	Bajo
1939	48	40 a 49	H	No	No	No	No	No	No	Si	Si	63	24.01	0.53	86	110	66	129	CASUAL	Peso normal	Presión normal	Glucosa normal	Sin ECNT	No	Bajo
1940	49	40 a 49	H	No	No	No	No	No	Si	Si	Si	80	29.03	0.63	104	147	95	97	CASUAL	Preobeso (sobrepeso)	Requiere confirmación de HTA	Glucosa normal	Hipertensión	No	Bajo
1941	29	20 a 29	H	No	No	No	Si	No	Si	No	No	82.7	24.97	0.49	89	124	62	70	CASUAL	Peso normal	Presión normal	Glucosa normal	Sin ECNT	No	Bajo
1942	18	menores de 20	H	No	No	No	No	No	Si	Si	Si	72.5	27.29	0.52	85	133	90	111	CASUAL	Preobeso (sobrepeso)	Requiere confirmación de HTA	Glucosa normal	Hipertensión	Sí	Medio
1943	39	30 a 39	H	No	No	No	Si	No	No	Si	Si	75.1	25.99	0.55	93	120	80	97	CASUAL	Preobeso (sobrepeso)	Presión normal	Glucosa normal	Sin ECNT	No	Alto
1944	50	50 a 59	H	No	No	No	Si	No	No	Si	Si	69.5	26.16	0.6	98	122	83	96	CASUAL	Preobeso (sobrepeso)	Presión normal	Glucosa normal	Sin ECNT	No	Alto
1945	33	30 a 39	H	No	No	No	No	No	No	Si	No	68	25.59	0.54	88	135	77	105	CASUAL	Preobeso (sobrepeso)	Prehipertensión	Glucosa normal	Sin ECNT	No	Bajo
1946	32	30 a 39	H	No	No	No	Si	No	No	Si	No	78	27.64	0.59	99	110	80	122	CASUAL	Preobeso (sobrepeso)	Presión normal	Glucosa normal	Sin ECNT	No	Bajo
1947	23	20 a 29	H	No	No	No	No	No	Si	Si	Si	121	34.6	0.6	112	157	99	109	CASUAL	Obesidad	Requiere confirmación de HTA	Glucosa normal	Obesidad e Hipertensión	No	Alto
1948	1	menores de 20	H	No	No	No	No	No	No	Si	Si	82.5	25.46	0.5	90	110	81	110	AYUNO	Preobeso (sobrepeso)	Presión normal	Requiere confirmación de DM2	Diabetes	No	Alto
1949	37	30 a 39	H	No	No	No	No	No	No	Si	Si	94	29.01	0.61	110	146	74	120	CASUAL	Preobeso (sobrepeso)	Requiere confirmación de HTA	Glucosa normal	Hipertensión	No	Bajo
1950	25	20 a 29	H	No	No	No	No	No	No	Si	Si	85	25.11	0.52	96	122	84	85	AYUNO	Preobeso (sobrepeso)	Prehipertensión	Glucosa normal	Sin ECNT	No	Medio
1951	48	40 a 49	H	Si	No	Si	Si	No	No	Si	No	128	44.82	0.83	140	151	99	139	AYUNO	Obesidad	HTA no controlada	DM2 no controlada	Obesidad, Diabetes e Hipertensión	No	Bajo
1952	27	20 a 29	H	No	No	No	Si	No	No	Si	Si	92	29.7	0.57	101	136	69	93	CASUAL	Preobeso (sobrepeso)	Prehipertensión	Glucosa normal	Sin ECNT	No	Bajo
1953	26	20 a 29	H	No	No	Si	No	No	No	Si	Si	78	25.18	0.53	93	137	89	98	AYUNO	Preobeso (sobrepeso)	HTA no controlada	Glucosa normal	Hipertensión	Sí	Bajo
1954	25	20 a 29	H	No	No	No	No	No	No	Si	Si	60	21.26	0.45	76	128	73	87	AYUNO	Peso normal	Presión normal	Glucosa normal	Sin ECNT	No	Bajo
1955	29	20 a 29	H	No	No	No	No	No	Si	Si	Si	62	20.96	0.48	82	115	67	104	AYUNO	Peso normal	Presión normal	Prediabetes	Sin ECNT	No	Bajo
1956	51	50 a 59	H	No	No	No	No	No	No	Si	Si	73	24.11	0.51	88	122	61	93	CASUAL	Peso normal	Presión normal	Glucosa normal	Sin ECNT	No	Bajo
1957	44	40 a 49	H	No	No	No	No	No	No	Si	No	70	25.1	0.54	91	140	82	122	CASUAL	Preobeso (sobrepeso)	Requiere confirmación de HTA	Glucosa normal	Hipertensión	No	Bajo
1958	52	50 a 59	H	No	No	No	No	No	Si	Si	Si	75	25.06	0.49	85	120	75	93	CASUAL	Preobeso (sobrepeso)	Presión normal	Glucosa normal	Sin ECNT	Sí	Bajo
1959	35	30 a 39	H	No	No	No	Si	No	Si	Si	Si	88	30.45	0.6	102	135	87	134	CASUAL	Obesidad	Prehipertensión	Glucosa normal	Obesidad	Sí	Bajo
1960	32	30 a 39	H	No	No	No	Si	Si	No	Si	Si	100	35.43	0.6	100	131	75	110	CASUAL	Obesidad	Prehipertensión	Glucosa normal	Obesidad	No	Bajo
1961	38	30 a 39	H	No	No	No	No	No	No	Si	Si	94	28.38			126	66	126	CASUAL	Preobeso (sobrepeso)	Presión normal	Glucosa normal	Sin ECNT	No	Bajo
1962	40	40 a 49	H	No	No	No	Si	No	No	No	No	85.5	27.6			107	75	79	AYUNO	Preobeso (sobrepeso)	Presión normal	Glucosa normal	Sin ECNT	No	Bajo
1963	32	30 a 39	H	No	No	No	Si	No	Si	No	Si	87	27.77	0.56	99	130	89	99	AYUNO	Preobeso (sobrepeso)	Requiere confirmación de HTA	Glucosa normal	Hipertensión	No	Medio
1964	37	30 a 39	H	No	No	No	Si	No	Si	No	Si			0.51	90	124	79	99	CASUAL	Peso normal	Presión normal	Glucosa normal	Sin ECNT	No	Bajo
1965	52	50 a 59	H	No	Si	Si	Si	No	No	No	Si	86.7	30			131	82	105	CASUAL	Obesidad	HTA controlada	Glucosa normal	Obesidad e Hipertensión	No	Bajo
1966	52	50 a 59	H	No	No	No	No	No	No	Si	Si	81	30.12	0.65	106	120	70	135	CASUAL	Obesidad	Presión normal	Glucosa normal	Obesidad	No	Bajo
1967	37	30 a 39	H	No	No	No	No	No	No	No	Si	75	26.57	0.64	107	128	75	131	CASUAL	Preobeso (sobrepeso)	Presión normal	Glucosa normal	Sin ECNT	Sí	Bajo
1968	28	20 a 29	H	No	No	No	No	No	Si	Si	Si	87.2	31.27	0.6	101	120	71	86	AYUNO	Obesidad	Presión normal	Glucosa normal	Obesidad	Sí	Bajo
1969	57	50 a 59	H	No	No	No	Si	Si	No	Si	Si	77.3	27.72	0.58	97	124	65	114	CASUAL	Preobeso (sobrepeso)	Presión normal	Glucosa normal	Sin ECNT	No	Bajo
1970	36	30 a 39	H	No	No	No	No	No	No	Si	No	82.5	29.58	0.62	104	123	79	97	CASUAL	Preobeso (sobrepeso)	Presión normal	Glucosa normal	Sin ECNT	Sí	Bajo
1971	33	30 a 39	H	No	No	No	No	No	No	No	Si	92	28.4	0.64	116	129	77	107	CASUAL	Preobeso (sobrepeso)	Presión normal	Glucosa normal	Sin ECNT	No	Bajo
1972	48	40 a 49	H	No	No	No	No	No	No	Si	Si	95	32.11	0.67	116	153	91	80	CASUAL	Obesidad	Requiere confirmación de HTA	Glucosa normal	Obesidad e Hipertensión	No	Bajo
1973	57	50 a 59	H	No	No	Si	No	No	Si	No	Si	80	28.34	0.6	100	141	88	93	CASUAL	Preobeso (sobrepeso)	HTA no controlada	Glucosa normal	Hipertensión	No	Bajo
1974	37	30 a 39	H	No	No	No	No	No	No	Si	Si			0.58	101	128	75	117	CASUAL	Obesidad	Presión normal	Glucosa normal	Obesidad	No	Bajo
1975	31	30 a 39	H	No	No	No	No	No	Si	Si	Si			0.63	105	131	83	120	CASUAL	Obesidad	Prehipertensión	Glucosa normal	Obesidad	No	Bajo
1976	39	30 a 39	H	No	No	No	Si	No	No	Si	Si			0.52	97	173	94	96	CASUAL	Peso normal	Requiere confirmación de HTA	Glucosa normal	Hipertensión	No	Bajo
1977	49	40 a 49	H	No	No	No	Si	No	No	Si	Si	84	30.12	0.55	92	132	78	111	CASUAL	Obesidad	Prehipertensión	Glucosa normal	Obesidad	No	Bajo
1978	19	menores de 20	H	No	No	No	No	No	No	No	No	70	22.09	0.53	95	111	88	75	AYUNO	Peso normal	Prehipertensión	Glucosa normal	Sin ECNT	No	Alto
1979	20	20 a 29	H	No	No	No	Si	No	No	No	Si	106.5	38.65	0.69	115	125	80	100	CASUAL	Obesidad	Presión normal	Glucosa normal	Obesidad	No	Medio
1980	38	30 a 39	H	No	No	No	Si	No	No	No	Si	65.2	23.95			132	79	95	CASUAL	Peso normal	Prehipertensión	Glucosa normal	Sin ECNT	No	Bajo
1981	47	40 a 49	H	No	No	Si	Si	Si	No	Si	No	92	31.1	0.65	112	130	77	97	AYUNO	Obesidad	HTA controlada	Glucosa normal	Obesidad e Hipertensión	No	Alto
1982	30	30 a 39	H	No	No	No	No	No	No	No	Si	74	25.01			147	103	100	CASUAL	Preobeso (sobrepeso)	Requiere confirmación de HTA	Glucosa normal	Hipertensión	No	Bajo
1983	37	30 a 39	H	No	No	No	No	No	No	No	Si	87	31.2	0.58	97	121	69	131	CASUAL	Obesidad	Presión normal	Glucosa normal	Obesidad	No	Bajo
1984	54	50 a 59	H	No	No	No	No	No	No	Si	Si	81.2	26.21			134	77	119	CASUAL	Preobeso (sobrepeso)	Prehipertensión	Glucosa normal	Sin ECNT	No	Bajo
1985	50	50 a 59	H	No	No	No	No	No	No	Si	Si	78.5	28.15	0.57	95	168	102	116	CASUAL	Preobeso (sobrepeso)	Requiere confirmación de HTA	Glucosa normal	Hipertensión	No	Bajo
1986	44	40 a 49	H	No	No	No	Si	No	No	Si	Si	74	27.18	0.57	94	122	72	98	AYUNO	Preobeso (sobrepeso)	Presión normal	Glucosa normal	Sin ECNT	No	Bajo
1987	19	menores de 20	H	No	No	No	Si	No	No	Si	Si	68	23.53	0.4	68	134	71	126	CASUAL	Peso normal	Prehipertensión	Glucosa normal	Sin ECNT	No	Bajo
1988	33	30 a 39	H	No	No	No	Si	No	No	Si	Si	90	26.87	0.58	106	125	71	98	CASUAL	Preobeso (sobrepeso)	Presión normal	Glucosa normal	Sin ECNT	No	Bajo
1989	45	40 a 49	H	No	No	No	Si	No	No	No	Si	77	27.61	0.62	103	128	73	138	CASUAL	Preobeso (sobrepeso)	Presión normal	Glucosa normal	Sin ECNT	No	Bajo
1990	49	40 a 49	H	No	No	No	No	Si	No	No	Si	93	36.33	0.69	111	122	80	131	CASUAL	Obesidad	Presión normal	Glucosa normal	Obesidad	No	Bajo
1991	52	50 a 59	H	No	No	No	Si	No	No	No	Si	70	25.71	0.55	91	114	74	137	CASUAL	Preobeso (sobrepeso)	Presión normal	Glucosa normal	Sin ECNT	Sí	Bajo
1992	37	30 a 39	H	No	No	No	No	No	No	Si	Si	163	48.67	0.77	140	140	86	108	CASUAL	Obesidad	Requiere confirmación de HTA	Glucosa normal	Obesidad e Hipertensión	No	Bajo
1993	59	50 a 59	H	No	No	No	Si	Si	No	Si	Si			0.56	98	135	68	135	CASUAL	Preobeso (sobrepeso)	Prehipertensión	Glucosa normal	Sin ECNT	No	Bajo
1994	42	40 a 49	H	No	No	No	No	No	Si	Si	Si	84	31.23	0.66	109	142	88	94	CASUAL	Obesidad	Requiere confirmación de HTA	Glucosa normal	Obesidad e Hipertensión	No	Bajo
1995	36	30 a 39	H	No	No	No	No	No	Si	No	Si	82	25.88	0.52	92	126	74	105	CASUAL	Preobeso (sobrepeso)	Presión normal	Glucosa normal	Sin ECNT	No	Bajo
1996	27	20 a 29	H	No	No	No	No	Si	No	Si	Si	70	24.51	0.61	103	130	80	80	AYUNO	Peso normal	Prehipertensión	Glucosa normal	Sin ECNT	No	Alto
1997	31	30 a 39	H	No	No	No	No	No	No	Si	Si			0.56	97	127	72	107	CASUAL	Preobeso (sobrepeso)	Presión normal	Glucosa normal	Sin ECNT	No	Bajo
1998	30	30 a 39	H	No	No	No	Si	No	Si	No	Si	77	27.61	0.6	100	118	80	125	CASUAL	Preobeso (sobrepeso)	Presión normal	Glucosa normal	Sin ECNT	No	Alto
1999	32	30 a 39	H	No	No	No	No	No	No	Si	Si	80	31.25	0.63	100	120	80	90	AYUNO	Obesidad	Presión normal	Glucosa normal	Obesidad	No	Alto
[truncated: 56,278 more rows]

## Sheet: DB paper MIDOCovid_English
	Age	Age category	Sex	Previous diabetes diagnosis	Prior high glucose measurement	Previous hypertension diagnosis	Parent with diabetes	Sibling with diabetes	Smoker (current or within past 12 months)	Little/no exercise	Sleep at least 6 h/night	Body weight (kg)	Body mass index (kg/m2)	Waist-to-height ratio	Waist circumference	Mean systolic blood pressure (mm Hg)	Mean diastolic blood pressure (mm Hg)	Blood glucose (mg/dL)	Type of glucose test	Obesity classification	Hypertension classification	Diabetes mellitus classification	Disease or comorbidity	IgG-positive	Marginalization index
1	55	50 to 59	M	No	No	No	Yes	Yes	Yes	Yes	Yes			0.56	92	136	82	133	Random	Preobese (overweight)	Prehypertension	Normal glucose	No comorbidity	No	Low
2	53	50 to 59	M	No	No	Yes	No	No	No	Yes	Yes	81.4	27.2			125	84	95	Random	Preobese (overweight)	Controlled hypertension	Normal glucose	Hypertension	No	Low
3	43	40 to 49	M	No	No	No	Yes	No	No	Yes	Yes	110.8	39.73	0.72	121	161	101	269	Fasting	Obese	Requires confirmation of hypertension	Requires confirmation of T2DM	Obesity, diabetes, hypertension	No	Low
4	29	20 to 29	M	No	No	No	No	No	Yes	Yes	Yes	82	23.7	0.51	95	134	78	79	Fasting	Normal weight	Prehypertension	Normal glucose	No comorbidity	No	Low
5	39	30 to 39	M	No	No	No	No	No	No	No	Yes	75	25.65			117	78	143	Random	Preobese (overweight)	Normotension	Requires confirmation of T2DM	Diabetes	No	Low
6	40	40 to 49	M	No	No	No	No	No	No	Yes	No			0.78	128	127	74	105	Random	Obese	Normotension	Normal glucose	Obese	No	Low
7	20	20 to 29	M	No	No	No	No	No	Yes	No	Yes	56	22.72	0.54	85	114	67	85	Random	Normal weight	Normotension	Normal glucose	No comorbidity	No	Low
8	20	20 to 29	M	No	No	No	No	No	No	No	No	52	20.06	0.33	53	112	72	90	Random	Normal weight	Normotension	Normal glucose	No comorbidity	No	Medium
9	34	30 to 39	M	No	No	No	No	No	No	No	Yes	88	30.81			133	98	104	Random	Obese	Requires confirmation of hypertension	Normal glucose	Obesity and hypertension	No	Low
10	46	40 to 49	M	No	No	No	No	No	No	Yes	Yes			0.59	97	110	81	102	Random	Obese	Normotension	Normal glucose	Obese	No	Low
11	44	40 to 49	M	No	No	No	No	No	Yes	Yes	Yes	84	29.76	0.63	105	157	107	93	Random	Preobese (overweight)	Requires confirmation of hypertension	Normal glucose	Hypertension	No	Low
12	35	30 to 39	M	No	No	No	Yes	No	Yes	Yes	Yes			0.59	99	160	84	143	Random	Obese	Requires confirmation of hypertension	Prediabetes	Obesity and hypertension	No	Low
13	33	30 to 39	M	No	No	No	Yes	No	No	Yes	Yes	65	22.49	0.49	83	117	83	93	Random	Normal weight	Normotension	Normal glucose	No comorbidity	No	Low
14	37	30 to 39	M	No	No	Yes	No	No	Yes	Yes	Yes	110	33.95	0.58	104	138	90	103	Random	Obese	Uncontrolled hypertension	Normal glucose	Obesity and hypertension	No	High
15	25	20 to 29	M	No	No	No	No	No	No	No	Yes	90.3	30.52	0.6	103	103	68	88	Random	Obese	Normotension	Normal glucose	Obese	No	Low
16	47	40 to 49	M	No	No	No	No	No	No	Yes	Yes			0.52	88	137	84	108	Random	Normal weight	Prehypertension	Normal glucose	No comorbidity	No	Low
17	25	20 to 29	M	No	No	No	No	No	No	No	Yes	73	23.04	0.52	93	123	93	92	Random	Normal weight	Requires confirmation of hypertension	Normal glucose	Hypertension	Yes	Low
18	52	50 to 59	M	No	No	No	No	No	Yes	Yes	No			0.63	106	126	79	132	Random	Obese	Normotension	Normal glucose	Obese	No	Low
19	57	50 to 59	M	No	No	Yes	No	Yes	No	No	Yes	112	38.75	0.79	135	151	96	202	Random	Obese	Uncontrolled hypertension	Requires confirmation of T2DM	Obesity, diabetes, hypertension	Yes	Low
20	53	50 to 59	M	Yes	No	Yes	No	Yes	Yes	Yes	Yes	75	27.22	0.58	97	122	77	104	Random	Preobese (overweight)	Controlled hypertension	Controlled T2DM	Diabetes and hypertension	No	High
21	42	40 to 49	M	No	No	No	Yes	No	No	No	Yes	66	26.44	0.61	96	110	81	133	Random	Preobese (overweight)	Normotension	Normal glucose	No comorbidity	No	Low
22	47	40 to 49	M	No	No	No	No	No	Yes	Yes	Yes	80	25.25	0.51	91	117	78	109	Random	Preobese (overweight)	Normotension	Normal glucose	No comorbidity	No	Low
23	29	20 to 29	M	No	No	No	No	No	No	Yes	Yes	112.4	37.13	0.74	128	136	83	105	Random	Obese	Prehypertension	Normal glucose	Obese	No	High
24	41	40 to 49	M	No	No	No	No	No	No	No	Yes	78.5	27.49	0.54	91	123	73	96	Random	Preobese (overweight)	Normotension	Normal glucose	No comorbidity	No	Low
25	24	20 to 29	M	No	No	No	No	No	Yes	Yes	Yes	82	26.47	0.56	99	125	66	114	Random	Preobese (overweight)	Normotension	Normal glucose	No comorbidity	Yes	Low
26	38	30 to 39	M	No	No	No	No	No	No	No	Yes	112	38.75	0.72	123	150	89	97	Random	Obese	Requires confirmation of hypertension	Normal glucose	Obesity and hypertension	Yes	Low
27	57	50 to 59	M	No	No	No	No	No	No	No	No	88	30.81	0.63	107	121	87	94	Random	Obese	Prehypertension	Normal glucose	Obese	No	Low
28	25	20 to 29	M	No	No	No	Yes	No	No	Yes	Yes	70	25.71	0.49	81	129	73	119	Random	Preobese (overweight)	Prehypertension	Normal glucose	No comorbidity	Yes	Low
29	46	40 to 49	M	No	No	No	No	No	No	No	Yes			0.58	101	115	79	112	Random	Obese	Normotension	Normal glucose	Obese	No	Low
30	32	30 to 39	M	No	No	No	No	No	No	No	Yes	75	24.21	0.45	79	116	75	94	Random	Normal weight	Normotension	Normal glucose	No comorbidity	No	Low
31	32	30 to 39	M	No	No	No	Yes	Yes	Yes	Yes	Yes	81	27.06	0.46	80	120	80	90	Fasting	Preobese (overweight)	Normotension	Normal glucose	No comorbidity	No	High
32	48	40 to 49	M	No	No	Yes	Yes	No	No	Yes	Yes	82.3	27.82			156	98	98	Random	Preobese (overweight)	Uncontrolled hypertension	Normal glucose	Hypertension	No	Low
33	38	30 to 39	M	No	No	No	No	No	No	Yes	Yes	73.9	28.16	0.57	92	120	90	96	Random	Preobese (overweight)	Requires confirmation of hypertension	Normal glucose	Hypertension	No	Low
34	49	40 to 49	M	No	No	No	No	No	No	Yes	Yes	82	28.37	0.62	106	122	71	104	Random	Preobese (overweight)	Normotension	Normal glucose	No comorbidity	No	Low
35	46	40 to 49	M	No	No	No	Yes	No	No	Yes	Yes	82	28.37	0.58	98	121	77	94	Random	Preobese (overweight)	Normotension	Normal glucose	No comorbidity	No	Low
36	28	20 to 29	M	No	No	No	No	No	No	No	No	70	22.86	0.49	86	120	83	89	Fasting	Normal weight	Normotension	Normal glucose	No comorbidity	No	Low
37	33	30 to 39	M	No	No	No	No	No	Yes	Yes	Yes	110.7	36.15	0.67	117	120	80	99	Random	Obese	Normotension	Normal glucose	Obese	No	Low
38	36	30 to 39	M	No	No	No	No	No	No	No	No	74	26.85	0.57	95	110	70	134	Fasting	Preobese (overweight)	Normotension	Requires confirmation of T2DM	Diabetes	No	Medium
39	51	50 to 59	M	No	No	No	Yes	Yes	Yes	Yes	Yes			0.55	99	157	97	220	Random	Preobese (overweight)	Requires confirmation of hypertension	Requires confirmation of T2DM	Diabetes and hypertension	No	Low
40	32	30 to 39	M	No	No	No	No	No	No	Yes	Yes	63.7	23.98	0.53	86	133	77	70	Random	Normal weight	Prehypertension	Normal glucose	No comorbidity	No	Low
41	20	20 to 29	M	No	No	No	No	No	No	Yes	Yes	60	25.97	0.45	68	107	69	122	Fasting	Preobese (overweight)	Normotension	Requires confirmation of T2DM	Diabetes	No	Medium
42	32	30 to 39	M	No	No	No	No	No	No	Yes	Yes	80.5	25.41			119	86	113	Random	Preobese (overweight)	Prehypertension	Normal glucose	No comorbidity	No	High
43	28	20 to 29	M	No	No	No	No	No	No	Yes	Yes	63	21.8	0.52	88	108	64	98	Fasting	Normal weight	Normotension	Normal glucose	No comorbidity	No	Medium
44	35	30 to 39	M	No	No	No	No	No	No	Yes	Yes	96	28.98	0.54	99	127	84	104	Fasting	Preobese (overweight)	Normotension	Requires confirmation of T2DM	Diabetes	No	Low
45	30	30 to 39	M	No	No	No	No	No	No	Yes	Yes	77.4	28.43			125	85	105	Random	Preobese (overweight)	Prehypertension	Normal glucose	No comorbidity	Yes	Low
46	30	30 to 39	M	No	No	No	No	No	No	Yes	Yes	64	25	0.51	82	109	75	92	Random	Normal weight	Normotension	Normal glucose	No comorbidity	Yes	Low
47	32	30 to 39	M	No	No	No	No	No	No	Yes	Yes	90	27.78	0.5	90	120	80	90	Fasting	Preobese (overweight)	Normotension	Normal glucose	No comorbidity	No	High
48	57	50 to 59	M	No	No	No	Yes	No	No	Yes	Yes	77	30.84	0.64	101	139	85	110	Random	Obese	Requires confirmation of hypertension	Normal glucose	Obesity and hypertension	No	Low
49	18	Under 20	M	No	No	No	No	No	No	Yes	Yes	75	25.95	0.62	105	120	78	98	Fasting	Preobese (overweight)	Normotension	Normal glucose	No comorbidity	No	Medium
50	35	30 to 39	M	No	No	No	Yes	No	No	Yes	Yes	73	24.11	0.51	88	130	92	100	Fasting	Normal weight	Requires confirmation of hypertension	Prediabetes	Hypertension	No	High
51	31	30 to 39	M	No	No	No	No	No	No	Yes	Yes	100	34.6	0.53	90	110	80	98	Fasting	Obese	Normotension	Normal glucose	Obese	No	High
52	47	40 to 49	M	No	Yes	No	Yes	Yes	Yes	Yes	Yes	71	26.4	0.64	105	149	92	135	Fasting	Preobese (overweight)	Requires confirmation of hypertension	Requires confirmation of T2DM	Diabetes and hypertension	No	High
53	37	30 to 39	M	No	No	No	Yes	No	No	No	Yes	87.2	28.15	0.56	99	145	86	116	Random	Preobese (overweight)	Requires confirmation of hypertension	Normal glucose	Hypertension	No	Low
54	43	40 to 49	M	No	No	No	Yes	No	No	Yes	Yes			0.62	101	120	80	360	Random	Obese	Normotension	Requires confirmation of T2DM	ObeYesdad y Diabetes	Yes	Low
55	48	40 to 49	M	No	No	No	No	No	No	Yes	Yes			0.54	88	118	81	116	Random	Preobese (overweight)	Normotension	Normal glucose	No comorbidity	No	Low
56	27	20 to 29	M	No	No	No	Yes	No	Yes	No	Yes			0.63	96	126	66	112	Random	Obese	Normotension	Normal glucose	Obese	No	Low
57	25	20 to 29	M	No	No	No	No	No	Yes	Yes	Yes			0.49	88	128	65	80	Random	Normal weight	Normotension	Normal glucose	No comorbidity	No	Low
58	52	50 to 59	M	No	No	Yes	No	No	No	No	Yes			0.65	110	165	105	101	Random	Obese	Uncontrolled hypertension	Normal glucose	Obesity and hypertension	No	Low
59	20	20 to 29	M	No	No	No	No	No	Yes	No	Yes			0.52	87	113	67	102	Random	Normal weight	Normotension	Normal glucose	No comorbidity	No	Low
60	25	20 to 29	M	No	No	No	No	No	No	Yes	Yes	103.7	31.31			115	75	103	Random	Obese	Normotension	Normal glucose	Obese	No	Low
61	28	20 to 29	M	No	No	No	No	No	No	Yes	Yes	85	29.41	0.6	102	133	82	101	Random	Preobese (overweight)	Prehypertension	Normal glucose	No comorbidity	No	Low
62	46	40 to 49	M	Yes	No	No	Yes	No	No	Yes	Yes	85	29.76	0.63	107	139	79	334	Random	Preobese (overweight)	Prehypertension	Uncontrolled T2DM	Diabetes	No	Low
63	24	20 to 29	M	No	No	No	No	No	No	Yes	Yes	73.8	26.15			143	98	112	Random	Preobese (overweight)	Requires confirmation of hypertension	Normal glucose	Hypertension	No	Low
64	24	20 to 29	M	No	No	No	Yes	No	Yes	Yes	Yes	72	28.12	0.53	84	122	76	94	Random	Preobese (overweight)	Normotension	Normal glucose	No comorbidity	No	Low
65	25	20 to 29	M	No	No	No	No	No	Yes	No	Yes	102	35.29	0.67	114	133	81	96	Fasting	Obese	Prehypertension	Normal glucose	Obese	No	Low
66	48	40 to 49	M	No	No	No	No	No	No	No	Yes			0.66	113	140	83	109	Random	Obese	Requires confirmation of hypertension	Normal glucose	Obesity and hypertension	No	Low
67	49	40 to 49	M	No	No	No	Yes	Yes	No	Yes	Yes	66	19.28	0.44	82	110	59	132	Random	Normal weight	Normotension	Normal glucose	No comorbidity	No	Low
68	32	30 to 39	M	No	No	No	No	No	Yes	Yes	Yes	100	34.6	0.51	86	114	76	87	Fasting	Obese	Normotension	Normal glucose	Obese	No	High
69	21	20 to 29	M	No	No	No	No	No	No	Yes	Yes	78	26.06	0.54	94	150	76	111	Fasting	Preobese (overweight)	Requires confirmation of hypertension	Requires confirmation of T2DM	Diabetes and hypertension	No	Low
70	37	30 to 39	M	No	No	No	No	No	No	Yes	No	100	27.13	0.56	107	114	61	99	Random	Preobese (overweight)	Normotension	Normal glucose	No comorbidity	No	Low
71	42	40 to 49	M	No	No	No	No	No	No	No	Yes			0.67	106	127	80	95	Random	Obese	Normotension	Normal glucose	Obese	No	Low
72	26	20 to 29	M	No	No	No	No	No	No	No	Yes			0.59	97	122	84	113	Random	Obese	Normotension	Normal glucose	Obese	No	Low
73	30	30 to 39	M	No	No	No	No	No	Yes	No	Yes	90	29.05	0.59	104	125	73	101	Random	Preobese (overweight)	Normotension	Normal glucose	No comorbidity	Yes	Low
74	53	50 to 59	M	No	No	No	No	No	No	No	No	78	25.47	0.57	99	145	85	98	Random	Preobese (overweight)	Uncontrolled hypertension	Normal glucose	Hypertension	No	Low
75	39	30 to 39	M	No	No	No	Yes	No	No	Yes	Yes	80.5	25.41	0.48	85	124	74	103	Random	Preobese (overweight)	Normotension	Normal glucose	No comorbidity	Yes	Low
76	20	20 to 29	M	No	No	Yes	No	No	Yes	Yes	No	90	27.17	0.52	95	151	73	97	Fasting	Preobese (overweight)	Uncontrolled hypertension	Normal glucose	Hypertension	No	Low
77	50	50 to 59	M	No	No	Yes	Yes	Yes	Yes	Yes	Yes	92	30.74	0.6	103	147	88	91	Random	Obese	Uncontrolled hypertension	Normal glucose	Obesity and hypertension	No	Low
78	24	20 to 29	M	No	No	No	No	No	No	No	Yes	64	23.23	0.49	81	147	84	109	Random	Normal weight	Requires confirmation of hypertension	Normal glucose	Hypertension	No	Low
79	36	30 to 39	M	No	No	No	No	No	No	Yes	Yes	75.5	28.42	0.55	89	135	88	93	Random	Preobese (overweight)	Prehypertension	Normal glucose	No comorbidity	No	Low
80	42	40 to 49	M	No	No	No	No	No	Yes	Yes	Yes			0.54	89	141	91	125	Random	Preobese (overweight)	Requires confirmation of hypertension	Normal glucose	Hypertension	Yes	Low
81	51	50 to 59	M	No	No	No	No	No	No	Yes	Yes	72	27.78	0.61	99	120	70	100	Random	Preobese (overweight)	Normotension	Normal glucose	No comorbidity	No	Low
82	29	20 to 29	M	No	No	No	No	No	Yes	Yes	No	108	33.71	0.61	110	135	89	115	Fasting	Obese	Prehypertension	Prediabetes	Obese	Yes	Low
83	37	30 to 39	M	No	No	No	No	No	No	Yes	Yes			0.62	103	152	96	106	Random	Obese	Requires confirmation of hypertension	Normal glucose	Obesity and hypertension	No	Low
84	40	40 to 49	M	No	No	No	No	No	Yes	No	Yes			0.53	96	131	75	97	Random	Preobese (overweight)	Prehypertension	Normal glucose	No comorbidity	No	Low
85	37	30 to 39	M	No	No	No	No	No	Yes	Yes	Yes			0.56	100	123	72	93	Random	Preobese (overweight)	Normotension	Normal glucose	No comorbidity	No	Low
86	29	20 to 29	M	No	No	No	No	No	No	No	Yes	87	29.07	0.56	97	130	85	108	Random	Preobese (overweight)	Prehypertension	Normal glucose	No comorbidity	No	Low
87	39	30 to 39	M	No	No	No	No	No	No	Yes	Yes			0.45	80	119	74	104	Random	Normal weight	Normotension	Normal glucose	No comorbidity	No	Low
88	45	40 to 49	M	No	No	Yes	Yes	No	No	Yes	No	95	31.02	0.59	104	147	89	126	Random	Obese	Uncontrolled hypertension	Normal glucose	Obesity and hypertension	No	High
89	47	40 to 49	M	No	No	No	No	No	Yes	Yes	Yes	74	24.73	0.53	91	129	79	113	Random	Normal weight	Prehypertension	Normal glucose	No comorbidity	Yes	Low
90	33	30 to 39	M	No	No	No	No	No	No	Yes	Yes	84	29.07	0.57	97	145	89	119	Random	Preobese (overweight)	Requires confirmation of hypertension	Normal glucose	Hypertension	No	Low
91	29	20 to 29	M	No	No	No	No	No	No	Yes	No	63.7	20.33	0.45	80	105	65	93	Random	Normal weight	Normotension	Normal glucose	No comorbidity	No	Low
92	28	20 to 29	M	No	No	No	No	No	No	Yes	No			0.62	109	124	76	101	Random	Obese	Normotension	Normal glucose	Obese	No	Low
93	23	20 to 29	M	No	No	No	No	No	No	Yes	No	62	24.52	0.54	86	133	71	105	Random	Normal weight	Prehypertension	Normal glucose	No comorbidity	Yes	Low
94	55	50 to 59	M	No	No	No	Yes	No	No	No	Yes	87.7	29.64	0.61	105	120	72	100	Random	Preobese (overweight)	Normotension	Normal glucose	No comorbidity	No	Low
95	55	50 to 59	M	No	No	No	Yes	No	No	Yes	Yes	92	30.04	0.64	112	130	80	97	Random	Obese	Prehypertension	Normal glucose	Obese	No	Low
96	33	30 to 39	M	No	No	Yes	No	No	No	Yes	Yes	109	36.42			147	100	92	Random	Obese	Uncontrolled hypertension	Normal glucose	Obesity and hypertension	No	Low
97	49	40 to 49	M	No	No	Yes	Yes	Yes	No	No	Yes	73	29.24	0.59	93	136	84	106	Random	Preobese (overweight)	Controlled hypertension	Normal glucose	Hypertension	Yes	Low
98	24	20 to 29	M	No	No	No	No	No	Yes	Yes	Yes	79.3	26.5	0.58	100	125	95	95	Random	Preobese (overweight)	Requires confirmation of hypertension	Normal glucose	Hypertension	No	Low
99	47	40 to 49	M	No	No	No	No	No	Yes	No	Yes	104.5	36.16			105	75	118	Random	Obese	Normotension	Normal glucose	Obese	No	Low
100	23	20 to 29	M	No	No	No	Yes	No	Yes	Yes	Yes	66	23.95	0.51	85	122	75	85	Random	Normal weight	Normotension	Normal glucose	No comorbidity	No	Medium
101	26	20 to 29	M	No	No	No	Yes	No	No	Yes	Yes	86	29.07	0.57	98	139	83	109	Random	Preobese (overweight)	Requires confirmation of hypertension	Normal glucose	Hypertension	No	Low
102	43	40 to 49	M	No	No	No	Yes	No	No	Yes	Yes			0.67	117	144	96	245	Random	Obese	Requires confirmation of hypertension	Requires confirmation of T2DM	Obesity, diabetes, hypertension	No	Low
103	58	50 to 59	M	No	No	No	Yes	Yes	No	Yes	Yes			0.57	92	121	75	90	Random	Preobese (overweight)	Normotension	Normal glucose	No comorbidity	Yes	Low
104	33	30 to 39	M	No	No	No	No	No	No	No	No	69	25.34	0.59	97	118	66	98	Fasting	Preobese (overweight)	Normotension	Normal glucose	No comorbidity	No	Low
105	42	40 to 49	M	No	No	No	No	No	No	Yes	Yes	71.5	25.03	0.45	76	131	78	83	Random	Preobese (overweight)	Prehypertension	Normal glucose	No comorbidity	No	Low
106	38	30 to 39	M	No	No	No	No	No	No	No	Yes	92	31.1	0.58	100	125	80	122	Random	Obese	Normotension	Normal glucose	Obese	Yes	Low
107	30	30 to 39	M	No	No	No	No	No	No	Yes	Yes	75.3	28	0.59	97	112	76	100	Random	Preobese (overweight)	Normotension	Normal glucose	No comorbidity	No	Low
108	43	40 to 49	M	No	No	No	No	No	No	No	No	96.4	33.75			140	94	154	Random	Obese	Requires confirmation of hypertension	Prediabetes	Obesity and hypertension	No	Low
109	27	20 to 29	M	No	No	No	Yes	No	Yes	No	Yes	60	22.31			92	61	86	Fasting	Normal weight	Normotension	Normal glucose	No comorbidity	No	Medium
110	48	40 to 49	M	Yes	No	No	Yes	No	Yes	Yes	Yes			0.66	113	123	72	130	Random	Obese	Normotension	Controlled T2DM	ObeYesdad y Diabetes	No	Low
111	32	30 to 39	M	No	No	No	No	No	Yes	Yes	Yes			0.65	107	148	84	102	Fasting	Obese	Requires confirmation of hypertension	Prediabetes	Obesity and hypertension	No	Low
112	40	40 to 49	M	No	No	No	No	Yes	No	Yes	Yes	100	35.01	0.71	120	125	75	96	Random	Obese	Normotension	Normal glucose	Obese	No	Low
113	33	30 to 39	M	No	No	No	Yes	No	Yes	Yes	Yes	84	28.39	0.54	93	130	90	92	Random	Preobese (overweight)	Requires confirmation of hypertension	Normal glucose	Hypertension	No	Low
114	29	20 to 29	M	No	No	No	Yes	No	Yes	No	Yes			0.7	120	140	79	114	Random	Obese	Requires confirmation of hypertension	Normal glucose	Obesity and hypertension	No	Low
115	46	40 to 49	M	Yes	No	No	Yes	Yes	No	Yes	Yes			0.55	93	134	73	118	Random	Preobese (overweight)	Prehypertension	Controlled T2DM	Diabetes	Yes	Low
116	44	40 to 49	M	No	No	No	No	No	Yes	Yes	Yes	78.6	24.81	0.57	101	142	85	107	Fasting	Normal weight	Requires confirmation of hypertension	Prediabetes	Hypertension	No	Low
117	31	30 to 39	M	No	No	No	Yes	No	No	Yes	Yes	151	47.66	0.85	151	195	132	122	Random	Obese	Requires confirmation of hypertension	Normal glucose	Obesity and hypertension	Yes	Low
118	48	40 to 49	M	No	No	No	No	No	No	Yes	Yes	75	24.21	0.53	93	146	86	116	Random	Normal weight	Requires confirmation of hypertension	Normal glucose	Hypertension	Yes	Low
119	35	30 to 39	M	No	No	No	No	No	Yes	No	Yes			0.54	96	124	73	120	Random	Preobese (overweight)	Normotension	Normal glucose	No comorbidity	No	Low
120	41	40 to 49	M	No	No	No	No	No	Yes	Yes	Yes			0.53	90	115	68	100	Random	Preobese (overweight)	Normotension	Normal glucose	No comorbidity	No	Low
121	41	40 to 49	M	No	No	No	Yes	No	No	Yes	No	99	31.25	0.57	101	125	77	135	Random	Obese	Normotension	Normal glucose	Obese	No	Low
122	35	30 to 39	M	No	No	No	No	No	No	Yes	Yes	80.2	27.75	0.58	99	120	68	104	Random	Preobese (overweight)	Normotension	Normal glucose	No comorbidity	Yes	Low
123	52	50 to 59	M	No	No	No	Yes	No	No	No	Yes	68.9	24.71	0.58	97	126	73	109	Random	Normal weight	Normotension	Normal glucose	No comorbidity	No	Low
124	24	20 to 29	M	No	No	No	No	No	No	No	Yes			0.6	96	140	91	101	Random	Obese	Requires confirmation of hypertension	Normal glucose	Obesity and hypertension	Yes	Low
125	46	40 to 49	M	No	No	No	No	No	Yes	Yes	Yes			0.51	77	117	77	100	Random	Normal weight	Normotension	Normal glucose	No comorbidity	No	Low
126	50	50 to 59	M	No	No	No	No	No	No	Yes	Yes	83	27.1	0.57	99	135	89	96	Random	Preobese (overweight)	Prehypertension	Normal glucose	No comorbidity	No	Low
127	31	30 to 39	M	No	No	No	Yes	No	No	Yes	Yes	86.2	30.18	0.64	108	120	75	105	Random	Obese	Normotension	Normal glucose	Obese	No	Low
128	52	50 to 59	M	Yes	No	Yes	No	Yes	Yes	Yes	Yes	84.8	28.66	0.58	100	150	80	160	Random	Preobese (overweight)	Uncontrolled hypertension	Uncontrolled T2DM	Diabetes and hypertension	No	Low
129	21	20 to 29	M	No	No	No	No	No	No	Yes	Yes	66	23.67	0.46	77	149	85	146	Random	Normal weight	Requires confirmation of hypertension	Prediabetes	Hypertension	No	Low
130	32	30 to 39	M	No	No	No	Yes	No	No	Yes	Yes			0.55	95	140	83	121	Random	Preobese (overweight)	Requires confirmation of hypertension	Normal glucose	Hypertension	No	Low
131	31	30 to 39	M	No	No	No	No	No	Yes	Yes	Yes	70	24.22	0.53	90	120	80	90	Fasting	Normal weight	Normotension	Normal glucose	No comorbidity	No	High
132	47	40 to 49	M	No	No	No	Yes	Yes	No	No	Yes			0.54	93	151	98	83	Random	Preobese (overweight)	Uncontrolled hypertension	Normal glucose	Hypertension	No	Low
133	31	30 to 39	M	No	No	No	No	No	Yes	No	Yes	92	28.4	0.58	104	134	69	150	Random	Preobese (overweight)	Prehypertension	Requires confirmation of T2DM	Diabetes	No	Low
134	27	20 to 29	M	No	No	No	Yes	No	No	Yes	Yes	80	26.73	0.53	91	115	75	109	Random	Preobese (overweight)	Normotension	Normal glucose	No comorbidity	No	Low
135	34	30 to 39	M	No	No	No	Yes	No	No	Yes	Yes	83.3	30.6	0.64	106	125	81	74	Random	Obese	Normotension	Normal glucose	Obese	No	High
136	40	40 to 49	M	No	No	No	No	No	No	Yes	Yes	86.1	26.87			133	75	134	Random	Preobese (overweight)	Prehypertension	Normal glucose	No comorbidity	No	Low
137	27	20 to 29	M	No	No	No	Yes	No	Yes	Yes	Yes			0.63	106	136	78	83	Random	Obese	Prehypertension	Normal glucose	Obese	No	Low
138	42	40 to 49	M	No	No	No	Yes	No	No	Yes	Yes	110	38.06	0.68	116	115	70	120	Random	Obese	Normotension	Normal glucose	Obese	No	Low
139	26	20 to 29	M	No	No	No	No	No	No	Yes	Yes	73	23.84	0.23	40	162	90	144	Fasting	Normal weight	Requires confirmation of hypertension	Requires confirmation of T2DM	Diabetes and hypertension	Yes	Medium
140	24	20 to 29	M	No	No	No	No	No	No	No	No	65	23.88	0.52	85	118	80	121	Random	Normal weight	Normotension	Normal glucose	No comorbidity	No	Low
141	22	20 to 29	M	No	No	No	No	No	Yes	Yes	Yes	65.4	22.9	0.49	82	91	68	110	Random	Normal weight	Normotension	Normal glucose	No comorbidity	No	Low
142	33	30 to 39	M	No	No	No	No	No	Yes	Yes	Yes	88.6	25.89	0.5	92	109	57	111	Random	Preobese (overweight)	Normotension	Normal glucose	No comorbidity	No	Low
143	40	40 to 49	M	No	No	Yes	No	No	No	Yes	Yes	64	21.14			135	95	105	Random	Normal weight	Uncontrolled hypertension	Normal glucose	Hypertension	No	Low
144	31	30 to 39	M	No	No	No	No	No	No	Yes	Yes	67.8	21.64	0.42	75	110	70	100	Random	Normal weight	Normotension	Normal glucose	No comorbidity	No	Low
145	45	40 to 49	M	No	No	No	Yes	No	No	Yes	Yes	93	40.79	0.82	124	133	73	111	Fasting	Obese	Prehypertension	Prediabetes	Obese	No	Low
146	37	30 to 39	M	Yes	No	Yes	No	No	No	No	No	76	27.92	0.58	95	149	90	100	Random	Preobese (overweight)	Uncontrolled hypertension	Controlled T2DM	Diabetes and hypertension	No	Medium
147	51	50 to 59	M	No	No	No	No	No	No	Yes	Yes	72	25.51	0.54	90	162	90	123	Random	Preobese (overweight)	Requires confirmation of hypertension	Normal glucose	Hypertension	Yes	Low
148	36	30 to 39	M	No	No	No	No	No	No	Yes	No	59.2	22.56	0.54	87	118	65	122	Random	Normal weight	Normotension	Normal glucose	No comorbidity	Yes	Low
149	28	20 to 29	M	No	No	No	No	No	Yes	No	Yes			0.51	90	121	69	93	Random	Normal weight	Normotension	Normal glucose	No comorbidity	No	Low
150	41	40 to 49	M	No	No	No	No	No	No	Yes	Yes	98	33.91	0.59	100	120	80	100	Fasting	Obese	Normotension	Prediabetes	Obese	No	High
151	22	20 to 29	M	No	No	No	No	No	Yes	Yes	Yes			0.43	72	135	81	122	Random	Normal weight	Prehypertension	Normal glucose	No comorbidity	Yes	Low
152	32	30 to 39	M	No	No	No	No	No	Yes	Yes	Yes	73.5	25.73	0.54	91	107	59	113	Random	Preobese (overweight)	Normotension	Normal glucose	No comorbidity	Yes	Low
153	40	40 to 49	M	No	No	No	No	No	No	No	No	36.5	14.08	0.53	86	110	70	92	Fasting	Normal weight	Normotension	Normal glucose	No comorbidity	No	Medium
154	48	40 to 49	M	No	No	No	No	No	No	No	Yes	79.2	30.18	0.62	101	133	85	83	Random	Obese	Prehypertension	Normal glucose	Obese	No	Low
155	42	40 to 49	M	No	No	Yes	No	No	No	Yes	Yes			0.59	107	145	95	112	Random	Obese	Uncontrolled hypertension	Normal glucose	Obesity and hypertension	No	Low
156	41	40 to 49	M	No	No	No	No	No	No	No	Yes	83	29.06	0.6	101	113	71	113	Random	Preobese (overweight)	Normotension	Normal glucose	No comorbidity	No	Low
157	39	30 to 39	M	No	No	No	No	No	Yes	No	No	98	33.91	0.71	120	120	80	120	Fasting	Obese	Normotension	Prediabetes	Obese	No	Low
158	41	40 to 49	M	No	No	No	No	No	Yes	Yes	No	95	31.02	0.66	116	135	77	136	Random	Obese	Prehypertension	Normal glucose	Obese	No	Low
159	18	Under 20	M	No	No	No	No	No	No	No	Yes	55	19.49	0.51	85	113	70	108	Random	Normal weight	Normotension	Normal glucose	No comorbidity	No	Medium
160	38	30 to 39	M	Yes	No	No	Yes	No	No	Yes	Yes	65	23.31	0.51	86	122	80	189	Random	Normal weight	Normotension	Uncontrolled T2DM	Diabetes	No	Low
161	30	30 to 39	M	No	No	No	Yes	No	No	No	Yes			0.54	90	119	69	99	Random	Preobese (overweight)	Normotension	Normal glucose	No comorbidity	No	Low
162	39	30 to 39	M	No	No	No	No	No	No	No	Yes			0.63	106	136	85	143	Random	Obese	Prehypertension	Prediabetes	Obese	No	Low
163	35	30 to 39	M	No	No	No	Yes	No	No	Yes	Yes	114	39.45	0.73	124	153	78	116	Random	Obese	Requires confirmation of hypertension	Normal glucose	Obesity and hypertension	No	Low
164	36	30 to 39	M	No	No	Yes	Yes	No	Yes	Yes	Yes	86	30.11	0.59	100	134	79	97	Random	Obese	Controlled hypertension	Normal glucose	Obesity and hypertension	No	Low
165	30	30 to 39	M	No	No	No	No	No	No	No	Yes	65	24.46	0.53	86	118	72	95	Random	Normal weight	Normotension	Normal glucose	No comorbidity	No	Low
166	24	20 to 29	M	No	No	No	No	No	Yes	No	No	52	20.31	0.47	75	103	73	95	Fasting	Normal weight	Normotension	Normal glucose	No comorbidity	No	Low
167	26	20 to 29	M	No	No	No	No	No	No	No	Yes	73	23.57	0.45	80	120	80	80	Random	Normal weight	Normotension	Normal glucose	No comorbidity	No	Low
168	48	40 to 49	M	No	No	No	No	No	Yes	No	Yes	80	29.74	0.55	90	149	96	101	Random	Preobese (overweight)	Requires confirmation of hypertension	Normal glucose	Hypertension	Yes	Low
169	43	40 to 49	M	No	No	No	Yes	Yes	No	Yes	No	80	26.12	0.51	90	152	90	124	Random	Preobese (overweight)	Requires confirmation of hypertension	Normal glucose	Hypertension	Yes	Low
170	26	20 to 29	M	No	No	No	No	No	No	Yes	Yes	78	25.76	0.57	99	131	65	103	Random	Preobese (overweight)	Prehypertension	Normal glucose	No comorbidity	No	Low
171	39	30 to 39	M	No	No	No	No	Yes	Yes	Yes	Yes	70	25.1	0.57	95	117	66	95	Random	Preobese (overweight)	Normotension	Normal glucose	No comorbidity	Yes	Low
172	29	20 to 29	M	No	No	No	No	No	No	Yes	Yes	95	32.11	0.66	114	122	80	97	Random	Obese	Normotension	Normal glucose	Obese	No	Low
173	23	20 to 29	M	No	No	No	No	No	No	No	Yes	51.5	20.63	0.54	85	103	64	120	Fasting	Normal weight	Normotension	Prediabetes	No comorbidity	No	Medium
174	59	50 to 59	M	No	No	No	No	No	No	No	Yes	78	24.62	0.58	103	141	77	113	Random	Normal weight	Uncontrolled hypertension	Normal glucose	Hypertension	No	Low
175	45	40 to 49	M	No	No	No	Yes	Yes	Yes	Yes	Yes			0.62	102	110	80	119	Random	Obese	Normotension	Normal glucose	Obese	No	Low
176	34	30 to 39	M	No	No	No	Yes	No	No	Yes	Yes	90	30.07	0.61	106	133	76	98	Fasting	Obese	Prehypertension	Normal glucose	Obese	No	Low
177	23	20 to 29	M	No	No	No	No	No	Yes	No	Yes			0.61	106	147	90	95	Random	Obese	Requires confirmation of hypertension	Normal glucose	Obesity and hypertension	No	Low
178	24	20 to 29	M	No	No	No	No	No	Yes	Yes	Yes	78	26.99	0.53	90	110	70	100	Fasting	Preobese (overweight)	Normotension	Requires confirmation of T2DM	Diabetes	No	High
179	24	20 to 29	M	No	No	No	No	No	Yes	Yes	Yes	77.6	29.94	0.63	102	118	64	99	Random	Preobese (overweight)	Normotension	Normal glucose	No comorbidity	No	Low
180	30	30 to 39	M	No	No	No	No	No	No	Yes	Yes			0.5	86	131	94	114	Random	Normal weight	Requires confirmation of hypertension	Normal glucose	Hypertension	Yes	Low
181	56	50 to 59	M	Yes	No	Yes	Yes	Yes	No	No	Yes	88.5	27.93	0.6	106	168	107	127	Random	Preobese (overweight)	Uncontrolled hypertension	Controlled T2DM	Diabetes and hypertension	No	Low
182	50	50 to 59	M	Yes	No	No	No	No	Yes	No	Yes	68	22.72	0.49	85	128	72	104	Random	Normal weight	Normotension	Controlled T2DM	Diabetes	No	Low
183	28	20 to 29	M	No	No	No	No	No	Yes	No	No	72	23.51			116	75	101	Random	Normal weight	Normotension	Normal glucose	No comorbidity	No	Low
184	57	50 to 59	M	No	No	No	Yes	Yes	Yes	No	Yes	75	28.23	0.64	105	129	83	105	Random	Preobese (overweight)	Normotension	Normal glucose	No comorbidity	No	High
185	52	50 to 59	M	Yes	No	Yes	No	Yes	No	No	Yes	92	27.77	0.54	98	122	72	170	Random	Preobese (overweight)	Controlled hypertension	Uncontrolled T2DM	Diabetes and hypertension	No	Low
186	28	20 to 29	M	No	No	No	No	No	Yes	Yes	Yes	75	24.21	0.53	94	145	93	108	Random	Normal weight	Requires confirmation of hypertension	Normal glucose	Hypertension	No	Low
187	34	30 to 39	M	No	No	No	No	No	No	No	Yes	92	28.71	0.58	104	143	90	122	Fasting	Preobese (overweight)	Requires confirmation of hypertension	Requires confirmation of T2DM	Diabetes and hypertension	No	Low
188	45	40 to 49	M	No	No	No	No	No	No	No	Yes	105	31.7	0.64	116	148	93	124	Random	Obese	Requires confirmation of hypertension	Normal glucose	Obesity and hypertension	No	Low
189	0	Under 20	M	No	No	Yes	No	No	No	Yes	Yes	81.4	29.9			177	105	101	Fasting	Preobese (overweight)	Uncontrolled hypertension	Requires confirmation of T2DM	Diabetes and hypertension	Yes	Low
190	49	40 to 49	M	Yes	No	No	No	No	No	Yes	Yes			0.59	94	113	76	121	Random	Obese	Normotension	Controlled T2DM	ObeYesdad y Diabetes	No	Low
191	24	20 to 29	M	No	No	No	Yes	No	No	No	Yes	106	33.46	0.59	105	115	75	108	Fasting	Obese	Normotension	Prediabetes	Obese	Yes	Low
192	42	40 to 49	M	No	No	No	No	No	No	No	Yes	60	23.73	0.53	85	143	83	101	Random	Normal weight	Requires confirmation of hypertension	Normal glucose	Hypertension	Yes	Low
193	32	30 to 39	M	No	No	No	No	No	No	No	Yes	96	28.67			127	82	100	Random	Preobese (overweight)	Normotension	Normal glucose	No comorbidity	No	Medium
194	56	50 to 59	M	No	No	No	Yes	No	Yes	No	Yes	82	28.37	0.58	99	140	85	94	Fasting	Preobese (overweight)	Requires confirmation of hypertension	Normal glucose	Hypertension	No	Low
195	23	20 to 29	M	No	No	No	No	No	Yes	Yes	No	68	20.99	0.48	87	150	94	105	Random	Normal weight	Requires confirmation of hypertension	Normal glucose	Hypertension	Yes	Low
196	50	50 to 59	M	No	No	No	No	No	No	Yes	Yes	82	29.76	0.59	98	140	95	102	Fasting	Preobese (overweight)	Requires confirmation of hypertension	Requires confirmation of T2DM	Diabetes and hypertension	No	Low
197	36	30 to 39	M	No	No	No	No	No	No	Yes	Yes	105	35.49	0.71	122	136	86	99	Random	Obese	Prehypertension	Normal glucose	Obese	Yes	Low
198	41	40 to 49	M	No	No	No	Yes	No	No	No	Yes	88.2	27.22	0.53	95	127	80	114	Random	Preobese (overweight)	Normotension	Normal glucose	No comorbidity	No	Low
199	50	50 to 59	M	No	No	Yes	No	No	No	Yes	Yes	72.5	24.22			117	80	101	Random	Normal weight	Controlled hypertension	Normal glucose	Hypertension	No	Low
200	42	40 to 49	M	No	No	No	No	No	No	Yes	Yes	80	25.54	0.79	140	120	75	95	Fasting	Preobese (overweight)	Normotension	Normal glucose	No comorbidity	No	Medium
201	27	20 to 29	M	No	No	No	No	No	Yes	Yes	Yes	83	27.1	0.59	104	140	80	136	Random	Preobese (overweight)	Requires confirmation of hypertension	Normal glucose	Hypertension	No	Low
202	34	30 to 39	M	No	No	No	No	No	No	Yes	Yes	80	26.73	0.46	80	114	64	105	Random	Preobese (overweight)	Normotension	Normal glucose	No comorbidity	No	High
203	35	30 to 39	M	No	No	No	No	No	No	Yes	Yes	59	22.21			132	56	102	Random	Normal weight	Prehypertension	Normal glucose	No comorbidity	No	Low
204	51	50 to 59	M	No	No	No	No	No	No	No	Yes			0.68	113	148	92	113	Random	Obese	Requires confirmation of hypertension	Normal glucose	Obesity and hypertension	No	Low
205	36	30 to 39	M	No	No	No	No	No	No	No	Yes	67	22.91	0.5	85	120	80	91	Random	Normal weight	Normotension	Normal glucose	No comorbidity	No	Low
206	25	20 to 29	M	No	No	No	No	No	No	Yes	Yes	63	19.88	0.48	85	140	89	100	Random	Normal weight	Requires confirmation of hypertension	Normal glucose	Hypertension	No	Low
207	37	30 to 39	M	No	No	No	No	No	No	Yes	Yes	105	31.01	0.59	108	138	81	103	Random	Obese	Prehypertension	Normal glucose	Obese	Yes	Low
208	32	30 to 39	M	No	No	No	No	No	No	No	Yes			0.56	95	133	84	115	Random	Preobese (overweight)	Prehypertension	Normal glucose	No comorbidity	No	Low
209	43	40 to 49	M	No	No	No	No	No	Yes	Yes	Yes			0.51	92	123	76	109	Random	Normal weight	Normotension	Normal glucose	No comorbidity	No	Low
210	50	50 to 59	M	No	No	No	Yes	No	No	Yes	Yes	119.5	39.02	0.69	121	135	92	93	Random	Obese	Requires confirmation of hypertension	Normal glucose	Obesity and hypertension	No	Low
211	30	30 to 39	M	No	No	No	No	No	Yes	No	Yes	90	31.14	0.72	122	126	62	98	Random	Obese	Normotension	Normal glucose	Obese	No	Low
212	46	40 to 49	M	No	No	No	Yes	No	Yes	Yes	Yes			0.51	90	123	74	107	Random	Normal weight	Normotension	Normal glucose	No comorbidity	No	Low
213	22	20 to 29	M	No	No	No	Yes	No	No	Yes	Yes			0.54	93	147	85	90	Random	Preobese (overweight)	Requires confirmation of hypertension	Normal glucose	Hypertension	No	Low
214	24	20 to 29	M	No	No	No	No	No	Yes	Yes	Yes	65	24.46	0.51	83	120	76	99	Random	Normal weight	Normotension	Normal glucose	No comorbidity	Yes	Low
215	39	30 to 39	M	No	No	No	No	No	No	No	No			0.6	98	138	92	100	Random	Obese	Requires confirmation of hypertension	Normal glucose	Obesity and hypertension	Yes	Low
216	41	40 to 49	M	Yes	No	Yes	Yes	No	No	Yes	Yes	84.2	33.31	0.65	104	167	112	420	Random	Obese	Uncontrolled hypertension	Uncontrolled T2DM	Obesity, diabetes, hypertension	No	Low
217	38	30 to 39	M	No	No	No	No	No	No	Yes	Yes	97.1	33.6	0.64	108	115	75	112	Random	Obese	Normotension	Normal glucose	Obese	No	Low
218	50	50 to 59	M	No	No	No	No	No	No	Yes	Yes	92	32.99	0.66	110	143	92	112	Random	Obese	Requires confirmation of hypertension	Normal glucose	Obesity and hypertension	No	Low
219	41	40 to 49	M	No	No	No	Yes	No	Yes	No	Yes	69	20.83	0.38	70	106	58	112	Random	Normal weight	Normotension	Normal glucose	No comorbidity	No	Low
220	25	20 to 29	M	No	No	No	No	No	Yes	Yes	Yes	81.9	25.56	0.52	93	125	87	97	Random	Preobese (overweight)	Prehypertension	Normal glucose	No comorbidity	No	High
221	27	20 to 29	M	No	No	No	No	No	Yes	No	Yes	88	31.93	0.58	96	114	75	92	Random	Obese	Normotension	Normal glucose	Obese	No	Low
222	32	30 to 39	M	No	No	No	No	No	No	No	Yes	75	24.77	0.49	85	130	75	107	Fasting	Normal weight	Prehypertension	Prediabetes	No comorbidity	No	Low
223	21	20 to 29	M	No	No	No	No	No	No	No	Yes	51.2	19.04	0.46	75	110	55	104	Random	Normal weight	Normotension	Normal glucose	No comorbidity	No	Medium
224	36	30 to 39	M	No	No	No	No	No	No	Yes	Yes	74	25.91	0.54	92	120	80	122	Random	Preobese (overweight)	Normotension	Normal glucose	No comorbidity	No	Low
225	41	40 to 49	M	No	No	No	Yes	No	Yes	Yes	Yes			0.6	104	142	93	121	Random	Obese	Requires confirmation of hypertension	Normal glucose	Obesity and hypertension	No	Low
226	43	40 to 49	M	No	No	No	No	No	No	Yes	Yes			0.54	97	155	91	90	Random	Preobese (overweight)	Requires confirmation of hypertension	Normal glucose	Hypertension	Yes	Low
227	60	Over 60	M	Yes	No	Yes	Yes	Yes	No	Yes	Yes	93.3	29.45			150	78	226	Random	Preobese (overweight)	Uncontrolled hypertension	Uncontrolled T2DM	Diabetes and hypertension	No	Low
228	33	30 to 39	M	No	No	No	No	No	Yes	Yes	Yes	90	29.05	0.53	94	139	81	129	Random	Preobese (overweight)	Prehypertension	Normal glucose	No comorbidity	No	Low
229	33	30 to 39	M	No	No	No	No	No	Yes	Yes	Yes	80	26.73	0.54	93	121	75	52	Random	Preobese (overweight)	Normotension	Normal glucose	No comorbidity	No	Low
230	34	30 to 39	M	No	No	No	No	No	No	No	Yes	50	17.3	0.48	82	119	76	102	Random	Normal weight	Normotension	Normal glucose	No comorbidity	No	Low
231	55	50 to 59	M	No	No	No	No	No	Yes	No	No	97	33.17			136	84	127	Random	Obese	Prehypertension	Normal glucose	Obese	No	Low
232	27	20 to 29	M	No	No	No	No	No	No	Yes	Yes	88.3	26.08			140	86	104	Random	Preobese (overweight)	Requires confirmation of hypertension	Normal glucose	Hypertension	No	Low
233	37	30 to 39	M	No	No	No	Yes	No	No	No	Yes	84	27.74	0.57	99	128	75	96	Random	Preobese (overweight)	Normotension	Normal glucose	No comorbidity	No	Low
234	26	20 to 29	M	No	No	No	Yes	No	No	No	Yes	120	35.83			127	81	101	Fasting	Obese	Normotension	Prediabetes	Obese	No	Low
235	41	40 to 49	M	No	No	No	No	No	Yes	Yes	Yes	88	29.07	0.53	92	137	86	118	Random	Preobese (overweight)	Prehypertension	Normal glucose	No comorbidity	No	Low
236	18	Under 20	M	No	No	No	No	No	Yes	Yes	Yes	80.4	23.75	0.5	92	120	80	107	Random	Normal weight	Normotension	Normal glucose	No comorbidity	No	Low
237	33	30 to 39	M	No	No	No	No	No	No	Yes	No	74	25.31	0.56	95	113	75	105	Random	Preobese (overweight)	Normotension	Normal glucose	No comorbidity	No	Low
238	32	30 to 39	M	No	No	No	No	No	Yes	No	Yes	76	27.25	0.54	90	124	71	103	Random	Preobese (overweight)	Normotension	Normal glucose	No comorbidity	No	Low
239	35	30 to 39	M	No	No	No	No	No	No	Yes	Yes	104	35.99	0.78	133	134	79	94	Fasting	Obese	Prehypertension	Normal glucose	Obese	No	Low
240	33	30 to 39	M	No	No	No	Yes	No	Yes	No	Yes	86	32.77	0.68	110	137	90	83	Fasting	Obese	Requires confirmation of hypertension	Normal glucose	Obesity and hypertension	No	High
241	58	50 to 59	M	Yes	No	No	No	Yes	Yes	No	Yes	97	30.61	0.61	109	175	103	159	Random	Obese	Requires confirmation of hypertension	Uncontrolled T2DM	Obesity, diabetes, hypertension	Yes	Low
242	31	30 to 39	M	No	No	No	No	No	Yes	Yes	No			0.56	98	125	68	98	Random	Preobese (overweight)	Normotension	Normal glucose	No comorbidity	No	Low
243	29	20 to 29	M	No	No	No	No	No	Yes	Yes	Yes	75	24.49	0.54	95	156	96	109	Random	Normal weight	Requires confirmation of hypertension	Normal glucose	Hypertension	No	Low
244	54	50 to 59	M	No	No	Yes	No	No	Yes	Yes	Yes	87	31.57	0.65	108	167	101	114	Random	Obese	Uncontrolled hypertension	Normal glucose	Obesity and hypertension	No	Low
245	29	20 to 29	M	No	No	No	Yes	No	No	No	Yes	119	35.15	0.64	117	110	70	107	Random	Obese	Normotension	Normal glucose	Obese	No	Low
246	49	40 to 49	M	Yes	No	Yes	Yes	Yes	Yes	Yes	Yes			0.63	107	151	90	178	Random	Obese	Uncontrolled hypertension	Uncontrolled T2DM	Obesity, diabetes, hypertension	No	Low
247	43	40 to 49	M	No	No	No	Yes	No	No	No	Yes	105	33.9	0.72	127	154	84	150	Fasting	Obese	Requires confirmation of hypertension	Requires confirmation of T2DM	Obesity, diabetes, hypertension	No	Low
248	41	40 to 49	M	No	No	No	No	No	No	Yes	Yes	73	26.49	0.56	93	128	75	113	Random	Preobese (overweight)	Normotension	Normal glucose	No comorbidity	Yes	Low
249	45	40 to 49	M	No	No	No	No	No	No	No	Yes	91.5	36.65	0.73	115	97	70	89	Fasting	Obese	Normotension	Normal glucose	Obese	No	Medium
250	23	20 to 29	M	No	No	No	No	No	Yes	Yes	No			0.59	93	125	68	83	Random	Obese	Normotension	Normal glucose	Obese	No	Low
251	45	40 to 49	M	No	No	No	No	No	No	Yes	Yes	63	22.86			119	78	105	Fasting	Normal weight	Normotension	Prediabetes	No comorbidity	No	Medium
252	26	20 to 29	M	No	No	No	No	No	Yes	Yes	Yes	74.6	24.08	0.5	88	121	66	114	Random	Normal weight	Normotension	Normal glucose	No comorbidity	No	Low
253	51	50 to 59	M	No	Yes	No	No	Yes	Yes	Yes	Yes	61	24.75			151	101	112	Random	Normal weight	Requires confirmation of hypertension	Normal glucose	Hypertension	Yes	Medium
254	18	Under 20	M	No	No	No	No	No	Yes	Yes	Yes	56.5	18.66	0.39	68	116	62	75	Fasting	Normal weight	Normotension	Normal glucose	No comorbidity	No	Low
255	31	30 to 39	M	No	No	No	No	No	No	No	Yes	91.5	28.24	0.58	104	117	82	95	Fasting	Preobese (overweight)	Normotension	Normal glucose	No comorbidity	No	Low
256	34	30 to 39	M	No	No	No	No	No	No	No	Yes	81	28.7	0.61	102	125	65	94	Random	Preobese (overweight)	Normotension	Normal glucose	No comorbidity	No	Low
257	49	40 to 49	M	No	No	Yes	No	No	No	No	Yes	82.8	27.99	0.57	98	123	79	101	Random	Preobese (overweight)	Controlled hypertension	Normal glucose	Hypertension	No	High
258	43	40 to 49	M	No	No	No	No	No	Yes	Yes	Yes	98	33.51	0.7	119	128	79	97	Random	Obese	Normotension	Normal glucose	Obese	No	Low
259	32	30 to 39	M	No	No	No	No	No	No	No	Yes	70	21.85	0.5	89	140	95	134	Random	Normal weight	Requires confirmation of hypertension	Normal glucose	Hypertension	No	Low
260	49	40 to 49	M	No	No	No	No	No	No	No	Yes			0.45	76	101	64	101	Random	Normal weight	Normotension	Normal glucose	No comorbidity	No	Low
261	42	40 to 49	M	No	No	No	Yes	No	No	No	Yes	92	28.4	0.63	113	125	79	117	Random	Preobese (overweight)	Normotension	Normal glucose	No comorbidity	Yes	Low
262	21	20 to 29	M	No	No	No	No	No	No	Yes	No			0.64	112	128	63	95	Fasting	Obese	Normotension	Normal glucose	Obese	No	Low
263	41	40 to 49	M	No	No	No	No	No	Yes	Yes	Yes	85	27.44	0.58	102	128	81	84	Random	Preobese (overweight)	Normotension	Normal glucose	No comorbidity	No	Low
264	50	50 to 59	M	No	No	No	Yes	Yes	Yes	No	No	73.7	27.4	0.61	100	130	83	105	Fasting	Preobese (overweight)	Prehypertension	Requires confirmation of T2DM	Diabetes	No	Low
265	48	40 to 49	M	No	No	Yes	Yes	No	No	Yes	Yes	137.7	46.01	0.8	138	150	100	115	Random	Obese	Uncontrolled hypertension	Normal glucose	Obesity and hypertension	No	Low
266	33	30 to 39	M	No	No	No	No	No	No	Yes	Yes	115.8	35.74	0.67	121	134	81	88	Fasting	Obese	Prehypertension	Normal glucose	Obese	No	Low
267	32	30 to 39	M	No	No	No	Yes	No	Yes	No	Yes	78	24.07	0.52	94	118	70	105	Random	Normal weight	Normotension	Normal glucose	No comorbidity	No	Low
268	24	20 to 29	M	No	No	No	Yes	No	Yes	Yes	Yes	84	30.12	0.56	94	133	78	139	Random	Obese	Prehypertension	Normal glucose	Obese	No	Low
269	35	30 to 39	M	No	No	No	No	No	No	Yes	Yes	73	24.96	0.53	91	127	83	110	Random	Normal weight	Normotension	Normal glucose	No comorbidity	No	Low
270	38	30 to 39	M	No	No	No	No	No	Yes	Yes	No	85	24.31	0.26	48	123	80	91	Random	Normal weight	Normotension	Normal glucose	No comorbidity	No	Low
271	38	30 to 39	M	No	No	No	No	No	No	No	Yes			0.61	104	127	81	91	Random	Obese	Normotension	Normal glucose	Obese	No	Low
272	32	30 to 39	M	No	No	No	Yes	No	Yes	No	Yes	128	39.51	0.68	122	151	108	110	Random	Obese	Requires confirmation of hypertension	Normal glucose	Obesity and hypertension	No	Low
273	35	30 to 39	M	No	Yes	No	Yes	No	No	No	Yes	74	24.44	0.47	82	116	78	95	Random	Normal weight	Normotension	Normal glucose	No comorbidity	No	Low
274	38	30 to 39	M	No	No	No	No	No	No	Yes	Yes	123.7	36.14	0.64	119	147	94	95	Fasting	Obese	Requires confirmation of hypertension	Normal glucose	Obesity and hypertension	No	Low
275	41	40 to 49	M	No	No	No	No	No	No	Yes	Yes	98	32.74	0.65	112	116	67	95	Random	Obese	Normotension	Normal glucose	Obese	No	Low
276	32	30 to 39	M	No	No	No	Yes	No	No	No	No	105	32.77	0.59	105	127	77	102	Random	Obese	Normotension	Normal glucose	Obese	No	Low
277	45	40 to 49	M	No	No	No	No	No	Yes	Yes	No			0.6	106	130	93	120	Random	Obese	Requires confirmation of hypertension	Normal glucose	Obesity and hypertension	No	Low
278	24	20 to 29	M	No	No	No	No	No	No	Yes	Yes	84	28.39	0.58	99	132	73	96	Random	Preobese (overweight)	Prehypertension	Normal glucose	No comorbidity	No	Low
279	30	30 to 39	M	No	No	No	No	No	No	No	Yes	105	32.77	0.64	115	161	99	95	Random	Obese	Requires confirmation of hypertension	Normal glucose	Obesity and hypertension	Yes	Low
280	23	20 to 29	M	No	No	No	No	No	No	No	No	67	24.91	0.57	94	125	82	97	Random	Normal weight	Normotension	Normal glucose	No comorbidity	No	Low
281	27	20 to 29	M	No	No	No	No	No	Yes	Yes	No	84	28.07	0.61	106	155	83	135	Random	Preobese (overweight)	Requires confirmation of hypertension	Normal glucose	Hypertension	No	Low
282	60	Over 60	M	No	No	Yes	No	No	No	No	No	82	29.76	0.63	104	121	77	109	Fasting	Preobese (overweight)	Controlled hypertension	Requires confirmation of T2DM	Diabetes and hypertension	No	Low
283	19	Under 20	M	No	No	No	Yes	No	No	No	Yes	64.5	21.3	0.47	81	117	64	88	Random	Normal weight	Normotension	Normal glucose	No comorbidity	Yes	Medium
284	26	20 to 29	M	No	No	No	Yes	No	No	Yes	Yes	75.2	26.02	0.54	92	132	86	130	Fasting	Preobese (overweight)	Prehypertension	Requires confirmation of T2DM	Diabetes	No	Low
285	47	40 to 49	M	No	No	No	Yes	No	Yes	Yes	Yes	89	26	0.56	103	139	85	109	Fasting	Preobese (overweight)	Prehypertension	Requires confirmation of T2DM	Diabetes	No	Low
286	42	40 to 49	M	No	No	No	Yes	No	No	No	Yes			0.5	87	111	72	97	Random	Normal weight	Normotension	Normal glucose	No comorbidity	No	Low
287	29	20 to 29	M	No	No	No	No	No	No	No	Yes	112.3	36.25	0.66	116	121	70	104	Fasting	Obese	Normotension	Prediabetes	Obese	Yes	Low
288	27	20 to 29	M	No	No	No	No	No	Yes	No	Yes	84.2	26.88	0.54	95	130	80	96	Random	Preobese (overweight)	Prehypertension	Normal glucose	No comorbidity	No	Low
289	19	Under 20	M	No	No	No	No	No	No	Yes	Yes	110.2	33.27	0.59	107	140	80	103	Random	Obese	Requires confirmation of hypertension	Normal glucose	Obesity and hypertension	Yes	Low
290	29	20 to 29	M	No	No	No	No	No	Yes	No	Yes	96	32.08	0.62	107	146	84	142	Random	Obese	Requires confirmation of hypertension	Prediabetes	Obesity and hypertension	Yes	Low
291	35	30 to 39	M	No	No	No	No	No	No	No	Yes	103	32.88	0.56	100	157	88	93	Random	Obese	Requires confirmation of hypertension	Normal glucose	Obesity and hypertension	No	Low
292	24	20 to 29	M	No	No	No	No	No	No	Yes	No	60	23.44	0.46	74	119	73	100	Random	Normal weight	Normotension	Normal glucose	No comorbidity	No	Low
293	26	20 to 29	M	No	No	No	No	No	Yes	No	No	100	34.6	0.69	117	145	94	115	Random	Obese	Requires confirmation of hypertension	Normal glucose	Obesity and hypertension	No	Low
294	44	40 to 49	M	No	No	Yes	Yes	Yes	No	Yes	Yes	100.5	33.97	0.66	114	147	75	135	Fasting	Obese	Uncontrolled hypertension	Requires confirmation of T2DM	Obesity, diabetes, hypertension	Yes	Low
295	29	20 to 29	M	No	No	No	Yes	No	Yes	Yes	Yes	80.5	28.52	0.53	89	124	77	101	Random	Preobese (overweight)	Normotension	Normal glucose	No comorbidity	No	Low
296	62	Over 60	M	No	No	No	No	No	Yes	No	Yes	68	23.26	0.53	90	118	78	87	Fasting	Normal weight	Normotension	Normal glucose	No comorbidity	No	Low
297	23	20 to 29	M	No	No	No	No	No	Yes	No	Yes			0.5	92	129	82	100	Random	Normal weight	Prehypertension	Normal glucose	No comorbidity	No	Low
298	42	40 to 49	M	No	No	No	No	No	No	Yes	Yes	78	28.65	0.56	93	121	77	154	Random	Preobese (overweight)	Normotension	Requires confirmation of T2DM	Diabetes	No	Low
299	47	40 to 49	M	No	No	No	No	No	No	Yes	No	96	29.96	0.59	105	155	97	165	Random	Preobese (overweight)	Requires confirmation of hypertension	Requires confirmation of T2DM	Diabetes and hypertension	No	Low
300	27	20 to 29	M	No	No	No	No	No	Yes	Yes	Yes	110	34.72	0.65	116	121	79	98	Fasting	Obese	Normotension	Normal glucose	Obese	No	Low
301	46	40 to 49	M	No	No	No	Yes	No	No	Yes	Yes	95	31.02	0.62	108	118	75	93	Fasting	Obese	Normotension	Normal glucose	Obese	No	Low
302	34	30 to 39	M	No	No	No	No	No	No	No	Yes	68	24.98	0.54	89	124	80	105	Random	Normal weight	Normotension	Normal glucose	No comorbidity	No	Low
303	35	30 to 39	M	No	No	No	No	No	Yes	Yes	Yes	74	26.53	0.59	98	110	80	103	Random	Preobese (overweight)	Normotension	Normal glucose	No comorbidity	No	Low
304	56	50 to 59	M	No	Yes	No	No	No	No	Yes	Yes	84.3	31.34	0.64	105	110	70	132	Random	Obese	Normotension	Normal glucose	Obese	No	Low
305	35	30 to 39	M	No	No	No	Yes	No	Yes	Yes	Yes	79.5	27.51	0.58	98	107	74	122	Random	Preobese (overweight)	Normotension	Normal glucose	No comorbidity	No	High
306	32	30 to 39	M	No	No	No	Yes	No	No	Yes	Yes	97.5	34.14	0.63	106	125	75	125	Random	Obese	Normotension	Normal glucose	Obese	No	Low
307	35	30 to 39	M	No	No	No	No	No	No	No	Yes	91	28.09	0.56	101	134	78	124	Random	Preobese (overweight)	Prehypertension	Normal glucose	No comorbidity	Yes	Low
308	27	20 to 29	M	No	No	No	No	No	Yes	Yes	Yes	85.4	27.89	0.54	94	122	71	108	Random	Preobese (overweight)	Normotension	Normal glucose	No comorbidity	No	Low
309	25	20 to 29	M	No	No	No	No	No	No	No	Yes	104.6	31.58	0.6	109	131	97	103	Random	Obese	Requires confirmation of hypertension	Normal glucose	Obesity and hypertension	No	Low
310	18	Under 20	M	No	No	No	No	No	No	No	No	80	26.12	0.46	81	120	79	97	Random	Preobese (overweight)	Normotension	Normal glucose	No comorbidity	No	Low
311	51	50 to 59	M	Yes	No	Yes	No	No	Yes	Yes	Yes			0.62	103	138	87	200	Random	Obese	Controlled hypertension	Uncontrolled T2DM	Obesity, diabetes, hypertension	Yes	Low
312	52	50 to 59	M	Yes	No	Yes	Yes	Yes	No	Yes	Yes	93	32.95	0.64	107	140	82	223	Fasting	Obese	Uncontrolled hypertension	Uncontrolled T2DM	Obesity, diabetes, hypertension	No	Low
313	26	20 to 29	M	No	No	No	Yes	No	No	No	Yes	120	40.56	0.79	136	147	91	105	Random	Obese	Requires confirmation of hypertension	Normal glucose	Obesity and hypertension	Yes	Low
314	23	20 to 29	M	No	No	No	No	No	No	Yes	Yes	57	20.94	0.55	90	120	75	90	Fasting	Normal weight	Normotension	Normal glucose	No comorbidity	No	High
315	39	30 to 39	M	No	No	No	No	No	Yes	No	Yes	72	26.45	0.57	94	122	75	99	Random	Preobese (overweight)	Normotension	Normal glucose	No comorbidity	No	Low
316	24	20 to 29	M	No	No	No	Yes	No	No	No	Yes			0.57	98	121	68	87	Random	Preobese (overweight)	Normotension	Normal glucose	No comorbidity	No	Low
317	27	20 to 29	M	No	No	No	No	No	Yes	Yes	Yes	78	25.47	0.53	92	152	80	115	Random	Preobese (overweight)	Requires confirmation of hypertension	Normal glucose	Hypertension	Yes	Low
318	32	30 to 39	M	No	No	No	Yes	No	No	Yes	Yes	67.4	22.78	0.52	89	107	67	97	Random	Normal weight	Normotension	Normal glucose	No comorbidity	No	Low
319	44	40 to 49	M	No	No	No	Yes	Yes	Yes	No	Yes			0.56	103	122	77	311	Random	Preobese (overweight)	Normotension	Requires confirmation of T2DM	Diabetes	No	Low
320	49	40 to 49	M	No	No	No	Yes	No	No	Yes	No			0.6	96	159	96	113	Random	Obese	Requires confirmation of hypertension	Normal glucose	Obesity and hypertension	No	Low
321	43	40 to 49	M	No	No	No	No	No	No	Yes	Yes	50	18.37	0.36	60	122	75	111	Random	Normal weight	Normotension	Normal glucose	No comorbidity	No	Low
322	25	20 to 29	M	No	No	No	Yes	No	No	Yes	No	58	21.56	0.45	74	139	90	131	Random	Normal weight	Requires confirmation of hypertension	Normal glucose	Hypertension	No	Low
323	20	20 to 29	M	No	No	No	No	No	No	Yes	Yes	65	23.88	0.58	96	123	66	121	Random	Normal weight	Normotension	Normal glucose	No comorbidity	No	High
324	34	30 to 39	M	No	No	No	No	No	No	No	Yes	95	27.76	0.5	93	122	70	102	Random	Preobese (overweight)	Normotension	Normal glucose	No comorbidity	No	Low
325	36	30 to 39	M	No	No	No	No	No	No	No	Yes	73.3	20.3	0.47	90	115	62	99	Random	Normal weight	Normotension	Normal glucose	No comorbidity	No	Low
326	42	40 to 49	M	No	No	No	Yes	No	No	Yes	Yes			0.55	98	138	82	102	Random	Preobese (overweight)	Prehypertension	Normal glucose	No comorbidity	No	Low
327	30	30 to 39	M	No	No	No	No	No	Yes	Yes	No	76.7	25.93	0.56	97	114	71	119	Random	Preobese (overweight)	Normotension	Normal glucose	No comorbidity	No	Medium
328	34	30 to 39	M	No	No	No	No	No	No	Yes	Yes			0.52	89	128	91	101	Random	Normal weight	Requires confirmation of hypertension	Normal glucose	Hypertension	Yes	Low
329	28	20 to 29	M	No	No	No	No	No	No	Yes	Yes			0.4	68	113	74	118	Random	Normal weight	Normotension	Normal glucose	No comorbidity	Yes	Low
330	40	40 to 49	M	No	No	No	No	No	No	No	Yes	55	21.48	0.51	81	125	75	171	Random	Normal weight	Normotension	Prediabetes	No comorbidity	No	Low
331	54	50 to 59	M	No	No	No	No	No	No	Yes	Yes	94	29.01	0.62	112	156	95	134	Fasting	Preobese (overweight)	Requires confirmation of hypertension	Requires confirmation of T2DM	Diabetes and hypertension	No	Low
332	41	40 to 49	M	No	No	No	Yes	Yes	Yes	Yes	Yes	67.8	23.74	0.54	92	122	74	149	Random	Normal weight	Normotension	Prediabetes	No comorbidity	No	Low
333	33	30 to 39	M	No	No	No	Yes	No	Yes	Yes	No	93	32.56	0.63	106	131	80	106	Random	Obese	Prehypertension	Normal glucose	Obese	No	Low
334	46	40 to 49	M	No	No	No	No	No	Yes	Yes	Yes	73	24.68	0.6	103	132	79	117	Random	Normal weight	Prehypertension	Normal glucose	No comorbidity	Yes	Low
335	50	50 to 59	M	No	No	Yes	No	No	No	No	No	93	30.72	0.63	110	120	80	100	Random	Obese	Controlled hypertension	Normal glucose	Obesity and hypertension	No	Low
336	28	20 to 29	M	No	No	No	No	No	Yes	Yes	Yes	86.6	30.32	0.62	104	136	79	105	Fasting	Obese	Prehypertension	Prediabetes	Obese	Yes	Low
337	26	20 to 29	M	No	No	No	No	No	No	Yes	Yes	60.4	24.19			124	71	91	Random	Normal weight	Normotension	Normal glucose	No comorbidity	Yes	Low
338	40	40 to 49	M	No	No	No	Yes	No	No	Yes	Yes	82.5	28.55	0.59	101	117	74	70	Fasting	Preobese (overweight)	Normotension	Normal glucose	No comorbidity	No	Low
339	27	20 to 29	M	No	No	No	No	No	Yes	Yes	Yes	83	28.72	0.58	99	125	83	94	Random	Preobese (overweight)	Normotension	Normal glucose	No comorbidity	No	Low
340	30	30 to 39	M	No	No	No	Yes	Yes	Yes	Yes	Yes			0.59	102	160	92	99	Random	Obese	Requires confirmation of hypertension	Normal glucose	Obesity and hypertension	No	Low
341	21	20 to 29	M	No	No	No	No	No	No	Yes	No	51.4	20.08	0.46	74	110	68	93	Fasting	Normal weight	Normotension	Normal glucose	No comorbidity	No	Low
342	30	30 to 39	M	No	No	No	No	No	No	No	Yes	59	21.16	0.47	79	102	62	121	Fasting	Normal weight	Normotension	Prediabetes	No comorbidity	No	Low
343	40	40 to 49	M	No	No	Yes	No	No	No	Yes	Yes			0.51	92	129	88	121	Random	Normal weight	Controlled hypertension	Normal glucose	Hypertension	Yes	Low
344	55	50 to 59	M	No	No	No	No	No	No	No	Yes	72	25.82	0.59	99	141	80	102	Random	Preobese (overweight)	Requires confirmation of hypertension	Normal glucose	Hypertension	No	Low
345	39	30 to 39	M	No	Yes	No	Yes	No	No	No	Yes	110	36.75	0.73	127	163	99	106	Random	Obese	Requires confirmation of hypertension	Normal glucose	Obesity and hypertension	Yes	Low
346	23	20 to 29	M	No	No	No	No	No	Yes	Yes	Yes			0.39	73	117	71	110	Random	Normal weight	Normotension	Normal glucose	No comorbidity	Yes	Low
347	26	20 to 29	M	No	No	No	Yes	No	Yes	Yes	No	82	26.17	0.51	91	132	89	104	Random	Preobese (overweight)	Prehypertension	Normal glucose	No comorbidity	No	Low
348	40	40 to 49	M	No	No	No	No	No	No	Yes	Yes	99	34.66	0.71	120	130	83	102	Random	Obese	Prehypertension	Normal glucose	Obese	No	Low
349	28	20 to 29	M	No	No	No	Yes	No	Yes	Yes	Yes			0.51	90	132	85	102	Random	Normal weight	Prehypertension	Normal glucose	No comorbidity	No	Low
350	54	50 to 59	M	No	No	No	No	No	No	No	No	64	22.95	0.51	86	118	71	101	Random	Normal weight	Normotension	Normal glucose	No comorbidity	No	Low
351	29	20 to 29	M	No	No	No	No	No	No	Yes	Yes	75	24.21	0.55	96	89	58	118	Random	Normal weight	Normotension	Normal glucose	No comorbidity	Yes	High
352	28	20 to 29	M	No	No	No	Yes	No	Yes	No	No	72	21.74	0.49	89	127	59	127	Random	Normal weight	Normotension	Normal glucose	No comorbidity	No	Low
353	33	30 to 39	M	No	No	No	Yes	No	No	No	Yes	70	26.03	0.55	90	117	64	133	Random	Preobese (overweight)	Normotension	Normal glucose	No comorbidity	Yes	Low
354	19	Under 20	M	No	No	No	No	No	No	No	Yes	73	25.26	0.48	81	150	90	113	Random	Preobese (overweight)	Requires confirmation of hypertension	Normal glucose	Hypertension	No	Low
355	52	50 to 59	M	No	No	No	No	No	No	Yes	Yes	72	23.51	0.53	93	115	73	99	Random	Normal weight	Normotension	Normal glucose	No comorbidity	No	Low
356	44	40 to 49	M	No	No	No	No	No	No	No	Yes	85	23.06	0.52	100	107	68	167	Random	Normal weight	Normotension	Prediabetes	No comorbidity	No	Low
357	24	20 to 29	M	No	No	No	No	No	Yes	Yes	Yes			0.5	86	118	62	105	Random	Normal weight	Normotension	Normal glucose	No comorbidity	No	Low
358	53	50 to 59	M	No	No	No	No	No	No	No	Yes	65	23.88	0.53	87	140	74	126	Random	Normal weight	Requires confirmation of hypertension	Normal glucose	Hypertension	Yes	Low
359	0	Under 20	M	No	No	No	No	No	Yes	Yes	Yes	88	32.32	0.47	77	152	99	109	Random	Obese	Requires confirmation of hypertension	Normal glucose	Obesity and hypertension	Yes	Low
360	30	30 to 39	M	No	No	No	No	No	Yes	Yes	No	66	22.05	0.52	90	136	75	145	Random	Normal weight	Prehypertension	Prediabetes	No comorbidity	No	Low
361	51	50 to 59	M	No	No	No	No	No	Yes	Yes	Yes	76	26.61	0.59	99	124	74	122	Random	Preobese (overweight)	Normotension	Normal glucose	No comorbidity	No	Low
362	42	40 to 49	M	No	No	No	Yes	No	Yes	Yes	Yes	119	38.42	0.74	131	143	84	93	Random	Obese	Requires confirmation of hypertension	Normal glucose	Obesity and hypertension	No	Low
363	29	20 to 29	M	No	No	No	No	No	No	No	Yes	103	31.79	0.63	113	139	84	145	Random	Obese	Requires confirmation of hypertension	Prediabetes	Obesity and hypertension	No	Low
364	28	20 to 29	M	No	No	No	Yes	No	No	Yes	Yes	80	28.01	0.59	99	117	75	95	Fasting	Preobese (overweight)	Normotension	Normal glucose	No comorbidity	No	High
365	41	40 to 49	M	No	No	Yes	Yes	No	No	Yes	Yes	83.5	32.62	0.56	90	157	99	99	Random	Obese	Uncontrolled hypertension	Normal glucose	Obesity and hypertension	No	High
366	31	30 to 39	M	No	No	No	No	No	Yes	Yes	Yes			0.56	99	133	84	97	Random	Preobese (overweight)	Prehypertension	Normal glucose	No comorbidity	No	Low
367	25	20 to 29	M	No	No	No	No	No	No	Yes	Yes	62	21.45	0.51	87	120	81	106	Random	Normal weight	Normotension	Normal glucose	No comorbidity	No	Low
368	57	50 to 59	M	No	No	No	No	Yes	No	Yes	Yes	69.3	24.26			126	75	100	Random	Normal weight	Normotension	Normal glucose	No comorbidity	Yes	Low
369	28	20 to 29	M	No	No	No	No	No	No	No	Yes	64.2	23.87	0.52	85	109	68	119	Random	Normal weight	Normotension	Normal glucose	No comorbidity	Yes	High
370	49	40 to 49	M	No	No	Yes	No	No	Yes	Yes	Yes			0.62	106	127	85	119	Fasting	Obese	Controlled hypertension	Prediabetes	Obesity and hypertension	No	Low
371	19	Under 20	M	No	No	No	No	No	Yes	No	Yes	65	21.47			135	75	99	Random	Normal weight	Prehypertension	Normal glucose	No comorbidity	No	Low
372	20	20 to 29	M	No	No	No	Yes	No	No	No	Yes	86	24.86	0.54	100	124	82	115	Random	Normal weight	Normotension	Normal glucose	No comorbidity	No	Low
373	36	30 to 39	M	No	No	No	No	No	No	Yes	Yes	74	26.53	0.52	87	133	66	218	Random	Preobese (overweight)	Prehypertension	Requires confirmation of T2DM	Diabetes	No	Low
374	34	30 to 39	M	No	No	No	Yes	No	Yes	Yes	Yes	105	31.7	0.59	108	148	92	92	Random	Obese	Requires confirmation of hypertension	Normal glucose	Obesity and hypertension	No	Low
375	53	50 to 59	M	No	Yes	No	Yes	Yes	No	Yes	Yes	75	25.35	0.52	90	110	63	110	Random	Preobese (overweight)	Normotension	Normal glucose	No comorbidity	No	Low
376	23	20 to 29	M	No	No	No	No	No	No	No	Yes			0.48	82	117	73	124	Random	Normal weight	Normotension	Normal glucose	No comorbidity	No	Low
377	43	40 to 49	M	No	No	No	No	No	Yes	No	Yes			0.6	99	122	78	111	Random	Obese	Normotension	Normal glucose	Obese	No	Low
378	34	30 to 39	M	No	No	No	No	No	No	Yes	Yes	98	30.93	0.65	115	126	78	102	Random	Obese	Normotension	Normal glucose	Obese	No	Low
379	37	30 to 39	M	No	Yes	No	No	No	No	Yes	No	85	29.41	0.58	98	124	57	118	Random	Preobese (overweight)	Normotension	Normal glucose	No comorbidity	No	Medium
380	37	30 to 39	M	No	No	No	No	No	Yes	No	Yes	124.7	39.36	0.69	122	144	87	103	Random	Obese	Requires confirmation of hypertension	Normal glucose	Obesity and hypertension	Yes	Low
381	49	40 to 49	M	No	No	Yes	No	No	No	Yes	No	110	32.14	0.59	110	196	120	165	Random	Obese	Uncontrolled hypertension	Prediabetes	Obesity and hypertension	No	Low
382	64	Over 60	M	No	No	Yes	No	No	No	No	Yes	70	24.22	0.35	60	137	68	90	Fasting	Normal weight	Controlled hypertension	Normal glucose	Hypertension	No	High
383	48	40 to 49	M	No	No	No	No	No	No	Yes	Yes			0.62	106	142	83	119	Random	Obese	Requires confirmation of hypertension	Normal glucose	Obesity and hypertension	No	Low
384	29	20 to 29	M	No	Yes	No	No	No	No	Yes	Yes	87.4	27.58	0.54	96	135	78	95	Random	Preobese (overweight)	Prehypertension	Normal glucose	No comorbidity	No	Medium
385	46	40 to 49	M	No	No	No	Yes	Yes	Yes	No	Yes			0.61	102	151	98	108	Random	Obese	Requires confirmation of hypertension	Normal glucose	Obesity and hypertension	Yes	Low
386	52	50 to 59	M	No	No	No	No	No	Yes	No	Yes			0.55	93	140	90	105	Random	Preobese (overweight)	Requires confirmation of hypertension	Normal glucose	Hypertension	No	Low
387	25	20 to 29	M	No	No	No	No	No	Yes	Yes	No	76	26.3	0.54	92	120	76	88	Fasting	Preobese (overweight)	Normotension	Normal glucose	No comorbidity	No	High
388	24	20 to 29	M	No	No	No	No	No	No	Yes	Yes			0.53	92	122	70	92	Random	Preobese (overweight)	Normotension	Normal glucose	No comorbidity	No	Low
389	36	30 to 39	M	No	No	Yes	No	No	No	Yes	Yes	98	36.89	0.71	116	147	93	106	Random	Obese	Uncontrolled hypertension	Normal glucose	Obesity and hypertension	No	Low
390	41	40 to 49	M	No	Yes	No	No	Yes	No	Yes	Yes			0.66	117	121	72	114	Random	Obese	Normotension	Normal glucose	Obese	No	Low
391	49	40 to 49	M	No	No	Yes	No	No	No	No	Yes	56	23.31	0.61	95	184	105	105	Random	Normal weight	Uncontrolled hypertension	Normal glucose	Hypertension	Yes	Low
392	57	50 to 59	M	No	No	No	No	No	No	No	Yes	92.9	33.31	0.62	104	134	78	115	Random	Obese	Prehypertension	Normal glucose	Obese	No	Low
393	26	20 to 29	M	No	No	No	No	No	No	No	No	126	37.22			141	82	90	Random	Obese	Requires confirmation of hypertension	Normal glucose	Obesity and hypertension	No	Medium
394	48	40 to 49	M	Yes	No	No	Yes	Yes	Yes	Yes	Yes	63	23.71	0.55	89	116	67	130	Random	Normal weight	Normotension	Controlled T2DM	Diabetes	No	Low
395	32	30 to 39	M	No	No	No	Yes	No	No	Yes	Yes	90	28.41	0.63	113	120	80	105	Random	Preobese (overweight)	Normotension	Normal glucose	No comorbidity	No	Low
396	41	40 to 49	M	No	No	No	No	No	Yes	No	Yes			0.59	106	140	92	110	Random	Obese	Requires confirmation of hypertension	Normal glucose	Obesity and hypertension	No	Low
397	48	40 to 49	M	No	No	No	Yes	No	No	No	Yes	95	31.02	0.59	104	154	94	141	Random	Obese	Requires confirmation of hypertension	Prediabetes	Obesity and hypertension	Yes	Low
398	33	30 to 39	M	No	No	No	No	No	No	No	No	81	26.45	0.51	89	130	65	145	Random	Preobese (overweight)	Prehypertension	Requires confirmation of T2DM	Diabetes	Yes	Low
399	22	20 to 29	M	No	No	No	No	No	No	No	No	78	26.37	0.58	99	110	82	93	Random	Preobese (overweight)	Normotension	Normal glucose	No comorbidity	No	Low
400	48	40 to 49	M	No	Yes	No	No	No	No	No	Yes	60	23.73			120	80	115	Fasting	Normal weight	Normotension	Prediabetes	No comorbidity	No	Medium
401	46	40 to 49	M	No	No	No	No	No	No	Yes	Yes	57.6	20.17	0.49	82	118	60	104	Random	Normal weight	Normotension	Normal glucose	No comorbidity	Yes	Low
402	22	20 to 29	M	No	No	No	Yes	Yes	Yes	No	Yes			0.53	89	132	70	108	Random	Normal weight	Prehypertension	Normal glucose	No comorbidity	No	Low
403	32	30 to 39	M	No	No	No	Yes	No	Yes	Yes	Yes	73	24.11	0.51	89	108	69	93	Random	Normal weight	Normotension	Normal glucose	No comorbidity	No	Low
404	52	50 to 59	M	No	No	No	No	No	No	Yes	Yes			0.49	85	168	73	106	Random	Normal weight	Requires confirmation of hypertension	Normal glucose	Hypertension	Yes	Low
405	27	20 to 29	M	No	No	No	Yes	Yes	No	No	Yes	98	33.91	0.67	114	170	98	103	Random	Obese	Requires confirmation of hypertension	Normal glucose	Obesity and hypertension	No	Low
406	30	30 to 39	M	No	No	No	No	No	Yes	Yes	Yes	72	26.13	0.55	91	133	73	109	Random	Preobese (overweight)	Prehypertension	Normal glucose	No comorbidity	No	Low
407	51	50 to 59	M	Yes	No	No	Yes	Yes	No	Yes	No	117	40.48	0.7	119	136	95	322	Random	Obese	Requires confirmation of hypertension	Uncontrolled T2DM	Obesity, diabetes, hypertension	No	Low
408	26	20 to 29	M	No	No	No	No	No	No	No	No	60	22.31	0.55	91	135	81	86	Random	Normal weight	Prehypertension	Normal glucose	No comorbidity	No	Medium
409	44	40 to 49	M	No	No	No	No	No	No	No	Yes			0.56	103	140	101	110	Random	Preobese (overweight)	Requires confirmation of hypertension	Normal glucose	Hypertension	No	Low
410	45	40 to 49	M	No	No	No	Yes	Yes	Yes	Yes	Yes	80.2	26.49	0.53	92	110	67	97	Fasting	Preobese (overweight)	Normotension	Normal glucose	No comorbidity	No	Low
411	42	40 to 49	M	No	No	No	No	No	No	Yes	Yes	65	23.03	0.52	88	114	71	117	Fasting	Normal weight	Normotension	Prediabetes	No comorbidity	No	Low
412	32	30 to 39	M	No	No	Yes	No	No	No	Yes	Yes	91	34.67	0.63	102	147	85	92	Random	Obese	Uncontrolled hypertension	Normal glucose	Obesity and hypertension	Yes	Low
413	46	40 to 49	M	No	No	No	Yes	Yes	No	No	Yes	80	30.48	0.64	104	130	95	130	Random	Obese	Requires confirmation of hypertension	Normal glucose	Obesity and hypertension	Yes	Low
414	36	30 to 39	M	No	No	No	No	No	No	No	Yes	84	31.62	0.63	102	130	109	88	Random	Obese	Requires confirmation of hypertension	Normal glucose	Obesity and hypertension	No	Low
415	60	Over 60	M	No	No	No	Yes	Yes	No	No	Yes	75	24.77	0.53	93	130	75	110	Random	Normal weight	Prehypertension	Normal glucose	No comorbidity	No	Low
416	22	20 to 29	M	No	No	No	No	No	No	No	No	51.7	19.7	0.46	75	130	83	84	Random	Normal weight	Prehypertension	Normal glucose	No comorbidity	No	Medium
417	36	30 to 39	M	No	No	No	Yes	No	No	No	No	85	29.76	0.58	98	121	83	84	Fasting	Preobese (overweight)	Normotension	Normal glucose	No comorbidity	No	Low
418	31	30 to 39	M	No	No	No	Yes	No	Yes	Yes	Yes	78.9	27.3	0.6	102	130	83	114	Random	Preobese (overweight)	Prehypertension	Normal glucose	No comorbidity	No	Low
419	36	30 to 39	M	No	No	No	No	No	No	Yes	Yes	87.5	27.62	0.6	107	124	83	99	Fasting	Preobese (overweight)	Normotension	Normal glucose	No comorbidity	No	High
420	50	50 to 59	M	No	No	No	No	No	No	Yes	Yes	81	27.7	0.64	110	124	87	103	Random	Preobese (overweight)	Prehypertension	Normal glucose	No comorbidity	No	Low
421	54	50 to 59	M	Yes	No	Yes	Yes	No	No	No	Yes			0.56	100	160	100	312	Random	Preobese (overweight)	Uncontrolled hypertension	Uncontrolled T2DM	Diabetes and hypertension	No	Low
422	27	20 to 29	M	No	No	No	No	No	No	No	Yes	98.5	34.9	0.68	114	145	102	94	Random	Obese	Requires confirmation of hypertension	Normal glucose	Obesity and hypertension	Yes	Low
423	47	40 to 49	M	No	No	No	Yes	No	No	Yes	No	85.4	32.95	0.62	100	144	88	144	Random	Obese	Requires confirmation of hypertension	Prediabetes	Obesity and hypertension	No	Low
424	31	30 to 39	M	No	No	No	No	No	No	Yes	Yes	80	30.48	0.61	99	140	70	104	Random	Obese	Requires confirmation of hypertension	Normal glucose	Obesity and hypertension	No	Low
425	25	20 to 29	M	No	No	No	Yes	No	No	Yes	No	82.5	28.55	0.59	100	107	77	95	Random	Preobese (overweight)	Normotension	Normal glucose	No comorbidity	No	High
426	28	20 to 29	M	No	No	No	Yes	No	Yes	No	Yes	102	32.19	0.69	122	124	84	104	Random	Obese	Prehypertension	Normal glucose	Obese	No	Low
427	46	40 to 49	M	No	No	No	Yes	No	No	Yes	Yes	66	23.38	0.53	89	121	82	128	Random	Normal weight	Normotension	Normal glucose	No comorbidity	No	Low
428	43	40 to 49	M	No	No	No	No	No	Yes	No	Yes	75	27.55	0.58	96	121	78	95	Random	Preobese (overweight)	Normotension	Normal glucose	No comorbidity	No	Low
429	56	50 to 59	M	Yes	No	Yes	No	Yes	Yes	No	Yes	117	38.2			152	98	133	Random	Obese	Uncontrolled hypertension	Controlled T2DM	Obesity, diabetes, hypertension	No	Low
430	29	20 to 29	M	No	No	No	No	No	Yes	Yes	Yes	72	25.51	0.52	88	132	86	149	Random	Preobese (overweight)	Prehypertension	Requires confirmation of T2DM	Diabetes	No	Low
431	34	30 to 39	M	No	No	No	Yes	No	No	Yes	Yes			0.7	121	164	89	97	Random	Obese	Requires confirmation of hypertension	Normal glucose	Obesity and hypertension	No	Low
432	22	20 to 29	M	No	No	No	No	No	No	No	Yes	58	21.3	0.48	79	108	67	88	Random	Normal weight	Normotension	Normal glucose	No comorbidity	No	Low
433	34	30 to 39	M	No	No	No	Yes	No	No	Yes	Yes	83	27.41	0.58	101	139	86	124	Random	Preobese (overweight)	Prehypertension	Normal glucose	No comorbidity	No	Low
434	56	50 to 59	M	No	No	No	Yes	Yes	No	No	Yes			0.56	98	122	76	108	Random	Preobese (overweight)	Normotension	Normal glucose	No comorbidity	No	Low
435	25	20 to 29	M	No	No	No	No	No	Yes	Yes	Yes	73.5	26.04	0.55	92	112	65	113	Random	Preobese (overweight)	Normotension	Normal glucose	No comorbidity	No	Low
436	36	30 to 39	M	No	No	No	No	No	Yes	Yes	Yes	95.1	32.15	0.6	104	120	80	137	Random	Obese	Normotension	Normal glucose	Obese	No	Low
437	38	30 to 39	M	No	No	No	No	No	No	Yes	No	104	29.74	0.54	101	139	80	97	Random	Preobese (overweight)	Requires confirmation of hypertension	Normal glucose	Hypertension	No	Low
438	29	20 to 29	M	No	No	No	Yes	No	No	Yes	No	67	23.74	0.51	85	119	67	115	Random	Normal weight	Normotension	Normal glucose	No comorbidity	No	Low
439	24	20 to 29	M	No	No	No	Yes	No	No	Yes	Yes	108	38.72	0.74	124	154	104	119	Random	Obese	Requires confirmation of hypertension	Normal glucose	Obesity and hypertension	No	Low
440	37	30 to 39	M	No	No	No	No	No	Yes	No	Yes	85	29.41	0.61	104	140	83	149	Fasting	Preobese (overweight)	Requires confirmation of hypertension	Requires confirmation of T2DM	Diabetes and hypertension	No	Low
441	34	30 to 39	M	No	Yes	No	No	No	No	Yes	Yes	100	31.56	0.56	100	158	95	110	Random	Obese	Requires confirmation of hypertension	Normal glucose	Obesity and hypertension	No	Low
442	26	20 to 29	M	No	No	No	No	No	No	Yes	Yes	87	27.77	0.57	101	119	84	105	Random	Preobese (overweight)	Prehypertension	Normal glucose	No comorbidity	No	Low
443	30	30 to 39	M	No	No	No	No	No	No	Yes	Yes	60	20.05	0.43	74	105	75	86	Fasting	Normal weight	Normotension	Normal glucose	No comorbidity	No	Low
444	25	20 to 29	M	No	No	No	No	No	No	Yes	Yes	77	25.14	0.5	88	130	69	118	Random	Preobese (overweight)	Prehypertension	Normal glucose	No comorbidity	No	Low
445	53	50 to 59	M	No	No	No	Yes	No	Yes	No	Yes			0.53	89	127	77	89	Random	Preobese (overweight)	Normotension	Normal glucose	No comorbidity	No	Low
446	38	30 to 39	M	No	No	No	No	No	No	Yes	Yes			0.54	98	129	70	100	Random	Preobese (overweight)	Prehypertension	Normal glucose	No comorbidity	No	Low
447	37	30 to 39	M	No	No	No	No	No	No	Yes	Yes	94	30.69	0.59	104	143	86	102	Fasting	Obese	Requires confirmation of hypertension	Prediabetes	Obesity and hypertension	No	Low
448	44	40 to 49	M	No	No	No	No	No	No	Yes	Yes			0.67	116	144	96	156	Random	Obese	Requires confirmation of hypertension	Prediabetes	Obesity and hypertension	No	Low
449	34	30 to 39	M	No	No	No	No	No	No	Yes	Yes	90	29.05	0.57	100	130	89	96	Random	Preobese (overweight)	Requires confirmation of hypertension	Normal glucose	Hypertension	No	Low
450	57	50 to 59	M	No	No	No	Yes	No	No	Yes	No			0.68	115	154	99	165	Random	Obese	Requires confirmation of hypertension	Prediabetes	Obesity and hypertension	No	Low
451	53	50 to 59	M	Yes	No	No	Yes	Yes	No	No	Yes	84	30.12	0.65	109	121	78	191	Random	Obese	Normotension	Uncontrolled T2DM	ObeYesdad y Diabetes	No	Low
452	21	20 to 29	M	No	No	No	No	No	No	Yes	Yes	59	21.67	0.45	74	128	78	100	Random	Normal weight	Normotension	Normal glucose	No comorbidity	No	Low
453	25	20 to 29	M	No	No	No	Yes	No	Yes	Yes	Yes			0.49	88	120	78	94	Random	Normal weight	Normotension	Normal glucose	No comorbidity	No	Low
454	31	30 to 39	M	No	Yes	No	No	No	Yes	Yes	Yes	90	33.06	0.68	113	130	70	171	Random	Obese	Prehypertension	Prediabetes	Obese	No	Low
455	24	20 to 29	M	No	No	No	No	No	No	Yes	Yes			0.47	85	118	76	91	Random	Normal weight	Normotension	Normal glucose	No comorbidity	No	Low
456	39	30 to 39	M	No	No	No	No	No	No	No	Yes	89.4	36.27	0.68	107	133	82	95	Random	Obese	Prehypertension	Normal glucose	Obese	No	Low
457	44	40 to 49	M	No	No	No	No	No	No	Yes	Yes	75	23.15			114	84	113	Fasting	Normal weight	Normotension	Prediabetes	No comorbidity	No	High
458	23	20 to 29	M	No	No	No	No	No	No	Yes	No	82	24.22	0.5	92	117	65	99	Fasting	Normal weight	Normotension	Normal glucose	No comorbidity	No	Low
459	23	20 to 29	M	No	No	No	No	No	Yes	Yes	Yes			0.54	97	136	81	102	Random	Preobese (overweight)	Prehypertension	Normal glucose	No comorbidity	No	Low
460	37	30 to 39	M	No	No	No	No	No	No	Yes	Yes	90.3	33.17			142	92	114	Random	Obese	Requires confirmation of hypertension	Normal glucose	Obesity and hypertension	No	Low
461	28	20 to 29	M	No	No	No	No	No	No	No	No	92.5	30.55	0.57	100	117	70	108	Random	Obese	Normotension	Normal glucose	Obese	No	Low
462	31	30 to 39	M	No	Yes	No	Yes	No	Yes	No	Yes	95	34.89			110	70	106	Random	Obese	Normotension	Normal glucose	Obese	No	Low
463	31	30 to 39	M	No	No	No	No	No	No	Yes	Yes	85.2	29.83	0.59	99	134	80	102	Random	Preobese (overweight)	Prehypertension	Normal glucose	No comorbidity	No	Low
464	35	30 to 39	M	No	No	No	Yes	No	Yes	No	Yes	96	31.35	0.66	115	120	80	110	Fasting	Obese	Normotension	Prediabetes	Obese	No	Low
465	24	20 to 29	M	No	No	No	No	No	No	Yes	Yes			0.61	100	116	77	103	Random	Obese	Normotension	Normal glucose	Obese	No	Low
466	48	40 to 49	M	No	No	No	No	No	No	Yes	Yes	84	28.39	0.58	100	144	92	111	Fasting	Preobese (overweight)	Requires confirmation of hypertension	Requires confirmation of T2DM	Diabetes and hypertension	No	Low
467	44	40 to 49	M	No	No	No	No	No	No	No	Yes			0.59	98	120	70	101	Random	Obese	Normotension	Normal glucose	Obese	No	Low
468	37	30 to 39	M	No	No	No	No	No	No	Yes	Yes			0.63	105	133	75	110	Random	Obese	Prehypertension	Normal glucose	Obese	No	Low
469	33	30 to 39	M	No	No	No	Yes	No	No	Yes	Yes	79	27.34	0.56	96	129	72	106	Random	Preobese (overweight)	Normotension	Normal glucose	No comorbidity	No	Low
470	31	30 to 39	M	No	No	No	Yes	No	No	Yes	Yes			0.53	92	141	74	146	Random	Preobese (overweight)	Requires confirmation of hypertension	Prediabetes	Hypertension	No	Low
471	37	30 to 39	M	No	No	No	No	No	No	No	No			0.55	95	125	75	100	Random	Preobese (overweight)	Normotension	Normal glucose	No comorbidity	No	Low
472	38	30 to 39	M	No	Yes	No	Yes	No	Yes	No	Yes	102	31.83	0.59	105	191	115	117	Random	Obese	Requires confirmation of hypertension	Normal glucose	Obesity and hypertension	No	Low
473	40	40 to 49	M	No	No	No	No	No	No	Yes	Yes			0.51	97	109	66	104	Random	Normal weight	Normotension	Normal glucose	No comorbidity	No	Low
474	27	20 to 29	M	No	No	No	No	No	Yes	Yes	Yes	88.5	29.57	0.59	102	129	79	105	Fasting	Preobese (overweight)	Normotension	Requires confirmation of T2DM	Diabetes	No	Low
475	26	20 to 29	M	No	No	No	No	No	No	Yes	Yes	98	31.64	0.63	110	120	80	81	Random	Obese	Normotension	Normal glucose	Obese	No	Low
476	42	40 to 49	M	No	No	No	Yes	Yes	No	Yes	No	88	30.45	0.6	102	123	83	96	Random	Obese	Normotension	Normal glucose	Obese	No	Low
477	46	40 to 49	M	No	No	No	No	No	No	No	Yes	66.5	27.68	0.61	95	112	78	111	Fasting	Preobese (overweight)	Normotension	Requires confirmation of T2DM	Diabetes	No	Low
478	47	40 to 49	M	No	No	Yes	No	No	No	Yes	Yes	98.5	31.44	0.64	113	122	76	108	Random	Obese	Controlled hypertension	Normal glucose	Obesity and hypertension	No	High
479	19	Under 20	M	No	No	No	Yes	No	Yes	Yes	Yes	65	22.23	0.47	81	121	61	113	Random	Normal weight	Normotension	Normal glucose	No comorbidity	No	Low
480	30	30 to 39	M	No	No	No	No	No	No	Yes	Yes	80	24.97	0.54	96	133	77	113	Random	Normal weight	Prehypertension	Normal glucose	No comorbidity	No	Low
481	43	40 to 49	M	No	No	No	No	No	No	Yes	Yes	83	29.41	0.6	101	127	67	100	Random	Preobese (overweight)	Normotension	Normal glucose	No comorbidity	No	Low
482	35	30 to 39	M	No	No	No	Yes	Yes	No	No	No	86	23.82	0.49	93	132	70	92	Random	Normal weight	Prehypertension	Normal glucose	No comorbidity	No	Low
483	27	20 to 29	M	No	No	No	No	No	Yes	Yes	Yes	85	30.48	0.59	98	137	83	106	Fasting	Obese	Prehypertension	Prediabetes	Obese	No	Low
484	25	20 to 29	M	No	No	No	No	No	No	Yes	Yes	79	24.66	0.55	99	116	72	106	Random	Normal weight	Normotension	Normal glucose	No comorbidity	No	Low
485	42	40 to 49	M	No	No	No	No	No	Yes	No	Yes			0.6	105	126	74	100	Random	Obese	Normotension	Normal glucose	Obese	No	Low
486	30	30 to 39	M	No	No	No	No	No	No	No	Yes	102.3	32.65	0.64	113	129	80	139	Random	Obese	Normotension	Normal glucose	Obese	No	Low
487	48	40 to 49	M	No	No	No	No	No	No	Yes	Yes	128	43.27	0.68	117	149	98	109	Random	Obese	Requires confirmation of hypertension	Normal glucose	Obesity and hypertension	No	Low
488	48	40 to 49	M	No	No	No	No	No	No	Yes	Yes	82.9	26.16	0.56	100	121	75	116	Fasting	Preobese (overweight)	Normotension	Requires confirmation of T2DM	Diabetes	Yes	Low
489	35	30 to 39	M	No	No	No	No	No	Yes	Yes	Yes	75.9	23.96	0.51	90	113	72	98	Random	Normal weight	Normotension	Normal glucose	No comorbidity	No	Low
490	31	30 to 39	M	No	No	No	No	No	No	Yes	Yes	85	25.95	0.52	95	105	75	87	Fasting	Preobese (overweight)	Normotension	Normal glucose	No comorbidity	No	Low
491	45	40 to 49	M	No	No	No	No	No	No	Yes	Yes	70	27.34	0.69	111	125	84	115	Random	Preobese (overweight)	Normotension	Normal glucose	No comorbidity	No	Medium
492	51	50 to 59	M	No	No	No	No	No	No	Yes	Yes	72.6	24.83			128	74	119	Random	Normal weight	Normotension	Normal glucose	No comorbidity	No	Low
493	48	40 to 49	M	No	No	No	No	No	Yes	No	No	76	25.69	0.57	98	116	81	104	Random	Preobese (overweight)	Normotension	Normal glucose	No comorbidity	No	Low
494	43	40 to 49	M	No	No	No	No	No	No	No	Yes			0.58	99	129	78	119	Random	Obese	Normotension	Normal glucose	Obese	No	Low
495	51	50 to 59	M	No	No	Yes	Yes	No	No	Yes	Yes	91.8	27.71	0.54	99	115	80	114	Random	Preobese (overweight)	Controlled hypertension	Normal glucose	Hypertension	No	Low
496	29	20 to 29	M	No	No	No	No	No	Yes	Yes	Yes	80	29.74	0.59	96	135	95	105	Fasting	Preobese (overweight)	Requires confirmation of hypertension	Requires confirmation of T2DM	Diabetes and hypertension	No	Low
497	27	20 to 29	M	No	No	No	No	No	No	No	No	72	25.51	0.63	105	130	80	110	Random	Preobese (overweight)	Prehypertension	Normal glucose	No comorbidity	No	Low
498	32	30 to 39	M	No	No	No	No	No	Yes	No	No	92	28.4	0.57	103	140	90	97	Random	Preobese (overweight)	Requires confirmation of hypertension	Normal glucose	Hypertension	Yes	Low
499	30	30 to 39	M	No	No	No	No	No	Yes	Yes	Yes			0.56	100	141	84	100	Random	Preobese (overweight)	Requires confirmation of hypertension	Normal glucose	Hypertension	Yes	Low
500	23	20 to 29	M	No	No	No	Yes	No	Yes	Yes	Yes	72	26.13	0.55	92	131	52	101	Random	Preobese (overweight)	Prehypertension	Normal glucose	No comorbidity	No	Medium
501	33	30 to 39	M	No	No	No	No	No	No	Yes	Yes	82	25.88	0.54	97	114	70	104	Fasting	Preobese (overweight)	Normotension	Requires confirmation of T2DM	Diabetes	No	Low
502	21	20 to 29	M	No	No	No	No	No	Yes	Yes	Yes	108	31.56	0.65	120	134	79	113	Random	Obese	Prehypertension	Normal glucose	Obese	Yes	Low
503	45	40 to 49	M	Yes	No	Yes	No	No	No	Yes	Yes	95	36.65	0.64	103	141	83	114	Fasting	Obese	Uncontrolled hypertension	Controlled T2DM	Obesity, diabetes, hypertension	No	Medium
504	45	40 to 49	M	Yes	No	Yes	Yes	No	No	Yes	Yes			0.57	96	146	102	173	Random	Preobese (overweight)	Uncontrolled hypertension	Uncontrolled T2DM	Diabetes and hypertension	No	Low
505	49	40 to 49	M	No	No	No	No	No	No	Yes	Yes	71	26.4	0.59	96	144	71	148	Random	Preobese (overweight)	Requires confirmation of hypertension	Requires confirmation of T2DM	Diabetes and hypertension	Yes	Low
506	42	40 to 49	M	No	No	No	No	No	No	Yes	Yes	84	27.74	0.58	101	120	80	119	Random	Preobese (overweight)	Normotension	Normal glucose	No comorbidity	No	Low
507	56	50 to 59	M	No	No	No	Yes	No	No	Yes	No			0.66	114	198	128	184	Random	Obese	Requires confirmation of hypertension	Prediabetes	Obesity and hypertension	No	Low
508	48	40 to 49	M	No	No	No	No	No	Yes	Yes	Yes			0.6	99	157	83	103	Random	Obese	Requires confirmation of hypertension	Normal glucose	Obesity and hypertension	No	Low
509	28	20 to 29	M	No	No	No	Yes	No	Yes	No	Yes	57	21.19	0.24	40	120	81	94	Random	Normal weight	Normotension	Normal glucose	No comorbidity	No	Low
510	49	40 to 49	M	Yes	No	Yes	Yes	No	No	No	Yes	100	34.6	0.68	116	154	94	242	Fasting	Obese	Uncontrolled hypertension	Uncontrolled T2DM	Obesity, diabetes, hypertension	Yes	Low
511	24	20 to 29	M	No	No	No	No	No	No	Yes	Yes			0.52	93	139	77	102	Random	Normal weight	Prehypertension	Normal glucose	No comorbidity	No	Low
512	36	30 to 39	M	No	No	No	No	No	No	Yes	Yes	98	34.31	0.72	121	123	83	93	Random	Obese	Normotension	Normal glucose	Obese	Yes	Low
513	31	30 to 39	M	No	No	No	Yes	No	Yes	Yes	Yes	85	29.41	0.53	90	120	82	135	Random	Preobese (overweight)	Normotension	Normal glucose	No comorbidity	No	Low
514	33	30 to 39	M	No	No	No	Yes	No	Yes	No	No	93.9	30.66	0.6	105	143	87	91	Fasting	Obese	Requires confirmation of hypertension	Normal glucose	Obesity and hypertension	No	Medium
515	42	40 to 49	M	No	No	No	No	No	No	Yes	Yes	78	26.37			105	75	114	Random	Preobese (overweight)	Normotension	Normal glucose	No comorbidity	No	Low
516	29	20 to 29	M	No	Yes	No	No	No	No	Yes	Yes	78	24.34	0.53	95	143	84	97	Fasting	Normal weight	Requires confirmation of hypertension	Normal glucose	Hypertension	No	Low
517	45	40 to 49	M	No	No	No	Yes	No	No	No	Yes			0.68	109	128	77	115	Random	Obese	Normotension	Normal glucose	Obese	No	Low
518	39	30 to 39	M	No	No	No	No	No	No	No	Yes			0.67	114	132	79	109	Random	Obese	Prehypertension	Normal glucose	Obese	No	Low
519	27	20 to 29	M	No	No	No	No	No	No	No	No	108.6	33.52	0.67	121	128	68	121	Random	Obese	Normotension	Normal glucose	Obese	No	Low
520	47	40 to 49	M	No	No	No	No	Yes	No	No	Yes	65	26.04	0.59	93	163	102	114	Random	Preobese (overweight)	Requires confirmation of hypertension	Normal glucose	Hypertension	No	Low
521	52	50 to 59	M	No	No	No	No	No	No	No	Yes	131	39.99	0.69	124	122	74	116	Fasting	Obese	Normotension	Prediabetes	Obese	No	Low
522	47	40 to 49	M	No	No	No	No	No	No	Yes	Yes	75.4	26.09	0.59	100	120	66	125	Random	Preobese (overweight)	Normotension	Normal glucose	No comorbidity	No	Low
523	29	20 to 29	M	No	No	No	No	No	No	Yes	Yes	59	20.9	0.5	84	110	80	90	Fasting	Normal weight	Normotension	Normal glucose	No comorbidity	No	High
524	24	20 to 29	M	No	No	No	No	No	Yes	Yes	Yes	63.3	21.9	0.48	81	110	70	103	Fasting	Normal weight	Normotension	Prediabetes	No comorbidity	No	Low
525	21	20 to 29	M	No	No	No	No	No	No	Yes	Yes	71	24.28	0.5	86	120	64	100	Random	Normal weight	Normotension	Normal glucose	No comorbidity	No	Low
526	30	30 to 39	M	No	No	No	No	No	No	No	Yes	57	19.49	0.45	77	115	75	89	Random	Normal weight	Normotension	Normal glucose	No comorbidity	No	Low
527	27	20 to 29	M	No	No	No	Yes	No	No	Yes	Yes	54	20.83	0.51	82	104	52	130	Random	Normal weight	Normotension	Normal glucose	No comorbidity	Yes	Low
528	55	50 to 59	M	No	No	No	No	No	No	No	Yes			0.62	96	119	73	150	Random	Obese	Normotension	Prediabetes	Obese	No	Low
529	23	20 to 29	M	No	No	No	No	No	No	No	Yes	70	27.01	0.56	90	113	69	114	Random	Preobese (overweight)	Normotension	Normal glucose	No comorbidity	No	Medium
530	37	30 to 39	M	No	No	No	No	No	No	No	Yes	62.9	23.97	0.51	82	96	64	108	Random	Normal weight	Normotension	Normal glucose	No comorbidity	Yes	High
531	29	20 to 29	M	No	No	No	Yes	No	No	Yes	Yes			0.67	116	146	90	493	Random	Obese	Requires confirmation of hypertension	Requires confirmation of T2DM	Obesity, diabetes, hypertension	No	Low
532	55	50 to 59	M	No	Yes	No	No	No	No	Yes	Yes	100	34.6	0.71	121	129	142	99	Random	Obese	Requires confirmation of hypertension	Normal glucose	Obesity and hypertension	Yes	Low
533	32	30 to 39	M	No	No	No	No	No	Yes	Yes	Yes			0.56	91	152	96	155	Random	Preobese (overweight)	Requires confirmation of hypertension	Prediabetes	Hypertension	No	Low
534	36	30 to 39	M	No	Yes	No	No	No	No	Yes	Yes	87	30.82	0.63	105	129	87	124	Random	Obese	Prehypertension	Normal glucose	Obese	No	High
535	34	30 to 39	M	No	No	No	Yes	No	Yes	No	Yes	110	31.12	0.59	110	151	86	117	Random	Obese	Requires confirmation of hypertension	Normal glucose	Obesity and hypertension	No	Low
536	55	50 to 59	M	No	No	No	Yes	No	No	Yes	No			0.62	105	167	105	128	Random	Obese	Requires confirmation of hypertension	Normal glucose	Obesity and hypertension	No	Low
537	34	30 to 39	M	No	No	Yes	No	Yes	No	Yes	Yes	75	25.95	0.58	99	139	85	191	Random	Preobese (overweight)	Uncontrolled hypertension	Requires confirmation of T2DM	Diabetes and hypertension	No	Low
538	47	40 to 49	M	No	No	No	No	No	No	Yes	Yes	97	30.61	0.6	107	105	80	97	Random	Obese	Normotension	Normal glucose	Obese	No	Low
539	35	30 to 39	M	No	No	No	No	No	No	Yes	Yes	80	26.12	0.57	100	149	92	95	Fasting	Preobese (overweight)	Requires confirmation of hypertension	Normal glucose	Hypertension	No	High
540	34	30 to 39	M	No	No	No	No	No	Yes	Yes	Yes	78	22.07	0.49	92	108	62	90	Random	Normal weight	Normotension	Normal glucose	No comorbidity	No	Low
541	33	30 to 39	M	No	No	No	Yes	No	Yes	Yes	Yes	90	26.01	0.53	99	130	86	87	Random	Preobese (overweight)	Prehypertension	Normal glucose	No comorbidity	Yes	Low
542	41	40 to 49	M	No	No	No	No	No	No	No	No	78.4	28.45	0.55	92	127	73	110	Random	Preobese (overweight)	Normotension	Normal glucose	No comorbidity	No	Low
543	56	50 to 59	M	No	No	Yes	No	No	No	Yes	Yes	80	27.68	0.58	98	120	80	117	Random	Preobese (overweight)	Controlled hypertension	Normal glucose	Hypertension	No	Medium
544	27	20 to 29	M	No	No	No	Yes	No	No	No	Yes	66.2	24.32	0.54	89	92	55	102	Random	Normal weight	Normotension	Normal glucose	No comorbidity	No	High
545	41	40 to 49	M	No	No	No	No	No	No	No	Yes			0.5	89	170	105	111	Random	Normal weight	Requires confirmation of hypertension	Normal glucose	Hypertension	No	Low
546	53	50 to 59	M	No	No	Yes	No	No	No	No	Yes	69	24.16	0.49	82	110	62	114	Random	Normal weight	Controlled hypertension	Normal glucose	Hypertension	No	Low
547	32	30 to 39	M	No	No	No	Yes	No	No	Yes	No	79.5	29.2	0.63	104	120	95	108	Random	Preobese (overweight)	Uncontrolled hypertension	Normal glucose	Hypertension	No	Low
548	43	40 to 49	M	No	No	No	No	No	Yes	No	Yes	84	31.23	0.69	113	113	60	139	Random	Obese	Normotension	Normal glucose	Obese	No	Low
549	30	30 to 39	M	No	No	No	Yes	No	No	No	Yes			0.57	97	137	74	116	Random	Preobese (overweight)	Prehypertension	Normal glucose	No comorbidity	No	Low
550	19	Under 20	M	No	No	No	No	No	No	No	No	53	17.92	0.48	83	131	85	96	Random	Normal weight	Prehypertension	Normal glucose	No comorbidity	No	Medium
551	37	30 to 39	M	No	No	No	Yes	No	No	Yes	Yes	68	24.09	0.56	94	128	76	119	Random	Normal weight	Normotension	Normal glucose	No comorbidity	Yes	Low
552	31	30 to 39	M	No	No	No	No	No	No	No	No			0.54	98	140	90	114	Random	Preobese (overweight)	Requires confirmation of hypertension	Normal glucose	Hypertension	No	Low
553	30	30 to 39	M	No	No	No	No	No	Yes	Yes	Yes	76	27.25	0.62	104	133	76	98	Random	Preobese (overweight)	Prehypertension	Normal glucose	No comorbidity	No	Low
554	25	20 to 29	M	No	No	No	No	No	Yes	No	Yes	87.2	31.27	0.6	100	131	69	102	Fasting	Obese	Prehypertension	Prediabetes	Obese	No	Low
555	39	30 to 39	M	No	No	No	No	No	Yes	Yes	Yes	110	35.92	0.64	112	125	73	105	Fasting	Obese	Normotension	Prediabetes	Obese	No	Low
556	48	40 to 49	M	No	No	No	No	No	No	Yes	No	85	28.73	0.59	101	123	78	100	Random	Preobese (overweight)	Normotension	Normal glucose	No comorbidity	No	Low
557	47	40 to 49	M	No	No	No	No	No	No	No	No			0.57	102	122	73	109	Random	Preobese (overweight)	Normotension	Normal glucose	No comorbidity	No	Low
558	30	30 to 39	M	No	No	No	No	No	No	Yes	Yes	92.4	27.9	0.54	98	115	84	105	Random	Preobese (overweight)	Normotension	Normal glucose	No comorbidity	No	Low
559	27	20 to 29	M	No	No	No	No	No	No	Yes	Yes	60.5	21.44	0.49	83	107	58	106	Random	Normal weight	Normotension	Normal glucose	No comorbidity	No	Low
560	30	30 to 39	M	No	No	No	No	No	No	Yes	Yes	67	24.02	0.6	100	116	75	90	Fasting	Normal weight	Normotension	Normal glucose	No comorbidity	No	High
561	36	30 to 39	M	No	No	No	No	No	No	Yes	Yes			0.57	99	133	71	112	Random	Preobese (overweight)	Prehypertension	Normal glucose	No comorbidity	No	Low
562	33	30 to 39	M	No	No	No	No	No	No	Yes	No	82	26.47	0.53	93	126	77	128	Random	Preobese (overweight)	Normotension	Normal glucose	No comorbidity	Yes	Low
563	45	40 to 49	M	No	Yes	No	No	No	Yes	Yes	No	107	36.59	0.7	119	129	68	82	Random	Obese	Normotension	Normal glucose	Obese	No	Low
564	32	30 to 39	M	No	No	No	No	No	No	No	Yes	73	25.26	0.49	83	134	76	107	Random	Preobese (overweight)	Prehypertension	Normal glucose	No comorbidity	No	Low
565	52	50 to 59	M	No	No	No	Yes	No	Yes	Yes	Yes			0.62	99	139	92	120	Random	Obese	Requires confirmation of hypertension	Normal glucose	Obesity and hypertension	No	Low
566	34	30 to 39	M	No	No	No	No	No	No	Yes	Yes			0.52	89	113	69	112	Fasting	Normal weight	Normotension	Prediabetes	No comorbidity	No	Low
567	58	50 to 59	M	No	No	No	Yes	Yes	No	Yes	Yes	92.5	30.55	0.64	111	120	76	136	Random	Obese	Normotension	Normal glucose	Obese	No	Low
568	33	30 to 39	M	No	No	No	No	No	No	Yes	Yes	73	25.26	0.6	102	128	80	108	Fasting	Preobese (overweight)	Normotension	Requires confirmation of T2DM	Diabetes	No	Low
569	32	30 to 39	M	No	No	No	Yes	No	Yes	No	Yes	104	28.81	0.56	106	154	88	139	Random	Preobese (overweight)	Requires confirmation of hypertension	Normal glucose	Hypertension	No	Low
570	34	30 to 39	M	No	No	No	No	No	No	No	Yes			0.53	94	137	77	104	Random	Preobese (overweight)	Prehypertension	Normal glucose	No comorbidity	No	Low
571	39	30 to 39	M	No	No	No	No	No	No	No	No	71	25.16	0.48	80	120	80	87	Random	Preobese (overweight)	Normotension	Normal glucose	No comorbidity	Yes	Low
572	28	20 to 29	M	No	No	No	No	No	No	Yes	Yes	72	22.22	0.42	76	108	64	73	Fasting	Normal weight	Normotension	Normal glucose	No comorbidity	No	Medium
573	40	40 to 49	M	No	No	No	Yes	No	No	Yes	Yes	98	29.59	0.57	103	115	89	114	Random	Preobese (overweight)	Requires confirmation of hypertension	Normal glucose	Hypertension	No	Low
574	33	30 to 39	M	No	No	No	No	No	No	No	Yes			0.61	106	156	93	141	Random	Obese	Requires confirmation of hypertension	Prediabetes	Obesity and hypertension	No	Low
575	29	20 to 29	M	No	No	No	Yes	No	No	Yes	Yes	74.7	26.15	0.57	97	114	61	100	Random	Preobese (overweight)	Normotension	Normal glucose	No comorbidity	No	Low
576	31	30 to 39	M	No	No	No	No	No	No	No	Yes	65.3	22.6	0.52	89	130	77	170	Random	Normal weight	Prehypertension	Prediabetes	No comorbidity	No	Medium
577	50	50 to 59	M	No	No	No	No	No	No	Yes	Yes	57	18.61	0.46	80	120	68	99	Random	Normal weight	Normotension	Normal glucose	No comorbidity	No	Low
578	34	30 to 39	M	No	No	No	Yes	No	Yes	Yes	Yes	90	29.39	0.61	106	119	67	81	Random	Preobese (overweight)	Normotension	Normal glucose	No comorbidity	No	Low
579	46	40 to 49	M	No	No	No	No	No	No	No	No	74	26.53	0.48	80	121	82	98	Random	Preobese (overweight)	Normotension	Normal glucose	No comorbidity	No	Low
580	65	Over 60	M	No	No	Yes	No	Yes	No	Yes	Yes	67	26.17	0.58	93	143	82	151	Random	Preobese (overweight)	Uncontrolled hypertension	Requires confirmation of T2DM	Diabetes and hypertension	No	Low
581	43	40 to 49	M	No	No	No	No	No	No	No	Yes	111	33.88	0.66	120	114	76	104	Random	Obese	Normotension	Normal glucose	Obese	No	Low
582	62	Over 60	M	No	No	Yes	Yes	No	No	Yes	No	77.71	29.98	0.57	92	140	90	107	Fasting	Preobese (overweight)	Uncontrolled hypertension	Requires confirmation of T2DM	Diabetes and hypertension	No	Low
583	46	40 to 49	M	No	No	No	No	No	No	Yes	Yes	77.7	26.26	0.54	93	132	77	101	Fasting	Preobese (overweight)	Prehypertension	Requires confirmation of T2DM	Diabetes	No	Low
584	37	30 to 39	M	No	No	No	No	No	No	Yes	Yes	93	32.18	0.64	109	122	75	98	Random	Obese	Normotension	Normal glucose	Obese	No	High
585	48	40 to 49	M	No	No	No	Yes	No	Yes	Yes	Yes	72	24.34	0.54	93	142	69	138	Random	Normal weight	Requires confirmation of hypertension	Normal glucose	Hypertension	No	Low
586	26	20 to 29	M	No	No	No	No	No	No	Yes	Yes	98	32	0.61	106	129	77	107	Fasting	Obese	Prehypertension	Prediabetes	Obese	No	Low
587	29	20 to 29	M	No	No	No	No	No	No	No	No			0.61	105	146	86	99	Random	Obese	Requires confirmation of hypertension	Normal glucose	Obesity and hypertension	No	Low
588	40	40 to 49	M	No	No	No	No	No	No	Yes	Yes	80	26.12	0.56	98	133	77	98	Random	Preobese (overweight)	Prehypertension	Normal glucose	No comorbidity	No	Low
589	21	20 to 29	M	No	No	No	Yes	No	No	Yes	Yes			0.54	98	125	63	80	Random	Preobese (overweight)	Normotension	Normal glucose	No comorbidity	Yes	Low
590	24	20 to 29	M	No	No	No	No	No	No	Yes	Yes	73	23.84	0.5	88	120	81	100	Random	Normal weight	Normotension	Normal glucose	No comorbidity	No	High
591	39	30 to 39	M	No	No	No	No	No	Yes	Yes	Yes	86	28.08	0.56	98	110	70	89	Fasting	Preobese (overweight)	Normotension	Normal glucose	No comorbidity	No	Low
592	22	20 to 29	M	No	No	No	No	No	No	Yes	Yes	80	30.11	0.56	91	140	79	115	Random	Obese	Requires confirmation of hypertension	Normal glucose	Obesity and hypertension	No	Low
593	53	50 to 59	M	No	No	No	No	No	No	No	Yes	99	31.96	0.66	117	126	76	91	Random	Obese	Normotension	Normal glucose	Obese	No	Low
594	26	20 to 29	M	No	No	No	No	No	No	Yes	Yes			0.56	98	125	81	92	Random	Preobese (overweight)	Normotension	Normal glucose	No comorbidity	No	Low
595	48	40 to 49	M	No	No	No	No	No	No	Yes	Yes	84	28.39	0.58	100	138	86	105	Random	Preobese (overweight)	Prehypertension	Normal glucose	No comorbidity	No	Low
596	41	40 to 49	M	No	No	No	Yes	No	No	No	No	85.6	33.44	0.66	106	115	75	96	Fasting	Obese	Normotension	Normal glucose	Obese	No	Low
597	39	30 to 39	M	No	No	No	No	No	No	No	Yes			0.51	85	113	63	110	Random	Normal weight	Normotension	Normal glucose	No comorbidity	No	Low
598	43	40 to 49	M	No	No	No	No	Yes	No	No	Yes	79.2	25.57	0.53	94	110	80	103	Fasting	Preobese (overweight)	Normotension	Requires confirmation of T2DM	Diabetes	No	Low
599	55	50 to 59	M	No	No	No	No	No	No	No	No	75.5	26.75	0.55	93	120	80	113	Random	Preobese (overweight)	Normotension	Normal glucose	No comorbidity	No	Low
600	55	50 to 59	M	Yes	No	No	Yes	Yes	Yes	Yes	Yes	94.6	34.75	0.68	112	118	79	129	Random	Obese	Normotension	Controlled T2DM	ObeYesdad y Diabetes	No	High
601	63	Over 60	M	No	No	No	No	Yes	No	Yes	Yes	76	29.32	0.65	104	124	75	148	Random	Preobese (overweight)	Normotension	Requires confirmation of T2DM	Diabetes	No	Low
602	26	20 to 29	M	No	No	No	No	No	No	Yes	No	84.5	29.59	0.59	99	136	88	95	Random	Preobese (overweight)	Prehypertension	Normal glucose	No comorbidity	Yes	Low
603	33	30 to 39	M	No	No	No	No	No	Yes	Yes	Yes	84	32.01			134	91	118	Random	Obese	Requires confirmation of hypertension	Normal glucose	Obesity and hypertension	No	Medium
604	26	20 to 29	M	No	No	No	No	No	No	Yes	Yes	84.5	26.37	0.47	84	128	56	137	Random	Preobese (overweight)	Normotension	Normal glucose	No comorbidity	No	Low
605	52	50 to 59	M	No	No	No	Yes	Yes	No	Yes	Yes			0.58	95	121	74	124	Random	Preobese (overweight)	Normotension	Normal glucose	No comorbidity	No	Low
606	45	40 to 49	M	No	No	No	No	No	No	No	No	84	29.07	0.58	98	113	68	111	Random	Preobese (overweight)	Normotension	Normal glucose	No comorbidity	No	Low
607	20	20 to 29	M	No	No	No	No	Yes	Yes	Yes	Yes	75	24.21	0.55	96	128	72	114	Random	Normal weight	Normotension	Normal glucose	No comorbidity	No	High
608	42	40 to 49	M	No	No	No	No	No	No	Yes	Yes	79	26.09	0.55	95	117	75	101	Random	Preobese (overweight)	Normotension	Normal glucose	No comorbidity	No	Low
609	22	20 to 29	M	No	No	No	No	No	Yes	Yes	Yes	95	29.32	0.57	103	147	126	113	Random	Preobese (overweight)	Requires confirmation of hypertension	Normal glucose	Hypertension	No	Low
610	35	30 to 39	M	No	No	Yes	No	No	Yes	Yes	Yes	85	27.76	0.58	101	173	98	168	Random	Preobese (overweight)	Uncontrolled hypertension	Requires confirmation of T2DM	Diabetes and hypertension	No	Low
611	22	20 to 29	M	No	No	No	No	No	Yes	Yes	Yes			0.55	91	134	70	121	Random	Preobese (overweight)	Prehypertension	Normal glucose	No comorbidity	No	Low
612	35	30 to 39	M	No	No	No	No	No	No	Yes	No	67	23.18	0.5	85	120	80	107	Random	Normal weight	Normotension	Normal glucose	No comorbidity	No	Low
613	39	30 to 39	M	No	No	No	No	No	No	Yes	Yes	69	23.88	0.54	91	136	79	117	Fasting	Normal weight	Prehypertension	Prediabetes	No comorbidity	No	Low
614	31	30 to 39	M	No	No	No	No	No	No	No	No	62	29.9	0.65	93	127	82	101	Fasting	Preobese (overweight)	Normotension	Requires confirmation of T2DM	Diabetes	No	Medium
615	39	30 to 39	M	No	No	No	No	No	No	No	Yes	87	29.41	0.6	104	123	80	98	Random	Preobese (overweight)	Normotension	Normal glucose	No comorbidity	No	Medium
616	49	40 to 49	M	No	No	No	Yes	No	No	No	Yes			0.54	90	126	67	131	Random	Preobese (overweight)	Normotension	Normal glucose	No comorbidity	No	Low
617	55	50 to 59	M	No	No	Yes	Yes	No	No	Yes	Yes	85	27.76	0.59	103	139	89	98	Fasting	Preobese (overweight)	Controlled hypertension	Normal glucose	Hypertension	No	Low
618	40	40 to 49	M	No	No	No	Yes	No	No	Yes	Yes	84.3	28.5	0.56	96	136	83	95	Random	Preobese (overweight)	Prehypertension	Normal glucose	No comorbidity	No	Low
619	34	30 to 39	M	No	No	No	No	No	No	Yes	Yes			0.5	80	110	64	116	Random	Normal weight	Normotension	Normal glucose	No comorbidity	No	Low
620	37	30 to 39	M	No	No	No	No	No	Yes	Yes	Yes			0.66	105	148	94	138	Random	Obese	Requires confirmation of hypertension	Normal glucose	Obesity and hypertension	Yes	Low
621	60	Over 60	M	No	No	No	No	No	No	Yes	Yes	85	25.66			139	91	113	Random	Preobese (overweight)	Requires confirmation of hypertension	Normal glucose	Hypertension	Yes	Low
622	20	20 to 29	M	No	No	No	No	No	No	Yes	Yes			0.5	88	122	71	107	Random	Normal weight	Normotension	Normal glucose	No comorbidity	No	Low
623	33	30 to 39	M	No	No	No	No	No	No	Yes	No	76	22.94	0.54	98	112	73	91	Random	Normal weight	Normotension	Normal glucose	No comorbidity	No	Low
624	28	20 to 29	M	No	No	No	No	No	Yes	No	No	66	21.55	0.5	87	130	87	97	Fasting	Normal weight	Prehypertension	Normal glucose	No comorbidity	No	Low
625	42	40 to 49	M	No	No	Yes	Yes	No	No	Yes	Yes	85	31.22	0.58	96	156	101	113	Random	Obese	Uncontrolled hypertension	Normal glucose	Obesity and hypertension	Yes	Low
626	53	50 to 59	M	No	No	No	No	No	No	Yes	Yes	84	30.48	0.6	99	129	86	105	Random	Obese	Prehypertension	Normal glucose	Obese	No	Low
627	26	20 to 29	M	No	No	No	No	No	No	No	Yes			0.53	93	127	78	101	Random	Preobese (overweight)	Normotension	Normal glucose	No comorbidity	No	Low
628	25	20 to 29	M	No	No	No	No	No	No	Yes	Yes	67	24.61	0.49	81	124	67	96	Fasting	Normal weight	Normotension	Normal glucose	No comorbidity	No	Low
629	48	40 to 49	M	No	No	No	No	No	No	Yes	No	103.2	36.13	0.73	124	118	71	108	Random	Obese	Normotension	Normal glucose	Obese	No	Low
630	43	40 to 49	M	No	No	No	No	No	No	Yes	Yes			0.5	83	122	77	90	Random	Normal weight	Normotension	Normal glucose	No comorbidity	Yes	Low
631	22	20 to 29	M	No	No	No	No	No	Yes	No	Yes	70	26.67	0.49	80	160	78	110	Random	Preobese (overweight)	Requires confirmation of hypertension	Normal glucose	Hypertension	No	Low
632	42	40 to 49	M	No	No	No	No	No	Yes	Yes	No			0.68	108	127	80	99	Random	Obese	Normotension	Normal glucose	Obese	Yes	Low
633	37	30 to 39	M	No	No	No	No	No	Yes	Yes	Yes	78	29.72	0.56	91	116	80	131	Random	Preobese (overweight)	Normotension	Normal glucose	No comorbidity	No	Low
634	29	20 to 29	M	No	No	No	No	Yes	No	Yes	Yes			0.59	97	95	73	112	Fasting	Obese	Normotension	Prediabetes	Obese	No	Low
635	37	30 to 39	M	No	No	No	No	No	Yes	No	Yes	88	30.09	0.54	93	117	76	76	Fasting	Obese	Normotension	Normal glucose	Obese	No	Low
636	51	50 to 59	M	Yes	No	Yes	Yes	Yes	No	Yes	No	97	30.96	0.6	106	149	79	135	Random	Obese	Uncontrolled hypertension	Controlled T2DM	Obesity, diabetes, hypertension	Yes	Low
637	20	20 to 29	M	No	No	No	No	No	No	No	No	73	25.56	0.53	89	147	86	102	Random	Preobese (overweight)	Requires confirmation of hypertension	Normal glucose	Hypertension	Yes	Low
638	57	50 to 59	M	No	No	No	No	No	No	Yes	Yes	91	34.25	0.72	117	128	83	127	Random	Obese	Normotension	Normal glucose	Obese	Yes	Low
639	23	20 to 29	M	No	No	No	Yes	Yes	No	Yes	Yes	54.5	19.31	0.55	93	127	67	115	Random	Normal weight	Normotension	Normal glucose	No comorbidity	Yes	Low
640	30	30 to 39	M	No	No	No	No	No	Yes	Yes	Yes	102.9	35.61	0.62	105	120	80	113	Random	Obese	Normotension	Normal glucose	Obese	No	High
641	34	30 to 39	M	No	No	No	Yes	No	No	No	Yes			0.63	108	175	89	112	Random	Obese	Requires confirmation of hypertension	Normal glucose	Obesity and hypertension	Yes	Low
642	31	30 to 39	M	No	No	No	No	Yes	Yes	Yes	Yes			0.68	108	132	80	102	Random	Obese	Prehypertension	Normal glucose	Obese	No	Low
643	44	40 to 49	M	No	No	No	No	No	Yes	Yes	Yes			0.52	96	122	70	102	Random	Normal weight	Normotension	Normal glucose	No comorbidity	No	Low
644	28	20 to 29	M	No	No	No	Yes	No	No	Yes	Yes	73.2	28.24	0.55	89	126	74	111	Fasting	Preobese (overweight)	Normotension	Requires confirmation of T2DM	Diabetes	No	Medium
645	21	20 to 29	M	No	No	No	Yes	No	No	No	No	84	27.43	0.58	102	132	89	107	Random	Preobese (overweight)	Prehypertension	Normal glucose	No comorbidity	No	Low
646	25	20 to 29	M	No	No	No	Yes	No	Yes	No	No	100	29.54	0.59	108	135	58	102	Fasting	Preobese (overweight)	Prehypertension	Requires confirmation of T2DM	Diabetes	No	Low
647	48	40 to 49	M	No	No	Yes	Yes	No	No	Yes	Yes			0.66	115	177	109	117	Random	Obese	Uncontrolled hypertension	Normal glucose	Obesity and hypertension	Yes	Low
648	27	20 to 29	M	No	No	No	Yes	No	No	No	Yes	99.9	30.83	0.59	107	137	77	175	Random	Obese	Prehypertension	Prediabetes	Obese	No	Low
649	44	40 to 49	M	No	No	No	No	No	Yes	Yes	Yes	68	24.09	0.49	82	118	62	118	Random	Normal weight	Normotension	Normal glucose	No comorbidity	No	Low
650	28	20 to 29	M	No	No	No	No	No	No	Yes	Yes	84	26.51	0.55	98	121	74	125	Random	Preobese (overweight)	Normotension	Normal glucose	No comorbidity	No	Low
651	52	50 to 59	M	No	No	No	Yes	No	No	Yes	Yes	92.8	30.3	0.64	112	128	84	103	Random	Obese	Normotension	Normal glucose	Obese	No	Low
652	30	30 to 39	M	No	No	No	No	No	Yes	Yes	No	85	28.4	0.57	98	171	32	126	Random	Preobese (overweight)	Requires confirmation of hypertension	Normal glucose	Hypertension	No	Low
653	29	20 to 29	M	No	No	No	Yes	No	Yes	Yes	Yes	97	32.79	0.67	115	133	84	97	Random	Obese	Prehypertension	Normal glucose	Obese	Yes	High
654	42	40 to 49	M	No	No	No	No	No	Yes	Yes	Yes			0.56	100	113	71	102	Random	Preobese (overweight)	Normotension	Normal glucose	No comorbidity	No	Low
655	55	50 to 59	M	No	No	Yes	Yes	No	No	No	Yes			0.62	103	132	80	123	Random	Obese	Controlled hypertension	Normal glucose	Obesity and hypertension	No	Low
656	35	30 to 39	M	No	No	No	Yes	No	Yes	No	Yes	62	21.45	0.52	89	128	78	100	Random	Normal weight	Normotension	Normal glucose	No comorbidity	No	Low
657	26	20 to 29	M	No	No	No	No	No	No	No	Yes	78.7	27.23	0.55	94	100	60	100	Random	Preobese (overweight)	Normotension	Normal glucose	No comorbidity	No	High
658	40	40 to 49	M	No	No	No	No	No	Yes	No	Yes	73	24.68	0.34	59	118	70	145	Random	Normal weight	Normotension	Prediabetes	No comorbidity	No	Low
659	49	40 to 49	M	No	No	No	Yes	No	Yes	Yes	Yes			0.51	90	135	92	102	Fasting	Normal weight	Requires confirmation of hypertension	Prediabetes	Hypertension	No	Low
660	53	50 to 59	M	No	No	No	Yes	Yes	No	Yes	Yes	80	30.11			127	80	114	Random	Obese	Normotension	Normal glucose	Obese	No	Low
661	37	30 to 39	M	No	No	No	No	No	No	Yes	Yes	80	27.68	0.56	95	123	82	99	Random	Preobese (overweight)	Normotension	Normal glucose	No comorbidity	No	Low
662	36	30 to 39	M	No	No	No	No	No	No	No	No	95	30.32	0.59	105	118	77	107	Random	Obese	Normotension	Normal glucose	Obese	No	Medium
663	21	20 to 29	M	No	No	No	No	No	Yes	Yes	Yes	55	17.36	0.42	74	126	71	108	Fasting	Normal weight	Normotension	Prediabetes	No comorbidity	No	Low
664	38	30 to 39	M	No	No	No	No	No	No	No	Yes	75	24.49	0.52	91	136	75	106	Random	Normal weight	Prehypertension	Normal glucose	No comorbidity	Yes	Low
665	60	Over 60	M	No	No	Yes	Yes	Yes	No	Yes	Yes			0.56	98	135	91	102	Random	Preobese (overweight)	Uncontrolled hypertension	Normal glucose	Hypertension	No	Low
666	45	40 to 49	M	No	No	No	No	No	No	No	Yes	70	21.13	0.46	84	155	83	117	Random	Normal weight	Requires confirmation of hypertension	Normal glucose	Hypertension	No	Low
667	40	40 to 49	M	No	No	No	No	No	No	Yes	Yes	99.3	32.42			140	83	94	Random	Obese	Requires confirmation of hypertension	Normal glucose	Obesity and hypertension	No	Low
668	41	40 to 49	M	No	No	No	Yes	No	No	Yes	No			0.56	97	133	73	132	Random	Preobese (overweight)	Prehypertension	Normal glucose	No comorbidity	No	Low
669	58	50 to 59	M	No	No	No	No	Yes	Yes	Yes	Yes			0.59	89	135	85	155	Random	Obese	Prehypertension	Prediabetes	Obese	No	Low
670	45	40 to 49	M	No	No	Yes	Yes	Yes	No	Yes	Yes	97	32.04	0.56	98	149	99	104	Random	Obese	Uncontrolled hypertension	Normal glucose	Obesity and hypertension	No	High
671	33	30 to 39	M	No	No	No	No	No	Yes	No	Yes			0.54	88	140	86	123	Random	Preobese (overweight)	Requires confirmation of hypertension	Normal glucose	Hypertension	Yes	Low
672	40	40 to 49	M	No	No	No	No	No	No	No	Yes			0.58	95	123	79	91	Random	Preobese (overweight)	Normotension	Normal glucose	No comorbidity	No	Low
673	27	20 to 29	M	No	No	No	Yes	No	Yes	Yes	Yes	58.4	16.18	0.48	92	120	70	90	Fasting	Normal weight	Normotension	Normal glucose	No comorbidity	No	High
674	25	20 to 29	M	No	No	No	Yes	No	No	Yes	Yes	78.85	30.8	0.57	92	125	65	123	Random	Obese	Normotension	Normal glucose	Obese	Yes	High
675	36	30 to 39	M	No	No	No	No	No	No	No	Yes	99	32.7	0.6	104	145	98	80	Random	Obese	Requires confirmation of hypertension	Normal glucose	Obesity and hypertension	No	Low
676	43	40 to 49	M	No	No	No	No	No	Yes	Yes	No	94	29.67	0.6	106	116	93	110	Random	Preobese (overweight)	Requires confirmation of hypertension	Normal glucose	Hypertension	No	Low
677	50	50 to 59	M	No	No	No	No	No	No	Yes	Yes	94	30.69	0.56	98	133	81	108	Random	Obese	Prehypertension	Normal glucose	Obese	Yes	Low
678	25	20 to 29	M	No	No	No	No	No	Yes	Yes	Yes	92	30.04	0.57	100	121	83	113	Fasting	Obese	Normotension	Prediabetes	Obese	No	Low
679	20	20 to 29	M	No	No	No	No	No	Yes	Yes	No	65	24.46	0.52	84	137	81	106	Random	Normal weight	Prehypertension	Normal glucose	No comorbidity	No	Low
680	43	40 to 49	M	No	No	Yes	Yes	No	No	Yes	Yes	98.6	33.33	0.67	116	118	75	94	Random	Obese	Controlled hypertension	Normal glucose	Obesity and hypertension	Yes	Low
681	49	40 to 49	M	No	No	No	No	No	Yes	Yes	Yes			0.56	101	117	76	94	Random	Preobese (overweight)	Normotension	Normal glucose	No comorbidity	No	Low
682	30	30 to 39	M	No	No	No	No	No	No	Yes	Yes	95	29.98	0.57	102	136	87	113	Random	Preobese (overweight)	Prehypertension	Normal glucose	No comorbidity	No	Low
683	31	30 to 39	M	No	No	No	No	No	Yes	Yes	Yes	85	29.41	0.58	98	129	85	95	Fasting	Preobese (overweight)	Prehypertension	Normal glucose	No comorbidity	Yes	Low
684	40	40 to 49	M	No	No	No	No	No	Yes	Yes	Yes	83	28.72	0.58	99	149	97	102	Random	Preobese (overweight)	Requires confirmation of hypertension	Normal glucose	Hypertension	Yes	Low
685	20	20 to 29	M	No	No	No	No	No	No	Yes	Yes	55.6	18.36	0.48	84	104	68	96	Fasting	Normal weight	Normotension	Normal glucose	No comorbidity	No	Medium
686	43	40 to 49	M	No	No	No	No	No	Yes	Yes	Yes	83	28.72	0.6	102	160	96	123	Random	Preobese (overweight)	Requires confirmation of hypertension	Normal glucose	Hypertension	Yes	Low
687	37	30 to 39	M	No	No	No	Yes	No	No	No	Yes	68	22.99	0.57	98	140	82	95	Random	Normal weight	Requires confirmation of hypertension	Normal glucose	Hypertension	No	High
688	31	30 to 39	M	No	No	No	No	No	Yes	Yes	Yes			0.52	89	149	85	105	Random	Normal weight	Requires confirmation of hypertension	Normal glucose	Hypertension	No	Low
689	34	30 to 39	M	No	No	No	No	No	No	Yes	Yes	110	34.33	0.65	117	166	95	97	Fasting	Obese	Requires confirmation of hypertension	Normal glucose	Obesity and hypertension	No	Low
690	43	40 to 49	M	No	No	No	Yes	No	No	Yes	Yes	78.5	25.34			128	94	97	Fasting	Preobese (overweight)	Requires confirmation of hypertension	Normal glucose	Hypertension	No	High
691	37	30 to 39	M	No	No	No	No	No	Yes	Yes	Yes	81	28.7	0.57	96	137	72	146	Random	Preobese (overweight)	Prehypertension	Requires confirmation of T2DM	Diabetes	No	Low
692	30	30 to 39	M	No	No	No	Yes	No	No	Yes	Yes	100	32.28	0.66	116	120	80	110	Random	Obese	Normotension	Normal glucose	Obese	Yes	Low
693	32	30 to 39	M	No	No	No	Yes	No	Yes	Yes	Yes	85	24.84	0.45	84	120	84	103	Random	Normal weight	Normotension	Normal glucose	No comorbidity	No	Low
694	27	20 to 29	M	No	No	No	Yes	No	Yes	Yes	Yes	75	24.77	0.5	87	125	71	88	Fasting	Normal weight	Normotension	Normal glucose	No comorbidity	No	Low
695	29	20 to 29	M	No	No	No	Yes	No	No	Yes	Yes	85	27.13	0.56	100	134	84	111	Random	Preobese (overweight)	Prehypertension	Normal glucose	No comorbidity	Yes	Low
[truncated: 57,582 more rows]

## Sheet: codebook
Variable	Description
ID	Progressive Identification Number	Progressive Identification Number
[truncated: 26 more rows]
